# Supplementary material for: A Massive Proteogenomic Screen Identifies Thousands of Novel Peptides From the Human “Dark” Proteome
Source: Mol Cell Proteomics. 2024 Jan 17;23(2):100719. doi: 10.1016/j.mcpro.2024.100719 (PMC10867589; doi:10.1016/j.mcpro.2024.100719)
Supplement: Table S1 [file mmc1.xlsx]

## Sheet: S1
Table S1 Database information
Gene Annotation
Database	Release/Version	Download link	Gene	transcript	protein
GENCODE	Release 36	ftp://ftp.ebi.ac.uk/pub/databases/gencode/Gencode_human/release_36/	60660	232117	103155
RefSeq	Release 109.20200815	ftp://ftp.ncbi.nlm.nih.gov/genomes/refseq/vertebrate_mammalian/Homo_sapiens/annotation_releases/109.20200815	61166	175871	115987
UniProt	Downloaded 11/29/2021	ftp://ftp.uniprot.org/pub/databases/uniprot/current_release/knowledgebase/reference_proteomes/Eukaryota/UP000005640/UP000005640_9606.fasta.gz; ftps://ftp.uniprot.org/pub/databases/uniprot/current_release/knowledgebase/reference_proteomes/Eukaryota/UP000005640/UP000005640_9606_additional.fasta.gz	n.a.	n.a.	75069
Ensembl	Release 102	ftp://ftp.ensembl.org/pub/release-102/fasta/homo_sapiens/pep/Homo_sapiens.GRCh38.pep.all.fa.gz	67139	253814	113656
CHESS	v2.2	http://ccb.jhu.edu/chess/data/chess2.2.protein.all.fa.gz	46421	323266	94188
HLA	Downloaded 11/29/2021	ftp://ftp.ebi.ac.uk/pub/databases/ipd/imgt/hla/hla_prot.fasta	n.a.	n.a.	28619
Protein
Database	Release date	Download link	Gene	transcript	protein
SwissProt	2021-06-16	https://ftp.uniprot.org/pub/databases/uniprot/current_release/knowledgebase/complete/uniprot_sprot.fasta.gz			565254
UniProt	2021-06-16	https://ftp.uniprot.org/pub/databases/uniprot/current_release/knowledgebase/complete/uniprot_trembl.fasta.gz			~219 million
NCBI nr	2021-09-04	https://ftp.ncbi.nlm.nih.gov/blast/db/FASTA/nr.gz			~453 million
