# Supplementary material for: A Massive Proteogenomic Screen Identifies Thousands of Novel Peptides From the Human “Dark” Proteome
Source: Mol Cell Proteomics. 2024 Jan 17;23(2):100719. doi: 10.1016/j.mcpro.2024.100719 (PMC10867589; doi:10.1016/j.mcpro.2024.100719)
Supplement: Table S2 [file mmc2.xlsx]

## Sheet: Sheet1
Table S2 Summary information for the 923 PRIDE projects
projects	projects_url	year	project_title	MS_instruments	spectrum_used_count	organismParts	diseases	type
PXD000004	/pride/data/archive/2012/12/PXD000004	2012	Identification and quantification of human postmortem frontal cortex proteome with a SILAM mouse brain standard	instrument model;Q Exactive	357899	Brain		Organism part
PXD000262	/pride/data/archive/2013/07/PXD000262	2013	Characterisation of PRR11 - Global subcellular characterization of protein degradation using quantitative proteomics	LTQ Orbitrap	2053525			cell line
PXD000254	/pride/data/archive/2013/08/PXD000254	2013	DMSO enhances electrospray response boosting sensitivity of proteomic experiments	LTQ Orbitrap Elite;LTQ Orbitrap;LTQ Orbitrap Velos	1011582			cell line
PXD000430	/pride/data/archive/2013/08/PXD000430	2013	in Vitro Brominated Peptides Spiked into U373 cell digestion	LTQ Orbitrap Elite	278061			cell line
PXD000443	/pride/data/archive/2013/09/PXD000443	2013	Chr16-HPP. Shotgun Analysis improvement. JPR HPP Special issue 2013. Jurkat Cell line.	TripleTOF 5600;instrument model;instrument model;Q Exactive	469536	Jurkat cell	Lymphoma	cell line
PXD000449	/pride/data/archive/2013/09/PXD000449	2013	Chr16-HPP. Shotgun Analysis improvement. JPR HPP Special issue 2013. CCD18 Cell line.	TripleTOF 5600;instrument model;instrument model;LTQ Orbitrap;LTQ Orbitrap Velos;instrument model;instrument model;Q Exactive	669780	Ccd-18co cell;Ccd-18co cell		cell line
PXD000563	/pride/data/archive/2013/11/PXD000563	2013	Integrated Chromosome 19 Transcriptomic and Proteomic Datasets Derived from Six Glioma-Derived Cancer Stem Cell Lines	LTQ Orbitrap Elite	2743215			cell line
PXD000303	/pride/data/archive/2013/12/PXD000303	2013	Evaluation of drift time specific collision energies	Synapt MS;Q Exactive	428345			cell line
PXD000529	/pride/data/archive/2013/12/PXD000529	2013	CHPP chr 1,8,20 proteome dataset using the HCC cell lines of MHCC97H and HCCLM3, instrument is Q Exactive, part 1 of 3	instrument model	1546542	Permanent cell line cell;Liver		cell line
PXD000695	/pride/data/archive/2014/01/PXD000695	2014	In-depth proteomic analyses of ovarian cancer cell line exosomes reveals differential enrichment of functional categories compared to the NCI 60 proteome.	Q Exactive	599331	Epithelial cell;Cell suspension culture	Malignant neoplasm of ovary	cell line
PXD000597	/pride/data/archive/2014/02/PXD000597	2014	Quantitative phosphoproteomics unveils temporal dynamics of thrombin signaling in human endothelial cells	LTQ Orbitrap Elite	1302135	Blood;Endothelial cell		Organism part
PXD000678	/pride/data/archive/2014/03/PXD000678	2014	A Proteomic Chronology of Gene Expression through the Cell Cycle in Human Myeloid Leukemia Cells.	LTQ Orbitrap Velos;Q Exactive	3522764			cell line
PXD000561	/pride/data/archive/2014/04/PXD000561	2014	A draft map of the human proteome	LTQ Orbitrap Elite;LTQ Orbitrap Velos	21314348	Heart;Blood platelet;Ovary;Monocyte;Urinary bladder;Frontal lobe;Lung;Placenta;Gall bladder;B-lymphocyte;Rectum;Cytotoxic t-lymphocyte;Spinal cord;Colon;Helper t-lymphocyte;Prostate gland;Retina;Pancreas;Liver;Adrenal gland;Gut;Kidney;Brain;Esophagus;Testis;Natural killer cell		Organism part
PXD000900	/pride/data/archive/2014/04/PXD000900	2014	Confetti: A Multi-protease Map of the HeLa Proteome for Comprehensive Proteomics	LTQ Orbitrap Elite;Q Exactive	3686115	Hela cell		cell line
PXD000608	/pride/data/archive/2014/05/PXD000608	2014	Proteomics of cerebrospinal fluid microvesicles	Q Exactive	275141			Organism part
PXD000865	/pride/data/archive/2014/05/PXD000865	2014	Mass spectrometry based draft of the human proteome	LTQ Orbitrap Elite;LTQ Orbitrap Velos	2887143	Whole body		Organism part
PXD000396	/pride/data/archive/2014/07/PXD000396	2014	Development and performance evaluation of an ultra-low flow nano liquid chromatography-tandem mass spectrometry set-up	Q Exactive	3533396			cell line
PXD000496	/pride/data/archive/2014/07/PXD000496	2014	Proteomics of TGF beta signaling	Q Exactive	6408595			cell line
PXD000380	/pride/data/archive/2014/08/PXD000380	2014	KMH2 control treatment - Global mass spectrometry and transcriptomics array based drug profiling provides novel insight into glucosamine induced ER stress	Q Exactive	517444			cell line
PXD000612	/pride/data/archive/2014/08/PXD000612	2014	Ultra-deep human phosphoproteome reveals different regulatory nature of Tyr and Ser/Thr-based signaling	Q Exactive	10905895	Cell culture		cell line
PXD000750	/pride/data/archive/2014/08/PXD000750	2014	Metastatic pancreatic cancer signaling	LTQ Orbitrap Elite;LTQ Orbitrap XL	371975	Cell culture	Pancreatic ductal adenocarcinoma	cell line
PXD000999	/pride/data/archive/2014/08/PXD000999	2014	DeMix:efficient identification of co-fragmented peptides	Q Exactive	345306	Hela cell		cell line
PXD001040	/pride/data/archive/2014/08/PXD001040	2014	Divergent Cysteines in FOXO3 and FOXO4 Mediate Paralog-Specific Redox Signaling	LTQ Orbitrap Velos	777096	Diploid cell;Cell culture		cell line
PXD001258	/pride/data/archive/2014/08/PXD001258	2014	Correction To - Confetti: A Multi-protease Map of the HeLa Proteome for Comprehensive Proteomics	LTQ Orbitrap Elite;Q Exactive	2357363	Hela cell		cell line
PXD000705	/pride/data/archive/2014/09/PXD000705	2014	Extending proteome coverage through an on-line 2D SCX-RP ultra-high pressure system	Q Exactive	2740101	Cell culture		cell line
PXD001061	/pride/data/archive/2014/09/PXD001061	2014	Uncovering Global SUMOylation Signaling Networks in a Site-Specific Manner	Q Exactive	783868	Permanent cell line cell;Hela cell	Cervix carcinoma	cell line
PXD001324	/pride/data/archive/2014/09/PXD001324	2014	Proteome profiling of breast cancer biopsies reveals a wound healing signature of cancer-associated fibroblasts - tumor-near tissue sections	Q Exactive	145186	Breast		cancer
PXD001325	/pride/data/archive/2014/09/PXD001325	2014	Proteome profiling of breast cancer biopsies reveals a wound healing signature of cancer-associated fibroblasts - tumor-distant tissue sections	Q Exactive	140001	Breast		cancer
PXD001326	/pride/data/archive/2014/09/PXD001326	2014	Proteome profiling of breast cancer biopsies reveals a wound healing signature of cancer-associated fibroblasts - bulk tumor tissue	Q Exactive	316788	Breast		cancer
PXD001327	/pride/data/archive/2014/09/PXD001327	2014	Proteome profiling of breast cancer biopsies reveals a wound healing signature of cancer-associated fibroblasts - ZR-75-1 breast cancer cells	Q Exactive	415097	Epithelial cell;Breast cancer cell line		cancer
PXD000788	/pride/data/archive/2014/10/PXD000788	2014	Human EGFR AP-MS project - Proteomic analysis of the epidermal growth factor receptor (EGFR) interactome and post-translational modifications associated with receptor endocytosis in response to EGF and stress	Q Exactive	1647785	Permanent cell line cell		cell line
PXD001203	/pride/data/archive/2014/11/PXD001203	2014	The Q Exactive HF, a Benchtop Mass Spectrometer with a Pre-filter, High Performance Quadrupole and an Ultra-High Field Orbitrap Analyzer	Q Exactive	5750556			cell line
PXD001415	/pride/data/archive/2014/11/PXD001415	2014	Comprehensive Assessment of Proteins Regulated by Dexamethasone Reveals Novel Effects in Primary Human Peripheral Blood Mononuclear Cells - nuclear proteins of untreated cells	Q Exactive	1093177	Blood;Peripheral blood mononuclear cell		Organism part
PXD001416	/pride/data/archive/2014/11/PXD001416	2014	Comprehensive Assessment of Proteins Regulated by Dexamethasone Reveals Novel Effects in Primary Human Peripheral Blood Mononuclear Cells - Cytoplasmic Proteins of Untreated Cells	Q Exactive	1056800	Blood;Peripheral blood mononuclear cell		Organism part
PXD001418	/pride/data/archive/2014/11/PXD001418	2014	Comprehensive Assessment of Proteins Regulated by Dexamethasone Reveals Novel Effects in Primary Human Peripheral Blood Mononuclear Cells - nuclear proteins of inflammatory stimulated cells	Q Exactive	1095100	Blood;Peripheral blood mononuclear cell		Organism part
PXD001419	/pride/data/archive/2014/11/PXD001419	2014	Comprehensive Assessment of Proteins Regulated by Dexamethasone Reveals Novel Effects in Primary Human Peripheral Blood Mononuclear Cells - cytoplasmic proteins of inflammatory stimulated cells	Q Exactive	1045527	Blood;Peripheral blood mononuclear cell		Organism part
PXD001420	/pride/data/archive/2014/11/PXD001420	2014	Comprehensive Assessment of Proteins Regulated by Dexamethasone Reveals Novel Effects in Primary Human Peripheral Blood Mononuclear Cells - secreted proteins of inflammatory stimulated cells	Q Exactive	155436	Blood;Peripheral blood mononuclear cell		Organism part
PXD001421	/pride/data/archive/2014/11/PXD001421	2014	Comprehensive Assessment of Proteins Regulated by Dexamethasone Reveals Novel Effects in Primary Human Peripheral Blood Mononuclear Cells - nuclear proteins of dexamethasone-treated inflammatory stimulated cells	Q Exactive	1088425	Blood;Peripheral blood mononuclear cell		Organism part
PXD001422	/pride/data/archive/2014/11/PXD001422	2014	Comprehensive Assessment of Proteins Regulated by Dexamethasone Reveals Novel Effects in Primary Human Peripheral Blood Mononuclear Cells - cytoplasmic proteins of dexamethasone-treated inflammatory stimulated cells	Q Exactive	1034650	Blood;Peripheral blood mononuclear cell		Organism part
PXD001423	/pride/data/archive/2014/11/PXD001423	2014	Comprehensive Assessment of Proteins Regulated by Dexamethasone Reveals Novel Effects in Primary Human Peripheral Blood Mononuclear Cells - secreted proteins of dexamethasone-treated inflammatory stimulated cells	Q Exactive	160790	Blood;Peripheral blood mononuclear cell		Organism part
PXD000394	/pride/data/archive/2015/01/PXD000394	2015	Mass spectrometry of HLA-I peptidomes reveals strong effects of protein abundance and turnover on antigen presentation	Q Exactive	973069	B cell;Fibroblast		cell line
PXD000782	/pride/data/archive/2015/01/PXD000782	2015	A quantitative proteomics tool to identify DNA-protein interactions in primary cells or blood	Q Exactive	2343484	Blood;Cell suspension culture;Fibroblast;Primary cell;Blood cell		cell line
PXD001186	/pride/data/archive/2015/01/PXD001186	2015	A role for CPT1A to prevent blood vessel permeability revealed by in depth proteomics	LTQ Orbitrap Elite	884616	Endothelial cell of umbilical vein		Organism part
PXD001194	/pride/data/archive/2015/01/PXD001194	2015	PROMIS-Quan: a novel proteomic method for plasma biomarker quantification	Q Exactive	3843792	Blood plasma	Prostate adenocarcinoma	Organism part
PXD001736	/pride/data/archive/2015/03/PXD001736	2015	System-wide analysis of SUMOylation dynamics in response to replication stress reveals novel SUMO target proteins and acceptor lysines relevant for genome stability	Q Exactive	3168493	Permanent cell line cell;Bone marrow	Osteosarcoma	cell line
PXD001333	/pride/data/archive/2015/04/PXD001333	2015	Anion-Exchange Chromatography of Tryptic and Phosphopeptides: WAX vs. SAX and AEX vs. ERLIC	Q Exactive	563171	Hela cell		cell line
PXD001724	/pride/data/archive/2015/04/PXD001724	2015	A Protein Deep Sequencing Evaluation of Metastatic Melanoma Tissues, fractionated approach	Q Exactive	819766	Lymph node;Melanocyte	Metastatic melanoma	cancer
PXD001847	/pride/data/archive/2015/04/PXD001847	2015	Global Analysis of Protein Folding Thermodynamics for Disease State Characterization, MCF7 vs MCF10A	Q Exactive	899500	Permanent cell line cell	Breast cancer	cell line
PXD001848	/pride/data/archive/2015/04/PXD001848	2015	Global Analysis of Protein Folding Thermodynamics for Disease State Characterization, MCF7 vs MDAMB231	Q Exactive	898933	Permanent cell line cell	Breast cancer	cell line
PXD002098	/pride/data/archive/2015/04/PXD002098	2015	Super-SILAC Allows Classification of Diffuse Large B-cell Lymphoma Subtypes by Their Protein Expression Profiles	LTQ Orbitrap Velos;Q Exactive	9588345	B cell;Cell culture	Lymphoma	cancer
PXD001115	/pride/data/archive/2015/05/PXD001115	2015	Proteomics of NGF-TrkA signaling dynamics in neuroblastoma cells	Q Exactive	1306327	Epithelial cell	Neuroblastoma	cancer
PXD001608	/pride/data/archive/2015/05/PXD001608	2015	Human colon biopsies (healthy and Ulcerative Colitis) LC-MS/MS	Q Exactive	6233887	Colonic mucosa;Colon sigmoideum	Ulcerative colitis;Disease free	Organism part
PXD001468	/pride/data/archive/2015/06/PXD001468	2015	A mass-tolerant database search identifies a large proportion of unassigned spectra in shotgun proteomics as modified peptides	Q Exactive	1121149	Kidney;Brain		cell line
PXD002113	/pride/data/archive/2015/06/PXD002113	2015	C. trachomatis L2 inclusion proteome	LTQ Orbitrap	279437	Permanent cell line cell	Chlamydia trachomatis infectious disease	cell line
PXD002211	/pride/data/archive/2015/06/PXD002211	2015	Quantification of cytokines secreted by primary human cells using MRM: evaluation of analytical parameters – shotgun secretome data of inflammatory stimulated HUVECs	Q Exactive	316975	Umbilical vein;Endothelial cell of umbilical vein		Organism part
PXD002212	/pride/data/archive/2015/06/PXD002212	2015	Quantification of cytokines secreted by primary human cells using MRM: evaluation of analytical parameters – shotgun secretome data of untreated HUVECs	Q Exactive	153186	Umbilical vein;Endothelial cell of umbilical vein		Organism part
PXD001610	/pride/data/archive/2015/07/PXD001610	2015	Proteomic Analysis of the Response to Cell Cycle Arrests in Human Myeloid Leukemia Cells	Q Exactive	2514963	Leukocyte	Acute leukemia	cancer
PXD001890	/pride/data/archive/2015/07/PXD001890	2015	Glioma-derived stem-like cells (GSCs): Quantitative Proteomics	LTQ Orbitrap Elite	5879419	Cell culture	Brain glioblastoma multiforme	cancer
PXD002103	/pride/data/archive/2016/01/PXD002103	2016	FIH regulates cellular metabolism through hydroxylation of the deubiquitinase OTUB1.	Q Exactive	347317	Permanent cell line cell;Kidney		cell line
PXD002235	/pride/data/archive/2015/07/PXD002235	2015	Comparative proteomic analysis of human liver tissue and isolated hepatocytes with a focus on proteins determining drug exposure	LTQ Orbitrap Velos	1464890	Liver		Organism part
PXD002389	/pride/data/archive/2015/07/PXD002389	2015	IPG Strip-Based Peptide Fractionation for Shotgun Proteomics	Q Exactive	3227989	Cell culture		cell line
PXD002395	/pride/data/archive/2015/07/PXD002395	2015	11 human cell lines - Comparative proteomic analysis of eleven common cell lines reveals ubiquitous but varying expression of most proteins	LTQ Orbitrap Velos	6376081	Epithelial cell;Jurkat cell;Cell culture;T lymphocyte;Hepatocyte	Cervix carcinoma;Acute leukemia;Brain cancer;Glioblastoma	cell line
PXD002549	/pride/data/archive/2015/07/PXD002549	2015	MStern Blot - Urinary Biomarker Study	Q Exactive	2245447	Urine	Ovarian cyst	Organism part
PXD002620	/pride/data/archive/2015/07/PXD002620	2015	Human Ureter project - A proteomic glimpse into human ureter proteome	Q Exactive	177935	Ureteral cell;Ureter		Organism part
PXD001060	/pride/data/archive/2015/08/PXD001060	2015	Fe-IMAC column based phospho enrichment	LTQ Orbitrap Velos	541834	Epithelial cell;Permanent cell line cell		cell line
PXD001374	/pride/data/archive/2015/08/PXD001374	2015	Label-free quantitative phosphoproteomics with novel pairwise abundance normalization reveals synergistic RAS and CIP2A signaling	Q Exactive	320809	Hela cell		cell line
PXD002137	/pride/data/archive/2015/08/PXD002137	2015	Proteome Landscapes of the Human Colorectal Mucosa, and its Adenoma and Cancer	Q Exactive	11126686	Colon		cancer
PXD002052	/pride/data/archive/2015/09/PXD002052	2015	Machine Learning Based Classification of Diffuse Large B-cell Lymphoma Patients by their Protein Expression Profiles	Q Exactive	6078008	Lymph node;B cell	Lymphoma	cancer
PXD002802	/pride/data/archive/2015/09/PXD002802	2015	Uncovering hidden layers of cell cycle regulation through integrative multi-omic analysis	Q Exactive	1759696	Cell culture		cell line
PXD000376	/pride/data/archive/2015/11/PXD000376	2015	A Multi-Omic Analysis of Human Naive CD4 T cells	LTQ Orbitrap Elite;LTQ Orbitrap Velos	1240668	T lymphocyte		Organism part
PXD001571	/pride/data/archive/2015/11/PXD001571	2015	Solid-phase extraction of N-linked glycans and glycosite-containing peptides (NGAG) for comprehensive characterization of glycoproteins	Q Exactive	1449734	Ovary		Organism part
PXD002029	/pride/data/archive/2015/11/PXD002029	2015	Comparative proteome stability analysis of snap frozen, RNAlater preserved, and formalin-fixed paraffin-embedded human colon mucosal biopsies	Q Exactive	1986258	Colonic mucosa;Colon sigmoideum	Disease free	Organism part
PXD002436	/pride/data/archive/2015/11/PXD002436	2015	Monitoring cellular phosphorylation signaling pathways into chromatin and down to the gene level	LTQ Orbitrap	240210	Permanent cell line cell;Hela cell		cell line
PXD002650	/pride/data/archive/2015/11/PXD002650	2015	Endothelial cell proteomic response to Rickettsia conorii infection	Q Exactive	664973	Epithelial cell		Organism part
PXD002987	/pride/data/archive/2015/11/PXD002987	2015	xIP-MS: topological analysis of chromatin-associated protein complexes using single affinity purification	Orbitrap Fusion;Q Exactive	402213	Permanent cell line cell;Hela cell	Cervix carcinoma	cell line
PXD003239	/pride/data/archive/2015/11/PXD003239	2015	Global Subcellular Characterization of Protein Degradation Using Quantitative Proteomics	Q Exactive	2115922			cell line
PXD001565	/pride/data/archive/2015/12/PXD001565	2015	Evaluation of phospho-tyrosine antibodies for label-free phosphoproteomics	Q Exactive	224049	Epithelial cell;Colon;Brain	Brain glioblastoma multiforme	cancer
PXD002411	/pride/data/archive/2015/12/PXD002411	2015	Phosphoproteomic Profiling Reveals Epstein-Barr Virus Protein Kinase Integration of DNA Damage Response and Mitotic Signaling	LTQ Orbitrap Elite;LTQ Orbitrap Velos	225232	B cell		Organism part
PXD002601	/pride/data/archive/2015/12/PXD002601	2015	HYPE mediated AMPylation profiling in human lysates	Q Exactive	509524	Cell culture		cell line
PXD002845	/pride/data/archive/2015/12/PXD002845	2015	Deep quantitative proteomics underlies extensive metabolic reprogramming and cancer-like changes of ectopic endometriotic stromal cells	Q Exactive	4533795	Endometrial stromal cell;Stromal cell of endometrium	Endometriosis	Organism part
PXD000815	/pride/data/archive/2016/01/PXD000815	2016	Breast cancer tumors - System-wide Clinical Proteomics of Breast Cancer Reveals Global Remodeling of Tissue Homeostasis	Q Exactive	9854633	Epithelial cell;Breast invasive ductal carcinoma cell	Breast cancer	cancer
PXD001874	/pride/data/archive/2016/01/PXD001874	2016	Human Hepatocyte Proteome - In-depth quantitative analysis and comparison of the human hepatocyte and hepatoma cell line HepG2 proteomes	Q Exactive	7448616	Liver;Hepatocyte		cancer
PXD002619	/pride/data/archive/2016/01/PXD002619	2016	Proteomic maps of breast cancer subtypes	Q Exactive	15131452	Breast cancer cell	Breast cancer	cancer
PXD002635	/pride/data/archive/2016/01/PXD002635	2016	Evaluation of of kinase acitivity profiling using chemical proteomics	LTQ Orbitrap Elite;Q Exactive	661645			cell line
PXD002686	/pride/data/archive/2016/01/PXD002686	2016	Short Term Immune Response to IL6 inhibition (Tocilizumab)	Q Exactive	1248812	Leukocyte;Primary cell	Rheumatoid arthritis	Organism part
PXD002734	/pride/data/archive/2016/01/PXD002734	2016	Protein turnover during in vitro human vocal fold mucosa remodeling	LTQ Orbitrap Velos	1314002	Vocal fold;Fibroblast	Disease free	Organism part
PXD002977	/pride/data/archive/2016/01/PXD002977	2016	Human HDL 2D-LC-MS/MS - Proteome profiles of HDL particles of patients with chronic heart failure are associated with immune response and also include bacteria proteins	Q Exactive	174751	Blood plasma		Organism part
PXD001487	/pride/data/archive/2016/02/PXD001487	2016	Human AML secretome and exosomes and correlation with Anti-Apoptotic Index, part 3	Q Exactive	1489038	Bone marrow;Bone marrow cell	Acute leukemia	cancer
PXD001731	/pride/data/archive/2016/02/PXD001731	2016	Large-Scale Targeted Proteomics Using Internal Standard Triggered-Parallel Reaction Monitoring	Q Exactive	489380	Cell culture;Urine;Blood plasma		cell line
PXD001856	/pride/data/archive/2016/02/PXD001856	2016	Comprehensive transcriptomic and proteomic characterization of human mesenchymal stem cells reveals source specific cellular markers	Q Exactive	770247	Mesenchymal stem cell;Cell culture;Embryonic stem cell;Stem cell		Organism part
PXD002425	/pride/data/archive/2016/02/PXD002425	2016	An impaired respiratory electron chain triggers down-regulation of the energy metabolism and de-ubiquitination of solute carrier amino acid transporters	Q Exactive	2802696	Permanent cell line cell;Bone marrow	Osteosarcoma	cell line
PXD002460	/pride/data/archive/2016/02/PXD002460	2016	Context-dependent regulatory mechanisms control site-specific information processing within the MEK/ERK module	Q Exactive	359582	Keratinocyte;Liver;Cell culture;Primary cell;Hepatocyte	Hepatocellular carcinoma	cancer
PXD002645	/pride/data/archive/2016/02/PXD002645	2016	Proteomic profiling of ubiquitylated proteins in urinary exosomes	Q Exactive	1103157	Urine		Organism part
PXD002854	/pride/data/archive/2016/02/PXD002854	2016	Plasma proteome profiling to assess human health and disease	Q Exactive	3730551	Blood;Blood serum;Blood plasma		Organism part
PXD003095	/pride/data/archive/2016/02/PXD003095	2016	Identification of the novel function of adipocyte plasma membrane associated protein (APMAP) in gestational diabetes mellitus by proteomic analysis of omental adipose tissues	Q Exactive	1303185	Adipose tissue		Organism part
PXD003514	/pride/data/archive/2016/02/PXD003514	2016	SILAC-based quantitative Nox4-Co-immunoprecipitation	Q Exactive	629262	Cell culture		cell line
PXD001085	/pride/data/archive/2016/03/PXD001085	2016	PHD3 and FIH substrates cluster in distinct signalling pathways	Q Exactive	1064024	Epithelial cell		cell line
PXD003028	/pride/data/archive/2016/03/PXD003028	2016	Ultra-deep and quantitative saliva proteome reveals dynamics of the oral microbiome	Q Exactive	3821667	Saliva		Organism part
PXD003298	/pride/data/archive/2016/03/PXD003298	2016	Proteomic Analysis of Urinary Extracellular Vesicles	Q Exactive	363123	Urine	Polycystic kidney	Organism part
PXD003534	/pride/data/archive/2016/03/PXD003534	2016	Adjuvant Secretomes - Adjuvant-induced human monocyte secretome profiles reveal adjuvant- and age-specific protein signatures	Q Exactive	2289630	Blood;Blood cell	Disease free	Organism part
PXD003664	/pride/data/archive/2016/03/PXD003664	2016	Serial interactome capture of the human cell nucleus	Q Exactive	827003	Cell suspension culture	Chronic myeloid leukemia	cancer
PXD000685	/pride/data/archive/2016/04/PXD000685	2016	Virotrap: Abducting Protein Complexes from Mammalian Cells	Q Exactive	645374	Epithelial cell;Cell culture	Disease free	Organism part
PXD002839	/pride/data/archive/2016/04/PXD002839	2016	Nuclear phosphoproteomics analysis of resting and IL-2-stimulated T lymphocytes	Q Exactive	789597	T lymphocyte	Acute leukemia	cancer
PXD002990	/pride/data/archive/2016/04/PXD002990	2016	Complementary Phosphoproteomic Approaches Link IL-23R Downstream Signaling with Metabolic Adaptation in Lymphocytes	Q Exactive	442542	Leukocyte;Lymph node	Crohn&apos;s disease	Organism part
PXD003406	/pride/data/archive/2016/04/PXD003406	2016	Contribution of primary human fibroblasts and endothelial cells to the hallmarks of inflammation as determined by proteome profiling - cytoplasmic proteins of untreated endothelial cells	Q Exactive	1178725	Umbilical vein;Endothelial cell of umbilical vein		Organism part
PXD003407	/pride/data/archive/2016/04/PXD003407	2016	Contribution of primary human fibroblasts and endothelial cells to the hallmarks of inflammation as determined by proteome profiling - cytoplasmic proteins of inflammatory stimulated endothelial cells	Q Exactive	1134362	Umbilical vein;Endothelial cell of umbilical vein		Organism part
PXD003408	/pride/data/archive/2016/04/PXD003408	2016	Contribution of primary human fibroblasts and endothelial cells to the hallmarks of inflammation as determined by proteome profiling - nuclear proteins of untreated endothelial cells	Q Exactive	1019008	Umbilical vein;Endothelial cell of umbilical vein		Organism part
PXD003409	/pride/data/archive/2016/04/PXD003409	2016	Contribution of primary human fibroblasts and endothelial cells to the hallmarks of inflammation as determined by proteome profiling - nuclear proteins of inflammatory stimulated endothelial cells	Q Exactive	1108044	Umbilical vein;Endothelial cell of umbilical vein		Organism part
PXD003412	/pride/data/archive/2016/04/PXD003412	2016	Contribution of primary human fibroblasts and endothelial cells to the hallmarks of inflammation as determined by proteome profiling - cytoplasmic proteins of untreated fibroblasts	Q Exactive	701468	Skin;Fibroblast		Organism part
PXD003413	/pride/data/archive/2016/04/PXD003413	2016	Contribution of primary human fibroblasts and endothelial cells to the hallmarks of inflammation as determined by proteome profiling - cytoplasmic proteins of inflammatory stimulated fibroblasts	Q Exactive	694145	Skin;Fibroblast		Organism part
PXD003414	/pride/data/archive/2016/04/PXD003414	2016	Contribution of primary human fibroblasts and endothelial cells to the hallmarks of inflammation as determined by proteome profiling - nuclear proteins of untreated fibroblasts	Q Exactive	624952	Skin;Fibroblast		Organism part
PXD003415	/pride/data/archive/2016/04/PXD003415	2016	Contribution of primary human fibroblasts and endothelial cells to the hallmarks of inflammation as determined by proteome profiling - nuclear proteins of inflammatory stimulated fibroblasts	Q Exactive	662210	Skin;Fibroblast		Organism part
PXD003416	/pride/data/archive/2016/04/PXD003416	2016	Contribution of primary human fibroblasts and endothelial cells to the hallmarks of inflammation as determined by proteome profiling - secreted proteins of untreated fibroblasts	Q Exactive	146951	Skin;Fibroblast		Organism part
PXD003417	/pride/data/archive/2016/04/PXD003417	2016	Contribution of primary human fibroblasts and endothelial cells to the hallmarks of inflammation as determined by proteome profiling - secreted proteins of inflammatory stimulated fibroblasts	Q Exactive	146051	Skin;Fibroblast		Organism part
PXD003550	/pride/data/archive/2016/04/PXD003550	2016	Proteome analysis of adipose-derived stem cells cultured under clinically relevant conditions in a wound healing perspective	Q Exactive	894490	Mesenchymal stem cell of adipose		Organism part
PXD003754	/pride/data/archive/2016/04/PXD003754	2016	Global Membrane Protein Interactome Analysis using In vivo Crosslinking and MS-based Protein Correlation Profiling	Q Exactive	26092689			cell line
PXD001996	/pride/data/archive/2016/05/PXD001996	2016	Multi-layered proteomics of EGFR signaling _Rab7 data	Q Exactive	596217	Epithelial cell		Organism part
PXD002555	/pride/data/archive/2016/05/PXD002555	2016	Extracellular Matrix Analysis of Human Varicose Veins	Q Exactive	1839301	Great saphenous vein	Varicose veins	Organism part
PXD002623	/pride/data/archive/2016/05/PXD002623	2016	Comparative shotgun proteomics of aqueous humor for cataract, glaucoma and pseudoexfoliation eye disorders.	Q Exactive	1696401		Exfoliation syndrome;Cataract;Glaucoma	Organism part
PXD003279	/pride/data/archive/2016/05/PXD003279	2016	Analysis of the MAGED2 interactome	Q Exactive	455782			cell line
PXD003523	/pride/data/archive/2016/05/PXD003523	2016	Multi-layered proteomics of EGFR signaling	Q Exactive	1561654	Epithelial cell		Organism part
PXD001654	/pride/data/archive/2016/06/PXD001654	2016	Identification of a biomarker in cerebrospinal fluid for neuronopathic forms of Gaucher disease	Q Exactive	480326	Cerebrospinal fluid	Gaucher&apos;s disease	Organism part
PXD002279	/pride/data/archive/2016/06/PXD002279	2016	SLC12A3 isoforms in human urine exosomes	Q Exactive	289591	Bladder urothelial cell;Urine	Hypertension	Organism part
PXD003179	/pride/data/archive/2016/06/PXD003179	2016	Untargeted data independent acquisition proteomics analysis using Orbitrap mass spectrometers and DIA-Umpire	Q Exactive	514404	Cell culture		cell line
PXD003186	/pride/data/archive/2016/06/PXD003186	2016	N-Myristoyltransferase inhibition in HeLa	Q Exactive	901405	Epithelial cell	Cervix carcinoma	cell line
PXD003198	/pride/data/archive/2016/06/PXD003198	2016	Characterisation of pancreatic ductal adenocarcinoma subtypes by global phosphotyrosine profiling	LTQ Orbitrap Velos;Q Exactive	308439	Pancreatic cell line	Pancreatic cancer	cell line
PXD003284	/pride/data/archive/2016/06/PXD003284	2016	In-depth proteomics identifies a role for autophagy in controlling ROS-mediated endothelial barrier permeability	LTQ Orbitrap Elite	7058925	Blood vessel endothelial cell;Blood vessel		Organism part
PXD003430	/pride/data/archive/2016/06/PXD003430	2016	The proteome of localized prostate cancer, part 1	Q Exactive	2577971	Prostate cancer cell	Prostate adenocarcinoma	cancer
PXD003452	/pride/data/archive/2016/06/PXD003452	2016	The proteome of localized prostate cancer, part 2	Q Exactive	2033979	Prostate cancer cell	Prostate adenocarcinoma	cancer
PXD003515	/pride/data/archive/2016/06/PXD003515	2016	The proteome of localized prostate cancer, part 3	Q Exactive	2166541	Prostate gland	Prostate adenocarcinoma	cancer
PXD003562	/pride/data/archive/2016/06/PXD003562	2016	Global analysis of protein degradation rates in wildtype, Atg5-/- and Atg7-/- primary human fibroblasts	Q Exactive	1266772	Fibroblast		cell line
PXD003615	/pride/data/archive/2016/06/PXD003615	2016	The proteome of localized prostate cancer, part 5	Q Exactive	2392599	Prostate gland	Prostate adenocarcinoma	cancer
PXD003627	/pride/data/archive/2016/06/PXD003627	2016	SPATA2 links CYLD to the TNF-a receptor signaling complex and modulates the receptor signaling outcomes	Q Exactive	489076	Cell culture		cell line
PXD003636	/pride/data/archive/2016/06/PXD003636	2016	The proteome of localized prostate cancer, part 6	Q Exactive	2089906	Prostate gland epithelium;Prostate gland	Prostate adenocarcinoma	cancer
PXD003903	/pride/data/archive/2016/06/PXD003903	2016	HipSci project pilot submission for 18 IPS cell lines	Q Exactive	22762438	Embryonic stem cell;Cell line cell		Organism part
PXD004132	/pride/data/archive/2016/06/PXD004132	2016	The proteome of localized prostate cancer, part 4	Q Exactive	1168724	Prostate gland epithelium;Prostate gland	Prostate adenocarcinoma	cancer
PXD004159	/pride/data/archive/2016/06/PXD004159	2016	The proteome of localized prostate cancer, part 7	Q Exactive	675049		Prostate adenocarcinoma	cancer
PXD000448	/pride/data/archive/2016/07/PXD000448	2016	E-cadherin interactome complexity and robustness resolved by quantitative proteomics	LTQ Orbitrap Elite	1532506			cell line
PXD001222	/pride/data/archive/2016/07/PXD001222	2016	Global phosphotyrosine survey reveals activation of multiple tyrosine kinase signaling pathways in triple negative breast cancer	LTQ Orbitrap Velos	193900	Epithelial cell;Cell culture	Breast cancer	cancer
PXD002591	/pride/data/archive/2016/07/PXD002591	2016	A novel quantitative mass spectrometry platform for determining site-specific protein O-GlcNAcylation dynamics	Q Exactive	815929	Permanent cell line cell;Cell culture		cell line
PXD003595	/pride/data/archive/2016/07/PXD003595	2016	Characterization of the human urinary proteome and peptidome	Q Exactive	682397	Urine		Organism part
PXD003790	/pride/data/archive/2016/07/PXD003790	2016	HLA peptides (LC-MSMS) induced by Decitabine in Glioblastoma cell lines	Q Exactive	2765591	Permanent cell line cell;Cell culture;Brain	Glioblastoma	cancer
PXD003947	/pride/data/archive/2016/07/PXD003947	2016	Quest for missing proteins in the human spermatozoa: an update	Q Exactive	2414072	Spermatozoon		Organism part
PXD004182	/pride/data/archive/2017/01/PXD004182	2017	HCD fragmentation of glycated peptides	Q Exactive	677492	Blood;Cell culture		Organism part
PXD002172	/pride/data/archive/2016/08/PXD002172	2016	miR-625-3p regulates oxaliplatin resistance by targeting MAP2K6-p38 signaling in human colorectal adenocarcinoma cells	Q Exactive	811174	Cell culture		cell line
PXD002516	/pride/data/archive/2016/08/PXD002516	2016	Human Brain LC-MS/MS - Dementia-linked amyloidosis is associated with brain protein deamidation as revealed by proteomic profiling of human brain tissues	Q Exactive	304516	Brain	Alzheimer&apos;s disease	Organism part
PXD003668	/pride/data/archive/2016/08/PXD003668	2016	Integrative proteomic profiling of ovarian cancer cell lines reveals precursor-cell associated proteins and functional status	Q Exactive	10208346	Epithelial cell;Cell culture	Malignant neoplasm of ovary	cell line
PXD004198	/pride/data/archive/2016/08/PXD004198	2016	Proteomic analysis of extracellular vesicles derived from Merkel cell carcinoma cell lines	Q Exactive	582761	Permanent cell line cell;Cell culture		cell line
PXD004313	/pride/data/archive/2016/08/PXD004313	2016	Comprehensive proteomic analysis of human erythropoiesis - experiment1	Q Exactive	2085471	Erythroblast;Umbilical cord blood cell		Organism part
PXD004315	/pride/data/archive/2016/08/PXD004315	2016	Comprehensive proteomic analysis of human erythropoiesis - experiment 3 over 4	Q Exactive	2922321	Erythroblast;Umbilical cord blood cell		Organism part
PXD004316	/pride/data/archive/2016/08/PXD004316	2016	Comprehensive proteomic analysis of human erythropoiesis - experiment 4 over 4	Q Exactive	1797342	Erythroblast;Umbilical cord blood cell		Organism part
PXD004319	/pride/data/archive/2016/08/PXD004319	2016	Metaproteomic profiling of saliva in subjects with periodontitis, dental caries and orally healthy controls	Q Exactive	2470687	Saliva		Organism part
PXD001806	/pride/data/archive/2016/09/PXD001806	2016	Quantitative proteomic study of two cervical cancer cell lines upon re-expression of Galectin 7	Q Exactive	1778326	Siha cell;Hela cell	Cervix carcinoma	cell line
PXD003082	/pride/data/archive/2016/09/PXD003082	2016	A proteome analysis by LC-MS/MS of human colon mucosal biopsies from gastrointestinal healthy rheumatoid arthritis patients	Q Exactive	3362554	Colonic mucosa;Colon sigmoideum	Rheumatoid arthritis	Organism part
PXD003606	/pride/data/archive/2016/09/PXD003606	2016	Proteomics characterization of VPCs	Q Exactive	2379296			Organism part
PXD003700	/pride/data/archive/2016/09/PXD003700	2016	Human Arginine Methylome - Proteome-wide analysis of arginine monomethylation reveals widespread occurrence in human cells	Q Exactive	3430871	Cell culture;Electrically active cell	Disease free	cell line
PXD003813	/pride/data/archive/2016/09/PXD003813	2016	Human HeLa cell lince SILAC - The arginylation branch of the N-end rule pathway positively regulates cellular autophagic flux and clearance of proteotoxic proteins	Q Exactive	1255329	Permanent cell line cell	Malignant neoplasm of ovary	cell line
PXD004246	/pride/data/archive/2016/09/PXD004246	2016	iMixPro: intelligent Mixing of Proteomes for elimination of false positives in affinity purification-mass spectrometry	LTQ Orbitrap Velos;Q Exactive	268204	Cell culture;Early embryonic cell	Disease free	Organism part
PXD004666	/pride/data/archive/2016/09/PXD004666	2016	Accessory subunits are integral for assembly and function of human mitochondrial complex I	LTQ Orbitrap Elite;Q Exactive	19103845	Epithelial cell;Cell culture		cell line
PXD004668	/pride/data/archive/2016/09/PXD004668	2016	Interactome of Nematostella GW182 in HEK293 cells	Q Exactive	848809	Epithelial cell;Cell culture		cell line
PXD003215	/pride/data/archive/2016/10/PXD003215	2016	A Novel Method for Isolating Whole Protein from Human Cranial Bone	Q Exactive	218404	Osteocyte;Cranium;Osteoblast	Bone disease	Organism part
PXD003856	/pride/data/archive/2016/10/PXD003856	2016	¬¬ZMYND8 co-localizes with NuRD on target genes and regulates poly-ADP-ribose dependent recruitment of GATAD2A/NuRD to sites of DNA damage	LTQ FT;LTQ Orbitrap Velos;Q Exactive	482576	Permanent cell line cell;Hela cell		cell line
PXD003935	/pride/data/archive/2016/10/PXD003935	2016	Profiling of Human Circulating Plasma Microparticle Associated Proteins by DDA and DIA	Q Exactive	4233872	Blood cell;Blood plasma	Disease free	Organism part
PXD003961	/pride/data/archive/2016/10/PXD003961	2016	Sec62 regulates ER-phagy during recovery from ER stress	Q Exactive	178238	Permanent cell line cell;Cell culture		cell line
PXD004280	/pride/data/archive/2016/10/PXD004280	2016	Quantitative Secretome Analysis of Activated Jurkat Cells	Q Exactive	2022643	Jurkat cell;T lymphocyte	T-cell leukemia	cell line
PXD004914	/pride/data/archive/2016/10/PXD004914	2016	HELA cells PARL Immunoprecipitation	Q Exactive	476907	Cell culture		cell line
PXD004915	/pride/data/archive/2016/10/PXD004915	2016	RPE-1 and RPE-1 trisomic AHA p-c and steady state data	Q Exactive	2597468	Epithelial cell		cell line
PXD002971	/pride/data/archive/2016/11/PXD002971	2016	LC-MS/MS identification of Mycolactone protein targets	Q Exactive	1812353	Jurkat cell;Cell culture;T-lymphocyte cell line;T lymphocyte	Buruli ulcer disease	cell line
PXD001441	/pride/data/archive/2016/12/PXD001441	2016	Protein abundance estimation in HeLa cells	Q Exactive	196735	Cell culture		cell line
PXD001889	/pride/data/archive/2016/12/PXD001889	2016	Global proteome changes in liver tissue 6 weeks after FOLFOX treatment of colorectal cancer liver metastases.	Q Exactive	5228254	Liver	Colon cancer	cancer
PXD002612	/pride/data/archive/2016/12/PXD002612	2016	LC7 Proteomic Analysis of Matched Control and NSCLC Lung Adenocarcinoma Tissue.	Q Exactive	12501609	Lung	Non-small cell lung carcinoma	cancer
PXD002776	/pride/data/archive/2016/12/PXD002776	2016	Phosphoproteome of airway epithelial cell in response to infection with Staphylococcus aureus	LTQ Orbitrap Velos	450322	Epithelial cell;Cell culture		cell line
PXD003530	/pride/data/archive/2017/01/PXD003530	2017	Sites of aspirin-mediated lysine acetylation in HeLa cells	Q Exactive	332183	Epithelial cell	Cervix carcinoma	cell line
PXD003708	/pride/data/archive/2017/01/PXD003708	2017	Phosphoproteome of a patient-matched cell line model of colon cancer metastasis	Q Exactive	1411444	Epithelial cell;Cell culture	Colon cancer	cell line
PXD003978	/pride/data/archive/2016/12/PXD003978	2016	Mesenchymal Stromal Cells: What are the secrets of their secretome?	Q Exactive	1136099	Mesenchymal cell;Whole body		Organism part
PXD004242	/pride/data/archive/2016/12/PXD004242	2016	Plasma Proteome Profiling Reveals the Effects of Weight Loss on the Apolipoprotein Family and Systemic Inflammation Status	Q Exactive	23055855	Blood plasma		Organism part
PXD004249	/pride/data/archive/2016/12/PXD004249	2016	Human bladder cancer and colon cancer quatitative MS/MS	LTQ Orbitrap Velos	272700	Epithelial cell;Urinary bladder;Colon	Colon cancer;Urinary bladder cancer;Disease free	cell line
PXD004437	/pride/data/archive/2016/12/PXD004437	2016	Evaluation of Non-Supervised MALDI Mass Spectrometry Imaging Combined to MicroProteomics for Glioma Grade III Classification	Q Exactive	497664	Brain	Brain cancer	cancer
PXD004710	/pride/data/archive/2016/12/PXD004710	2016	Online non-contiguous fractionating and concatenating device coupled to two dimensional reverse phase/reverse phase liquid chromatography system for efficient and comprehensive proteomic analyses	Q Exactive	5789262	Stomach		Organism part
PXD004859	/pride/data/archive/2016/12/PXD004859	2016	Anal Canal Cancer : subclassification	Q Exactive	2217366	Epithelial cell;Anal canal	Anal canal cancer	cell line
PXD004875	/pride/data/archive/2016/12/PXD004875	2016	Quantitative Chemical Proteomic Profiling of Ubiquitin Specific Proteases in Intact Cancer Cells	Q Exactive	143020	Osteosarcoma cell line		cell line
PXD004900	/pride/data/archive/2016/12/PXD004900	2016	Half decimal place rule - Application of the half decimal place rule to increase the peptide identification rate	Q Exactive	219290	Epithelial cell;Cell culture	Cervix carcinoma	cell line
PXD004995	/pride/data/archive/2016/12/PXD004995	2016	Sites of aspirin-mediated lysine acetylation in HeLa cells, part 2	Q Exactive	2237640	Epithelial cell	Cervix carcinoma	cell line
PXD002892	/pride/data/archive/2017/01/PXD002892	2017	PCP SILAC of apoptosis initiation	LTQ Orbitrap Velos;Q Exactive	8308975	Cell culture;T lymphocyte		cell line
PXD003745	/pride/data/archive/2017/01/PXD003745	2017	A proteomic approach to identify endosomal cargoes controlling cancer invasiveness	LTQ Orbitrap Elite	1393100	Epithelial cell;Cell culture	Breast cancer	cell line
PXD003902	/pride/data/archive/2017/01/PXD003902	2017	VEGF orchestration of the p130Cas Interactome	Q Exactive	1298261	Cell culture		cell line
PXD004181	/pride/data/archive/2017/01/PXD004181	2017	HSP90 promotes Burkitt lymphoma cell survival by maintaining tonic B cell receptor signaling	Q Exactive	991141	B cell;Cell culture	Lymphoma	cancer
PXD004655	/pride/data/archive/2017/01/PXD004655	2017	SILAC-Tp (12 importins) - Extensive cargo identification reveals distinct biological roles of the 12 importin pathways	Q Exactive	6588417	Permanent cell line cell;Hela cell	Disease free	cell line
PXD004778	/pride/data/archive/2017/01/PXD004778	2017	Response Profiling Using Shotgun Proteomics Enables Establishing Global Metallodrug Mechanisms of Action - cytoplasmic proteins of KP1339-treated SW480 epithelial cells	Q Exactive	190007	Sw-480 cell;Colon;Colon epithelial cell	Colon cancer	cancer
PXD004788	/pride/data/archive/2017/01/PXD004788	2017	Response Profiling Using Shotgun Proteomics Enables Establishing Global Metallodrug Mechanisms of Action - cytoplasmic proteins of KP1537-treated SW480 epithelial cells	Q Exactive	190355	Sw-480 cell;Colon;Colon epithelial cell	Colon cancer	cancer
PXD004796	/pride/data/archive/2017/01/PXD004796	2017	Response Profiling Using Shotgun Proteomics Enables Establishing Global Metallodrug Mechanisms of Action - cytoplasmic proteins of KP772-treated SW480 epithelial cells	Q Exactive	184181	Sw-480 cell;Colon;Colon epithelial cell	Colon cancer	cancer
PXD004816	/pride/data/archive/2017/01/PXD004816	2017	Protein abundance of AKT and ERK pathway components governs cell-type-specific regulation of proliferation	Q Exactive	2524067	Blood;Erythroid progenitor cell	Disease free	Organism part
PXD004927	/pride/data/archive/2017/01/PXD004927	2017	Site-specific mapping of the human SUMO proteome reveals co-modification with phosphorylation (part 1)	Q Exactive HF	2623644	Permanent cell line cell;Cell culture		cell line
PXD004977	/pride/data/archive/2017/01/PXD004977	2017	Enabling phenotypic drug discovery for neurological mitochondrial DNA disorders with patient-derived neural progenitor cells	Q Exactive Plus	2292183	Cell culture;Neuronal stem cell	Leigh disease	cell line
PXD005688	/pride/data/archive/2017/01/PXD005688	2017	Characterization of Early-Phase Neutrophil Extracellular Traps in Urinary Tract Infections	Q Exactive	1766344	Urine		Organism part
PXD001225	/pride/data/archive/2017/02/PXD001225	2017	Novel surface functionalized superparamagnetic nanoparticles with engineered cellular uptake as a means for intracellular omics	Q Exactive	1763731	Epithelial cell		Organism part
PXD002842	/pride/data/archive/2017/02/PXD002842	2017	A Mass Spectrometry Approach Reveals a New Toxic Role For Alzheimer’s Disease Aβ Peptide: SPLICEOSOME IMPAIRMENT	LTQ Orbitrap Velos	520638	Permanent cell line cell;Cell culture	Alzheimer&apos;s disease	cell line
PXD004010	/pride/data/archive/2017/02/PXD004010	2017	JUMPg: an Integrative Proteogenomics Pipeline Identifying Unannotated Proteins in Human Brain and Cancer Cells	Q Exactive	1718768	Brain	Alzheimer&apos;s disease	Organism part
PXD004273	/pride/data/archive/2017/02/PXD004273	2017	LFQ comparison of total cell lysate, lysosomal and plasma membrane fraction of WT and NPC1 KO cells	Q Exactive HF	1190731	Hela cell	Niemann-pick disease	cell line
PXD004332	/pride/data/archive/2017/02/PXD004332	2017	Characterization of human pineal gland proteome	Orbitrap Fusion;LTQ Orbitrap Velos	1089053	Pineal gland		Organism part
PXD004424	/pride/data/archive/2017/02/PXD004424	2017	Proteomic and bioinformatic characterization of extracellular vesicles released from human primary macrophages upon influenza A infection	Q Exactive	495939	Macrophage;Cell culture	Influenza	Organism part
PXD004682	/pride/data/archive/2017/02/PXD004682	2017	Comparison of Lung Cancer Proteome Profiles 1: Label Free Quantification	Q Exactive	3050677	Epithelial cell;Lung	Non-small cell lung carcinoma	cancer
PXD005276	/pride/data/archive/2017/03/PXD005276	2017	Kinome profiling upon HCMV infection using the MIB-MS approach	Q Exactive	850536	Cell culture		cell line
PXD005627	/pride/data/archive/2017/02/PXD005627	2017	Serine ADP-ribosylation depends on HPF1	Orbitrap Fusion ETD;Q Exactive HF	422419	Permanent cell line cell		cell line
PXD005690	/pride/data/archive/2017/02/PXD005690	2017	DONSON encodes a novel replication fork protection factor mutated in 2 microcephalic dwarfism.	Q Exactive	150127	Epithelial cell	Disease free	Organism part
PXD005814	/pride/data/archive/2017/02/PXD005814	2017	Systematic Analysis of Cell-Type Differences in the Epithelial Secretome Reveals Insights Into Pathogenesis Of RSV-Induced Lower Respiratory Tract Infections	Q Exactive	3365265			Organism part
PXD004352	/pride/data/archive/2017/03/PXD004352	2017	Social Network Architecture of Human Immune Cells Unveiled by Quantitative Proteomics	Q Exactive	28064639	Blood		Organism part
PXD004373	/pride/data/archive/2017/03/PXD004373	2017	A quantitative phosphoproteomic analysis to study the dynamics of tyrosine phosphorylation in EGFR signaling abrogated by TKIs	LTQ Orbitrap Elite	185693	Lung;Lung	Lung cancer	cancer
PXD004724	/pride/data/archive/2017/03/PXD004724	2017	Label-free Proteomic Analysis of Exosomes Derived from Inducible Hepatitis B Virus-Replicating HepAD38 Cell Line	Q Exactive	276211	Cell culture		cell line
PXD004809	/pride/data/archive/2017/03/PXD004809	2017	mitoSILAC - Comparison of control and promoter mutant mitochondrial proteomes.	LTQ Orbitrap	441358	Cell culture;Fibroblast	Kidney disease	Organism part
PXD005083	/pride/data/archive/2017/03/PXD005083	2017	Proteomic and bioinformatic characterization of proteins secreted conventionally and unconventionally from human primary macrophages upon LPS transfection	Q Exactive	278331	Macrophage;Cell culture		Organism part
PXD005123	/pride/data/archive/2017/03/PXD005123	2017	Somatic increase of CCT8 mimics proteostasis of human pluripotent stem cells and extends C. elegans lifespan	Q Exactive	1122907	Embryonic stem cell		Organism part
PXD005295	/pride/data/archive/2017/03/PXD005295	2017	N-Linked Glycoprotein Profiles of Human Breast Basal Malignant Cell Lines	LTQ;Q Exactive	222010	Epithelial cell;Cell culture	Breast cancer	cancer
PXD005339	/pride/data/archive/2017/03/PXD005339	2017	N-Linked Glycoprotein Profiles of Human Breast Normal/Benign Cell Lines	LTQ;Q Exactive	213524	Epithelial cell;Cell culture	Breast cancer	cancer
PXD005712	/pride/data/archive/2017/03/PXD005712	2017	HELA cells PARL Immunoprecipitation part II	Q Exactive	700650	Cell culture		cell line
PXD005717	/pride/data/archive/2017/03/PXD005717	2017	Integrin beta 3 regulates cellular senescence by activating the TGFβ pathway	Q Exactive	348261	Fibroblast		cell line
PXD005825	/pride/data/archive/2017/03/PXD005825	2017	Quantitative proteomic approach identifies Vpr binding protein as novel host factor supporting influenza A virus infections in human cells	Q Exactive Plus	3806363	Epithelial cell;Lung	Influenza	Organism part
PXD002765	/pride/data/archive/2017/04/PXD002765	2017	Proteomics analysis of synergistic drug combination of midostaurin and BMS-754807 in Ewing sarcoma ASP14 cell line	Q Exactive	1150201	Muscle cell;Cell culture	Peripheral primitive neuroectodermal tumor	cancer
PXD003531	/pride/data/archive/2017/04/PXD003531	2017	Proteomics of Primary cells derived from Ovarian Cancer	Q Exactive	3718482	Primary cell	Malignant neoplasm of ovary	cancer
PXD003872	/pride/data/archive/2017/04/PXD003872	2017	Response of podocytes to PAN - YAP-mediated mechanotransduction determines the podocyte's response to damage	Q Exactive	1111467	Glomerular visceral epithelial cell;Kidney	Nephrotic syndrome	Organism part
PXD005187	/pride/data/archive/2017/04/PXD005187	2017	Proteomic Analysis of Hypoxic Human Lung Epithelial Cells	Q Exactive	392901	Epithelial cell;Cell culture	Pulmonary fibrosis	Organism part
PXD005349	/pride/data/archive/2017/04/PXD005349	2017	Combining Affinity Enrichment, Cross-Linking with Photo-Amino Acids, and Mass Spectrometry for Probing Protein Kinase D2 Interactions	Orbitrap Fusion	2465819	Epithelial cell;Cell culture	Cervix carcinoma	Organism part
PXD005590	/pride/data/archive/2017/04/PXD005590	2017	In-depth and reproducibly quantitation of benchmark dataset consiting of 20 files	Orbitrap Fusion Lumos	1590299			cell line
PXD006131	/pride/data/archive/2017/04/PXD006131	2017	Optimizing the parameters governing the fragmentation of cross-linked peptides in a tribrid mass spectrometer	Orbitrap Fusion Lumos	337267			cell line
PXD004713	/pride/data/archive/2017/05/PXD004713	2017	Urinary proteome of a healthy human cohort aged 70 to 82	Q Exactive	998608	Urine		Organism part
PXD005706	/pride/data/archive/2017/05/PXD005706	2017	Inhibition of pH regulation as a therapeutic strategy in hypoxic human breast cancer cells	Q Exactive	7229303	Cell culture		cancer
PXD006026	/pride/data/archive/2017/05/PXD006026	2017	Identification of alternative splice variants using unique isoform-specific tryptic peptide sequences for database searches	Q Exactive	725067			cell line
PXD006074	/pride/data/archive/2017/05/PXD006074	2017	ZBTB48 is both a vertebrate telomere-binding protein and a transcriptional activator	Q Exactive	3765918			cell line
PXD006279	/pride/data/archive/2017/05/PXD006279	2017	Competition-based, quantitative chemical proteomics in breast cancer cells identifies new target profiles for sulforaphane	Q Exactive	343484	Cell culture	Breast cancer	cancer
PXD006314	/pride/data/archive/2017/05/PXD006314	2017	HIV-Tat treatment of human neurons in vitro over time: towards a model for the molecular pathology of HIV-associated neurocognitive disorders (~90% cell culture confluence dataset)	Q Exactive	971789	Embryonic stem cell;Neuron;Cell culture;Neural stem cell	Human immunodeficiency virus infectious disease	Organism part
PXD006332	/pride/data/archive/2017/05/PXD006332	2017	HIV-Tat treatment of human neurons in vitro over time: towards a model for the molecular pathology of HIV-associated neurocognitive disorders (~70% cell culture confluence dataset)	Q Exactive	964929	Embryonic stem cell;Neuron;Neural stem cell line;Cell culture	Human immunodeficiency virus infectious disease	Organism part
PXD003423	/pride/data/archive/2017/06/PXD003423	2017	EGF-dependent ubiquitinome, phosphorylation and interactome analysis in control and CYLD-deficient cells	LTQ Orbitrap Velos;Q Exactive	608034	Hela cell	Cervix carcinoma	cell line
PXD004452	/pride/data/archive/2017/06/PXD004452	2017	HeLa proteome of 12,250 protein-coding genes	Q Exactive	18721513	Permanent cell line cell;Colon;Liver		cell line
PXD005189	/pride/data/archive/2017/06/PXD005189	2017	DDX54 regulates transcriptome dynamics during DNA damage response, RBPome	Q Exactive	435991			cancer
PXD005191	/pride/data/archive/2017/06/PXD005191	2017	DDX54 regulates transcriptome dynamics during DNA damage response, DDX54 BioID	Q Exactive	475283			cancer
PXD005497	/pride/data/archive/2017/07/PXD005497	2017	METTL21B is a novel human lysine methyltransferase of translation elongation factor 1A: discovery by CRISPR/Cas9 knock out	Q Exactive	2176541			cell line
PXD006093	/pride/data/archive/2017/06/PXD006093	2017	DDX54 regulates transcriptome dynamics during DNA damage response, pSILAC	Q Exactive	851216			cell line
PXD006390	/pride/data/archive/2017/06/PXD006390	2017	EGF-dependent ubiquitinome, phosphorylation and interactome analysis in control and CYLD-deficient cells	Q Exactive HF	406038	Hela cell		cell line
PXD003316	/pride/data/archive/2017/07/PXD003316	2017	Tumor matrix stiffness induces CCN1/CYR61 upregulation of N-Cadherin to promote cancer cell trans-endothelial migration and metastasis	LTQ Orbitrap Elite	2986149	Blood vessel endothelial cell;Cell culture		cancer
PXD004076	/pride/data/archive/2017/07/PXD004076	2017	Spatiotemporal proteomic profiling of human cerebral development	Q Exactive	1457320	Brain		Organism part
PXD004244	/pride/data/archive/2017/07/PXD004244	2017	hnRNP C is a key regulator of protein synthesis in mitosis	Q Exactive	1666725			cell line
PXD005065	/pride/data/archive/2017/07/PXD005065	2017	FFPE LFQ proteomics of Human Cerebral Development and CMV Encephalitis Fetal Brains	Q Exactive	517290	Brain		Organism part
PXD005220	/pride/data/archive/2017/07/PXD005220	2017	Proteomic profiles of synovial fluids derived from autologous chondrocyte implantation surgery	Q Exactive	705458	Synovial tissue	Osteoarthritis	Organism part
PXD006268	/pride/data/archive/2017/07/PXD006268	2017	Comparative proteomics of non-nodular and nodular skin tissues from a Hyaline Fibromatosis Syndrome patient.	Q Exactive	324646	Skin	Autosomal recessive disease	Organism part
PXD006391	/pride/data/archive/2017/07/PXD006391	2017	PALB2 interactome in asynchronous human cells	Q Exactive	121716			cell line
PXD006486	/pride/data/archive/2017/07/PXD006486	2017	Identification of differentially expressed splice variants by the proteogenomic pipeline SPLICIFY	Q Exactive	3883123	Epithelial cell;Colon	Colon cancer	cancer
PXD006703	/pride/data/archive/2017/07/PXD006703	2017	Large-Scale Analysis of Breast Cancer-Related Conformational Changes in Proteins using SILAC-SPROX	Q Exactive	2904189	Epithelial cell;Cell culture	Breast cancer	cancer
PXD006739	/pride/data/archive/2017/07/PXD006739	2017	Quantitative assessment of the effects of trypsin digestion methods on immunoprecipitation-mass spectrometry-based protein-protein interaction analysis - part2	Q Exactive	1391346			cell line
PXD004017	/pride/data/archive/2017/08/PXD004017	2017	Extracellular citrullination in synovial fluid	Q Exactive	683565	Synovia		Organism part
PXD005200	/pride/data/archive/2017/08/PXD005200	2017	Comprehensive and at copy number resolution analysis of the red blood cells proteome unravels unexpected membrane transporters	Q Exactive	2609740	Erythrocyte;Erythrocyte		Organism part
PXD005629	/pride/data/archive/2017/08/PXD005629	2017	A proteomic analysis of human olfactory bulb	QSTAR;Orbitrap Fusion ETD;MALDI Synapt MS;LTQ FT;4800 Proteomics Analyzer;LTQ Orbitrap Elite;Q-Tof ultima;4700 Proteomics Analyzer;Q TRAP;maXis;ultraflex;6340 Ion Trap LC/MS;LTQ Orbitrap Velos;6220 Time-of-Flight LC/MS;TripleTOF 5600;LTQ;LCQ Classic;6410 Triple Quadrupole LC/MS;Synapt MS;LTQ Orbitrap;6520 Quadrupole Time-of-Flight LC/MS;autoflex;Q Exactive	1034996	Brain;Olfactory bulb		Organism part
PXD005671	/pride/data/archive/2017/08/PXD005671	2017	Comprehensive Proteomic Characterization of Human Pancreatic Cyst Fluid from Intraductal Papillary Mucinous Neoplasm by LC-MS/MS	Q Exactive	3509340	Cyst	Pancreatic intraductal papillary-mucinous neoplasm	cancer
PXD006023	/pride/data/archive/2017/08/PXD006023	2017	AGK human LC-MSMS project part I (proteome)	Q Exactive	1633252	Cell culture		cell line
PXD006024	/pride/data/archive/2017/08/PXD006024	2017	AGK human LC-MSMS project part II (immunoprecipitation)	Q Exactive	527171	Cell culture		cell line
PXD006188	/pride/data/archive/2017/08/PXD006188	2017	Trimodal chromatography enables facile peptide fractionation	Q Exactive	6464343	Cell suspension culture;Cell culture		cell line
PXD004980	/pride/data/archive/2017/09/PXD004980	2017	eIF1 modulates the recognition of sub-optimal translation start sites and steers gene expression control mediated by uORFs.	Q Exactive	1642985	Epithelial cell;Leukocyte;Colon	Colon cancer;Acute leukemia	cancer
PXD005880	/pride/data/archive/2017/09/PXD005880	2017	Human acute myeloid leukemia (AML) cell line LFQ, comparison between doxycycline-inducible control shRNA and Pim2 shRNA	Q Exactive Plus	3222202	Blood	Acute leukemia	cancer
PXD005903	/pride/data/archive/2017/09/PXD005903	2017	Integrated lysine acetylation stoichiometry and proteomics analysis in human cells	Q Exactive	3946378	Permanent cell line cell		cell line
PXD006031	/pride/data/archive/2017/09/PXD006031	2017	A comprehensive, open-source platform for mass spectrometry based glycoproteomics data analysis	LTQ Orbitrap	439213	Blood plasma		Organism part
PXD006280	/pride/data/archive/2017/09/PXD006280	2017	The nuclear receptor ERbeta engages AGO2 in regulation of gene transcription, RNA splicing and RISC loading	Q Exactive	242772			cell line
PXD006430	/pride/data/archive/2017/09/PXD006430	2017	Proteomic and phosphoproteomics profiling of breast cancer cells with altered expression level of the protein phosphatase TRAP	LTQ Orbitrap Velos;Q Exactive	1400730	Cell culture	Breast cancer	cell line
PXD003281	/pride/data/archive/2017/10/PXD003281	2017	A protein phosphatase network controls the temporal and spatial dynamics of differentiation commitment in human epidermis	Q Exactive	2271166	Keratinocyte;Whole body		Organism part
PXD005643	/pride/data/archive/2017/10/PXD005643	2017	Improved Identification and Analysis of Small Open Reading Frame Encoded Polypeptides	Orbitrap Fusion;Q Exactive	214151	Cell culture		cell line
PXD006125	/pride/data/archive/2017/10/PXD006125	2017	ARPE19 proteome and phosphoproteome	Q Exactive	1797631			cell line
PXD006465	/pride/data/archive/2017/10/PXD006465	2017	Human Testis LC-MS/MS - Multi-Protease Strategy Identifies Three PE2 Missing Proteins in Human Testis Tissue	Q Exactive HF	1422149	Testis		Organism part
PXD006833	/pride/data/archive/2017/10/PXD006833	2017	Human bladder,colon,kidney,liver cancer LC MS/MS	Q Exactive HF	7993241	Liver		Organism part
PXD007787	/pride/data/archive/2017/10/PXD007787	2017	Proteomic analysis of cell cycle progression in asynchronous cultures, including mitotic subphases, using PRIMMUS	Q Exactive Plus;Orbitrap Fusion	6133854	Promyelocyte	Acute leukemia	cancer
PXD007960	/pride/data/archive/2017/10/PXD007960	2017	RNA-binding activity of TRIM25 is mediated by its PRY/SPRY domain and is required for ubiquitination	Q Exactive	673410	Cell culture;Cervix epithelium		cell line
PXD005425	/pride/data/archive/2017/11/PXD005425	2017	RNF4-knockdown and RNF4-TULIP identified proteins	Q Exactive	1172524	Permanent cell line cell		cell line
PXD005736	/pride/data/archive/2017/11/PXD005736	2017	Proteomic Analysis of Human Cardiac Organoids	Q Exactive	1644410	Heart		Organism part
PXD005755	/pride/data/archive/2017/11/PXD005755	2017	Human serum proteome dynamics in type 2 diabetes using heavy water labeling mass spectrometry	Q Exactive	2321118	Blood plasma	Type 2 diabetes mellitus	Organism part
PXD005761	/pride/data/archive/2017/11/PXD005761	2017	Comprehensive identification of proteins binding to RNA G-quadruplex motifs in the 5’ UTR of tumor-associated mRNAs	Q Exactive	1222887	Early embryonic cell;Kidney		Organism part
PXD005913	/pride/data/archive/2017/11/PXD005913	2017	Nuclear poly(A)-binding protein 1 is an ATM target and essential for DNA double-strand break rep	Q Exactive	922090	Cell culture		cell line
PXD006138	/pride/data/archive/2017/11/PXD006138	2017	Ovarian high grade serous carcinoma ascites cell proteoms	Q Exactive	14859693	Ovarian surface epithelial cell;Ascites;T lymphocyte;Melanocyte	Ovary serous adenocarcinoma	cancer
PXD006421	/pride/data/archive/2017/11/PXD006421	2017	Shotgun mass-spectrometry of HL-60 cell proteins for spectrum library development	LTQ Orbitrap Velos	458864	Permanent cell line cell;Cell culture	Acute leukemia	cell line
PXD006675	/pride/data/archive/2017/11/PXD006675	2017	Region and cell-type resolved quantitative proteomic map of the human heart and its application to atrial fibrillation	Q Exactive	40734487	Heart		Organism part
PXD006914	/pride/data/archive/2017/11/PXD006914	2017	Proteomics study of skin tissues from RDEB cSCC, low-risk cSCC and metastasizing cSCC	Q Exactive	889357	Skin	Skin squamous cell carcinoma	cancer
PXD006932	/pride/data/archive/2017/11/PXD006932	2017	Performance evaluation of the Q Exactive HF-X for shotgun proteomics	Q Exactive	5077661	Cell culture		cell line
PXD007633	/pride/data/archive/2017/11/PXD007633	2017	Renal oncocytoma characterized by the defective complex I of the respiratory chain boosts the synthesis of the ROS scavenger glutathione	Q Exactive	2391335	Kidney		cancer
PXD007776	/pride/data/archive/2017/11/PXD007776	2017	Human keratinocytes HaCaT LC-MS/MS	Q Exactive	239851	Keratinocyte;Cell culture		cell line
PXD007789	/pride/data/archive/2017/11/PXD007789	2017	Human keratinocytes HaCaT LC-MSMS_SDS exposure	Q Exactive	235737	Keratinocyte;Cell culture		cell line
PXD008047	/pride/data/archive/2017/11/PXD008047	2017	Ovarian high grade serous carcinoma ascites cell secretome	Q Exactive	2181496	Ovarian surface epithelial cell;Ascites;Macrophage	Ovary serous adenocarcinoma	cancer
PXD008068	/pride/data/archive/2017/11/PXD008068	2017	Quantifying missing (phospho)proteome regions with the broad-specificity protease subtilisin	LTQ Orbitrap Velos;Q Exactive	663469	Cell culture;Hela cell		cell line
PXD005336	/pride/data/archive/2017/12/PXD005336	2017	Target Landscape of Clinical Kinase Inhibitors	LTQ Orbitrap Elite;Orbitrap Fusion;Q Exactive HF;Q Exactive	19848681			cell line
PXD005664	/pride/data/archive/2017/12/PXD005664	2017	TRAIL-induced cancer secretome	Q Exactive	495728	Epithelial cell of lung	Non-small cell lung carcinoma	cancer
PXD005833	/pride/data/archive/2017/12/PXD005833	2017	The Proteomic Fingerprint of Prostate Cancer in Primary Tumors and Recurrent Lymph Node Metastases	Q Exactive	413900	Lymph node;Prostate gland	Prostate adenocarcinoma	cancer
PXD006570	/pride/data/archive/2017/12/PXD006570	2017	Aging-related proteome alterations in B cells may predispose for chronic lymphocytic leukemia - cytoplasmic proteins of elderly B cells	Q Exactive	272732	Blood;B cell		cancer
PXD006571	/pride/data/archive/2017/12/PXD006571	2017	Aging-related proteome alterations in B cells may predispose for chronic lymphocytic leukemia - nuclear proteins of elderly B cells	Q Exactive	231204	Blood;B cell		cancer
PXD006578	/pride/data/archive/2017/12/PXD006578	2017	Aging-related proteome alterations in B cells may predispose for chronic lymphocytic leukemia - cytoplasmic proteins of CLL cells	Q Exactive	861882	Blood;B cell	Lymphoma	cancer
PXD006589	/pride/data/archive/2017/12/PXD006589	2017	Aging-related proteome alterations in B cells may predispose for chronic lymphocytic leukemia - nuclear proteins of CLL cells	Q Exactive	740298	Blood;B cell	Lymphoma	cancer
PXD006591	/pride/data/archive/2017/12/PXD006591	2017	Aging-related proteome alterations in B cells may predispose for chronic lymphocytic leukemia - cytoplasmic proteins of JVM-13 cells	Q Exactive	319843	Cell suspension culture;Blood cell	Lymphoma	cancer
PXD006720	/pride/data/archive/2017/12/PXD006720	2017	Unliganded Estrogen Receptor beta (ERβ) interactome before and after RNAse treatment in human breast cancer cells nuclei.	Q Exactive	740131			cell line
PXD006814	/pride/data/archive/2017/12/PXD006814	2017	Optimization of quantitative proteomic analysis of clots	Q Exactive	340670	Blood plasma		Organism part
PXD007695	/pride/data/archive/2017/12/PXD007695	2017	Lipid droplet-targeted APEX proteome	6410 Triple Quadrupole LC/MS	314889	Cell culture		cell line
PXD008222	/pride/data/archive/2017/12/PXD008222	2017	The Proteomic Landscape of Triple-Negative Breast Cancer	Q Exactive	18324573	Permanent cell line cell;Breast cancer cell;Cell culture	Breast cancer	cell line
PXD001457	/pride/data/archive/2018/01/PXD001457	2018	Time course infection of HeLa cells by Chlamydia tracomatis	Q Exactive	2207579	Permanent cell line cell		cell line
PXD004559	/pride/data/archive/2018/01/PXD004559	2018	Mapping and quantification of over 2,000 O-linked glycopeptides in activated human T cells with isotope-targeted glycoproteomics	LTQ Orbitrap Elite	229417	Blood;T lymphocyte		Organism part
PXD005285	/pride/data/archive/2018/01/PXD005285	2018	SMAD2/3 interactome in human pluripotent stem cells	Q Exactive	505619	Multipotent stem cell;Embryonic stem cell;Cell culture;Stem cell		Organism part
PXD005445	/pride/data/archive/2018/01/PXD005445	2018	CEGS Proteomics - A multiregional proteomic survey of the postnatal human brain	Q Exactive	11845437	Brain		Organism part
PXD006157	/pride/data/archive/2018/01/PXD006157	2018	The phosphatase PTPRG controls FGFR1 activity and influences sensitivity to FGFR kinase inhibitors	Q Exactive	1483709	Cell culture		cell line
PXD006255	/pride/data/archive/2018/01/PXD006255	2018	Rapid processing of archival tissue samples for proteomic analysis using pressure-cycling technology	Orbitrap Fusion	242504	Esophageal squamous epithelium	Esophagus squamous cell carcinoma	cell line
PXD006638	/pride/data/archive/2018/01/PXD006638	2018	An OMICS perspective on N-terminal Methionine Excision	Q Exactive	656824	Haploid cell		cell line
PXD006847	/pride/data/archive/2018/01/PXD006847	2018	Nanodroplet processing platform for deep, quantitative proteome profiling of 10-100 mammalian cells	Orbitrap Fusion Lumos	711625	Pancreatic islet		Organism part
PXD007890	/pride/data/archive/2018/01/PXD007890	2018	Human pancreatic cancer LC-MSMS	Orbitrap Fusion Lumos	2717923	Pancreatic ductal cell;Pancreatic cancer cell	Pancreatic cancer	cancer
PXD008270	/pride/data/archive/2018/01/PXD008270	2018	Tyrosine-1 of RNA polymerase II CTD controls global termination of gene transcription in mammals	LTQ Orbitrap;Q Exactive	463391			cell line
PXD008361	/pride/data/archive/2018/01/PXD008361	2018	Preservation methods and PBS washing affect the AML proteome	LTQ Orbitrap Elite;Q Exactive	1134908	Cell suspension culture;Leukocyte;Primary cell	Acute leukemia	cancer
PXD008606	/pride/data/archive/2018/01/PXD008606	2018	BCL11B_AP-MS - The N-terminal CCHC zinc finger motif mediates homodimerization of the transcription factor BCL11B	TSQ Vantage;Q Exactive	409343	T lymphocyte		cell line
PXD003936	/pride/data/archive/2018/02/PXD003936	2018	Proteomic profiling of VCP substrates links VCP to K6-linked ubiquitylation and c-Myc function	Q Exactive	1335096	Cell culture		cell line
PXD005766	/pride/data/archive/2018/02/PXD005766	2018	Proteomics to determine metallodrug targets and optimal drug combinations	Q Exactive Plus	1670683	Cell culture		cell line
PXD006395	/pride/data/archive/2018/02/PXD006395	2018	Global Analyses of Selective Insulin Resitance in Hepatocytes due to Palmitate Lipotoxicity	Q Exactive	2231781	Cell culture;Hepatocyte		cell line
PXD006891	/pride/data/archive/2018/02/PXD006891	2018	Human adipose insulin resistance	Q Exactive	4965744	Adipose tissue	Insulin insensitivity	Organism part
PXD007538	/pride/data/archive/2018/02/PXD007538	2018	Protein data in PHH after VPA-treatment	Q Exactive	1000170	Liver;Primary cell		Organism part
PXD007962	/pride/data/archive/2018/02/PXD007962	2018	Discovery and validation of novel protein biomarkers in ovarian cancer patient urine	Q Exactive	248973	Urine	Malignant neoplasm of ovary	Organism part
PXD008382	/pride/data/archive/2018/02/PXD008382	2018	Linking FOXO3, NCOA3, and TCF7L2 to Ras pathway phenotypes through a genome-wide forward genetic screen in human colorectal cancer cellsLinking FOXO3, NCOA3, and TCF7L2 to Ras pathway phenotypes through a genome-wide forward genetic screen in human colorectal cancer cells	Q Exactive	2528230	Cell culture		cell line
PXD008522	/pride/data/archive/2018/02/PXD008522	2018	Proteomic analysis of triple negative breast cancer cell lines	Q Exactive	909687	Epithelial cell;Cell culture	Breast cancer	cancer
PXD008529	/pride/data/archive/2018/02/PXD008529	2018	Chemical stresses fail to mimic the unfolded protein response resulting from luminal load with unfolded polypeptides	Q Exactive	2589720	Cell culture;Cell line cell		cell line
PXD008579	/pride/data/archive/2018/02/PXD008579	2018	Protein and peptide turnover measurements using pulsed SILAC-TMT approach	Orbitrap Fusion Lumos	2086575	Epithelial cell of cervix		Organism part
PXD008686	/pride/data/archive/2018/02/PXD008686	2018	The MYO6 interactome using BioID	Q Exactive	976793	Retinal pigment epithelial cell	Disease free	Organism part
PXD008743	/pride/data/archive/2018/02/PXD008743	2018	Proteotranscriptomic profiling of potential E6AP targets	Q Exactive	1537751	Cell culture		cancer
PXD008840	/pride/data/archive/2018/02/PXD008840	2018	A proteomic landscape of diffuse-type gastric cancer	LTQ Orbitrap;Q Exactive	10779392	Stomach	Stomach cancer	cancer
PXD005571	/pride/data/archive/2018/03/PXD005571	2018	Proteomic analysis of Hepatocellular Adenoma	Q Exactive	4747552	Liver	Hepatocellular adenoma	cancer
PXD005921	/pride/data/archive/2018/03/PXD005921	2018	Early-stage cancer biomarkers uncovered in the blood platelet proteome	Q Exactive	5418598	Platelet;Blood platelet		Organism part
PXD006296	/pride/data/archive/2018/03/PXD006296	2018	EGF drug resistance in Hela cells	Q Exactive	2544339	Permanent cell line cell;Cell culture	Cervix carcinoma	cancer
PXD006563	/pride/data/archive/2018/03/PXD006563	2018	Analysis of extracellular matrix proteins from 3D cultures of primary prostate fibroblasts, DU145 cells and mixed cells	Q Exactive	408622	Cell culture;Prostate cancer cell line;Fibroblast	Prostate adenocarcinoma	cancer
PXD007592	/pride/data/archive/2018/03/PXD007592	2018	Proteomics-based insights into mitogen-activated protein kinase inhibitor resistance of cerebral melanoma metastases	Q Exactive HF	2122857	Skin	Melanoma	cancer
PXD007686	/pride/data/archive/2018/03/PXD007686	2018	Comparative proteomics of dying and surviving cancer cells improves the identification of drug targets and sheds light on cell life/death decisions	Q Exactive	2812620	Epithelial cell		cancer
PXD007794	/pride/data/archive/2018/03/PXD007794	2018	Orthogonal interactome profiling of RNF41	Q Exactive	296623	Epithelial cell;Cell culture	Disease free	cell line
PXD008160	/pride/data/archive/2018/03/PXD008160	2018	Multi-laboratory analysis of sample stability for proteomics following non-cooled international transport	Q Exactive	556971	Cell culture;Colon epithelial cell	Colon cancer	cancer
PXD008204	/pride/data/archive/2018/03/PXD008204	2018	Proteomic Identification of Interferon-induced Proteins with Tetratricopeptide Repeats (IFITs) as Markers of M1 Macrophage Polarization	Q Exactive	977314	Cell culture		cell line
PXD008533	/pride/data/archive/2018/03/PXD008533	2018	Defining targets of the bacterial ADP-ribosyltransferase EspJ	Q Exactive	1246247	Epithelial cell;Macrophage;Tissue culture;Enterocyte	Disease free	Organism part
PXD002213	/pride/data/archive/2018/04/PXD002213	2018	Gastric cancer ascites proteome	Q Exactive	1864364	Ascites	Stomach cancer	cancer
PXD002273	/pride/data/archive/2018/04/PXD002273	2018	A proteomic map of human choroid tissue	LTQ Orbitrap Elite	175302	Choroid;Choroidal cell of the eye		Organism part
PXD003351	/pride/data/archive/2018/04/PXD003351	2018	In-depth proteome analysis of human ascites using high-pH peptide fractionation	Q Exactive	3112467	Ascites	Stomach cancer	cancer
PXD003458	/pride/data/archive/2018/04/PXD003458	2018	Quantitative Analysis of of Human Liver	Q Exactive	5186901	Liver		Organism part
PXD004501	/pride/data/archive/2018/04/PXD004501	2018	Quantitative proteomic analysis of human malignant ascites	Q Exactive	1575335		Stomach cancer	cancer
PXD006418	/pride/data/archive/2018/04/PXD006418	2018	Molecular basis of USP7 inhibition by selective small molecule inhibitors	Q Exactive HF	426697	Permanent cell line cell;Cell culture	Breast cancer	cell line
PXD006518	/pride/data/archive/2018/04/PXD006518	2018	Mass spectrometry-based quantification of the cellular response to ultraviolet radiation in HeLa cells	Q Exactive	160841	Cell culture		cell line
PXD006775	/pride/data/archive/2018/04/PXD006775	2018	Characterization of developing proteome during early childhood	Q Exactive	4873033	Blood serum		Organism part
PXD007995	/pride/data/archive/2018/04/PXD007995	2018	Quantifying extracellular matrix turnover in human lung scaffold cultures	Q Exactive	1294129	Cell culture;Fibroblast;Lung		cell line
PXD008163	/pride/data/archive/2018/04/PXD008163	2018	Depleted Prefractionated Human Plasma for Data Independent Acquisition Spectral Library	Q Exactive	2507193	Blood plasma		Organism part
PXD008171	/pride/data/archive/2018/04/PXD008171	2018	Polylysine interactome in human cells	Q Exactive	1200747	Epithelial cell;Kidney		cell line
PXD008343	/pride/data/archive/2018/04/PXD008343	2018	CRISPR/Cas9-mediated knockout and endogenous complex analysis of Cluap1/ IFT38	Orbitrap Fusion;Q Exactive	716148	Permanent cell line cell;Cell culture		cell line
PXD008442	/pride/data/archive/2018/04/PXD008442	2018	Quantitative proteomic characterization of the lung extracellular matrix in chronic obstructive pulmonary disease and idiopathic pulmonary fibrosis	Q Exactive	2744296	Lung		Organism part
PXD008493	/pride/data/archive/2018/04/PXD008493	2018	Assessment of sample preparation bias in mass spectrometry-based proteomics	Q Exactive	5228594	Palatine tonsil;Parotid gland;Nasal polyp		Organism part
PXD008731	/pride/data/archive/2018/04/PXD008731	2018	A family of unconventional deubiquitinases with modular chain specificity determinants	Q Exactive	300801	Permanent cell line cell;Cell culture		cell line
PXD008748	/pride/data/archive/2018/04/PXD008748	2018	Nucleolar-nucleoplasmic shuttling of the RNA-binding macrodomain-containing TARG1 is controlled by DNA damage-induced poly-ADP-ribose and implies functions in ribosome biogenesis	LTQ Orbitrap Elite;Q Exactive	253131	Cell culture;Fibroblast	Mixed disorder as reaction to stress	cell line
PXD008874	/pride/data/archive/2018/04/PXD008874	2018	Eukaryotic translation initiation factor 5A regulates autophagy via translation of ATG3	Q Exactive	502464			cell line
PXD009270	/pride/data/archive/2018/04/PXD009270	2018	Comprehensive analysis of proteomic landscape remodeling during carcinogenesis	Q Exactive	59951048	Epithelial cell;Cell culture	Breast cancer	cancer
PXD009284	/pride/data/archive/2018/04/PXD009284	2018	DNA repair proximity landscape analysis reveals shieldin as a key regulator of NHEJ-dependent processes	Q Exactive	2658767	Permanent cell line cell		cell line
PXD002533	/pride/data/archive/2018/05/PXD002533	2018	Comprehensive Metaproteomic Analyses of Urine	Q Exactive	1022178	Urine		Organism part
PXD006561	/pride/data/archive/2018/05/PXD006561	2018	CDK4/6 inhibitor resistance in prostate cancer	Q Exactive HF	993004	Permanent cell line cell;Cell culture	Prostate cancer	cancer
PXD006886	/pride/data/archive/2018/05/PXD006886	2018	Analysis of the effect of CHX on the cultured podocyte proteome	Q Exactive	1077795	Kidney		Organism part
PXD006887	/pride/data/archive/2018/05/PXD006887	2018	Analysis of isotope incorporation in differentiated and undifferentiated podocytes	Q Exactive	776309	Kidney		Organism part
PXD007075	/pride/data/archive/2018/05/PXD007075	2018	Deep proteomic mapping of the human podocyte proteome	Q Exactive	1529627	Kidney		Organism part
PXD007270	/pride/data/archive/2018/05/PXD007270	2018	A post-transcriptional program coordinated by CSDE1 prevents intrinsic neural differentiation of human embryonic stem cells	Q Exactive	809758	Embryo;Stem cell		Organism part
PXD007596	/pride/data/archive/2018/05/PXD007596	2018	MHC peptides presentation is limited by availability of empty HLA molecules rather than the supply of peptides ligands	LTQ Orbitrap;Q Exactive	782708	Epithelial cell	Breast cancer	cancer
PXD008302	/pride/data/archive/2018/05/PXD008302	2018	Quantitative Proteomic Analysis of Pancreatic Cyst Fluid Proteins Associated with Malignancy in Intraductal Papillary Mucinous Neoplasms	Q Exactive	2975446	Cyst	Pancreatic intraductal papillary-mucinous neoplasm	cancer
PXD008868	/pride/data/archive/2018/05/PXD008868	2018	TRiC controls transcription resumption after UV damage by regulating Cockayne Syndrome protein A	Orbitrap Fusion	255253	Epithelial cell;Cell culture	Cockayne syndrome	cell line
PXD009339	/pride/data/archive/2018/05/PXD009339	2018	Short-term remodeling of the host epithelial cell proteome by the listeriolysin O pore-forming toxin	LTQ Orbitrap Velos;Q Exactive HF	730586	Epithelial cell;Hela cell	Listeriosis	cell line
PXD009801	/pride/data/archive/2018/05/PXD009801	2018	The nature and extent of contributions by defective ribosome products to the HLA peptidome	LTQ Orbitrap;Q Exactive	475344	Permanent cell line cell		cell line
PXD009830	/pride/data/archive/2018/05/PXD009830	2018	Shieldin complex promotes DNA end joining and counters homologous recombination in BRCA1-null cells	Q Exactive	468499	Cell culture		cell line
PXD005190	/pride/data/archive/2018/06/PXD005190	2018	DDX54 regulates transcriptome dynamics during DNA damage response, DDX54 co-IP	Q Exactive	253185			cell line
PXD005739	/pride/data/archive/2018/06/PXD005739	2018	RNA-binding protein regions in human cells	Q Exactive	1193596	Permanent cell line cell;Cell culture	Disease free	cell line
PXD006522	/pride/data/archive/2018/06/PXD006522	2018	Analysis of single human glomeruli of a patient with NPHS1 mutation - part 2	Q Exactive	268443	Epithelial cell;Kidney		cancer
PXD007750	/pride/data/archive/2018/06/PXD007750	2018	CharmeRT - CharmeRT: Boosting peptide identifications by chimeric spectra identification and retention time prediction	Q Exactive	663761	Hela cell		cell line
PXD008035	/pride/data/archive/2018/06/PXD008035	2018	Mesenchymal stem cells enhance tumorigenic properties of human glioblastoma cells through independent cell-cell communication mechanisms	Q Exactive	940621	Cell culture;Mesenchymal stem cell of wharton's jelly	Brain cancer	cancer
PXD008260	/pride/data/archive/2018/06/PXD008260	2018	A U1-70K Protein Interaction Network Reveals a Functional Class of RNA Binding Proteins with Mixed Charge Domains	Q Exactive	890657		Alzheimer&apos;s disease	cell line
PXD008713	/pride/data/archive/2018/06/PXD008713	2018	Rapid proteomic workflow for solid tumors reveals LSD1 as a drug target in an end stage cancer patient	LTQ Orbitrap	2660324			cell line
PXD008719	/pride/data/archive/2018/06/PXD008719	2018	Curcumin exerts its potential antitumor effects in a context dependent fashion	Q Exactive	1789226	Epithelial cell;Cell culture;Fibroblast	Breast cancer;Disease free	cancer
PXD008934	/pride/data/archive/2018/06/PXD008934	2018	Characterization of proteomic changes in human heart failure	Q Exactive	2914798	Heart	Cardiovascular system disease	Organism part
PXD009142	/pride/data/archive/2018/06/PXD009142	2018	Generation and Proteome Profiling of PBMC-originated, iPSCs-derived Corneal Endothelial Cells	LTQ Orbitrap Elite	1438928	Corneal endothelial cell	Disease free	Organism part
PXD009302	/pride/data/archive/2018/06/PXD009302	2018	Proximity labeling by a recombinant APEX2-FGF1 fusion protein reveals interaction of FGF1 with the proteoglycans CD44 and CSPG4	Q Exactive	226563	Cell culture		cell line
PXD009310	/pride/data/archive/2018/06/PXD009310	2018	The platelet releasate in healthy population and pregancy	Q Exactive	530161	Platelet;Blood platelet		Organism part
PXD009683	/pride/data/archive/2018/06/PXD009683	2018	Rab18 is not necessary for lipid droplet biogenesis or turnover in human mammary carcinoma cells	Q Exactive	968061	Cell culture;Breast	Breast cancer	cell line
PXD009747	/pride/data/archive/2018/06/PXD009747	2018	Centrosomal ALIX regulates mitotic spindle orientation by modulating astral microtubule dynamics	Q Exactive	232385			cell line
PXD009948	/pride/data/archive/2018/06/PXD009948	2018	Comprehensive ADP-ribosylome analysis identifies tyrosine as an ADP-ribose acceptor site	Orbitrap Fusion;Q Exactive HF	224435	Permanent cell line cell		cell line
PXD002687	/pride/data/archive/2018/07/PXD002687	2018	Co-translational and Post-translational protein myristoylation in HeLa cells	Q Exactive	297294	Cell culture		cell line
PXD004334	/pride/data/archive/2018/07/PXD004334	2018	Role for KDM3A in ciliogenesis	Q Exactive	793603	Epithelial cell	Disease free	Organism part
PXD005045	/pride/data/archive/2018/07/PXD005045	2018	Comparative proteome of the BeWo and HTR8/SVneo trophoblastic cell lines	Q Exactive	313504	Cell culture		cell line
PXD005944	/pride/data/archive/2018/07/PXD005944	2018	On-bead vs FASP vs InGel sample preparation for LC-MS/MS	Q Exactive	1425254	Leukocyte;Jurkat cell		cell line
PXD005945	/pride/data/archive/2018/07/PXD005945	2018	Deep LC-MS/MS analysis of the proteome from six cell lines	Q Exactive	3762601	Cell suspension culture;Jurkat cell;Cell culture;Hela cell		cell line
PXD006201	/pride/data/archive/2018/07/PXD006201	2018	Characterisation of protein ubiquitination using UbiSite technology	Q Exactive HF	16592803	Blood;Larynx squamous cell carcinoma cell line		cell line
PXD006299	/pride/data/archive/2018/07/PXD006299	2018	Characterisation of protein ubiquitination using UbiSite technology	Q Exactive HF	5632368	Jurkat cell;Hep-2 cell		cell line
PXD006805	/pride/data/archive/2018/07/PXD006805	2018	In-depth protein profiling of cytology samples in urothelial carcinoma	Q Exactive	1964513	Urinary bladder;Urinary bladder	Bladder transitional cell carcinoma	cancer
PXD007122	/pride/data/archive/2018/07/PXD007122	2018	Human A549 CD38, part 1 - Decreased NAD Activates STAT3 and Integrin Pathways to Drive Epithelial-Mesenchymal Transition	Q Exactive	845685	Lung		cancer
PXD007123	/pride/data/archive/2018/07/PXD007123	2018	Human A549 CD38, part 2 - Decreased NAD Activates STAT3 and Integrin Pathways to Drive Epithelial-Mesenchymal Transition	Q Exactive	1651461	Lung		cancer
PXD007234	/pride/data/archive/2018/07/PXD007234	2018	Menstrual fluid factors facilitate tissue repair: Identification and functional action in endometrial and skin repair	Q Exactive	278937	Blood plasma		Organism part
PXD007740	/pride/data/archive/2018/07/PXD007740	2018	A system-wide approach to monitor responses to synergistic BRAF and EGFR inhibition in colorectal cancer cells	Q Exactive	11249095	Epithelial cell;Colon	Colon cancer	cancer
PXD007898	/pride/data/archive/2018/07/PXD007898	2018	Fibroblast activation - CTGF/VEGFA-activated fibroblasts promote tumor migration through micro-environmental modulation	Q Exactive	3434656	Cell culture;Fibroblast	Breast cancer	cancer
PXD008115	/pride/data/archive/2018/07/PXD008115	2018	eEF1A peptide pull-down LC-MS/MS	Q Exactive HF	234447	Cell culture		cell line
PXD008130	/pride/data/archive/2018/07/PXD008130	2018	Human platelet β-catenin interaction proteome	Q Exactive	507543	Platelet;Blood platelet		Organism part
PXD008131	/pride/data/archive/2018/07/PXD008131	2018	SILAC proteome of MTase deficient cells	Q Exactive HF	2793334	Cell culture		cell line
PXD008311	/pride/data/archive/2018/07/PXD008311	2018	The impact of oncogenic EGFRvIII on the proteome of extracellular vesicles (exosomes) released from glioblastoma cells	Orbitrap Fusion	347984	Brain;Astrocyte	Brain glioblastoma multiforme;Brain cancer	cancer
PXD008525	/pride/data/archive/2018/07/PXD008525	2018	Khib proteome in response to p300 KO	Q Exactive	336047	Cell culture		cell line
PXD008682	/pride/data/archive/2018/07/PXD008682	2018	Survival and pleurodesis response markers in malignant pleural effusion – The PROMISE study	Q Exactive	1234101	Lung		cancer
PXD008918	/pride/data/archive/2018/07/PXD008918	2018	Proteomics analysis of monocyte-derived hepatocyte-like cells identifies integrin beta 3 as a specific biomarker for drug-induced liver injury by diclofenac	Q Exactive	6061636	Monocyte		Organism part
PXD008996	/pride/data/archive/2018/07/PXD008996	2018	Impact of biomechanical stimulation in the toxicity of deoxynivalenol in A431 cells: impairment of “dynamic” cell functions	Q Exactive	670426	Epithelial cell;Skin	Carcinoma	cancer
PXD009206	/pride/data/archive/2018/07/PXD009206	2018	Dose- and time-dependent effects of triethylene glycol dimethacrylate on the proteome of human THP-1 monocytes	Q Exactive	5507910	Cell culture;Monocyte		Organism part
PXD009444	/pride/data/archive/2018/07/PXD009444	2018	A chemical probe to monitor parkinsonism-associated protein DJ-1 in live cells	Orbitrap Fusion;LTQ Orbitrap XL;Q Exactive	375252	Lung;Brain;Hela cell		cell line
PXD009797	/pride/data/archive/2018/07/PXD009797	2018	Lys-C/Arg-C, a New Enzyme Combination for Next-Generation Proteomics	LTQ Orbitrap Elite	621790	Hela cell		cell line
PXD009893	/pride/data/archive/2018/07/PXD009893	2018	Proteomic profiling of human mesenchymal stem cells derived from umbilical cord or adipose tissue	TripleTOF 5600;Q Exactive HF	1757994	Mesenchymal cell;Adipose tissue;Umbilical cord		Organism part
PXD009895	/pride/data/archive/2018/07/PXD009895	2018	METTL13 modulates mRNA translation through methylation of eEF1A at Lys55 and the N-terminus	Q Exactive HF-X	382008	Diploid cell	Cervix carcinoma	cell line
PXD010073	/pride/data/archive/2018/07/PXD010073	2018	Affinify Purification of EZH2 and phosphodeficient EZH2 identifies phosphorylation dependent interactions of EZH2	Q Exactive	846580	Cell culture;Breast	Breast cancer	cancer
PXD010088	/pride/data/archive/2018/07/PXD010088	2018	Transformation-induced stress at telomeres is counteracted through changes in the telomeric proteome including SAMHD1	Q Exactive	3310558	Cell culture;Fibroblast		cell line
PXD010154	/pride/data/archive/2019/07/PXD010154	2019	A deep proteome and transcriptome abundance atlas of 29 healthy human tissues	Orbitrap Fusion Lumos;Q Exactive Plus;Q Exactive HF	52979258	Bone marrow;Adipose tissue;Heart;Salivary gland;Oviduct;Ovary;Vermiform appendix;Urinary bladder;Lung;Small intestine;Placenta;Hypophysis;Thyroid gland;Gall bladder;Spleen;Rectum;Colon;Tonsil;Duodenum;Prostate gland;Lymph node;Uterine endometrium;Pancreas;Liver;Adrenal gland;Smooth muscle;Stomach;Kidney;Brain;Esophagus;Testis		Organism part
PXD010223	/pride/data/archive/2018/07/PXD010223	2018	ATR-mediated Proteome Remodeling is a Major Determinant of Homologous Recombination Capacity in Cancer Cells	Q Exactive	471654	Osteoblast	Bone osteosarcoma	cancer
PXD006371	/pride/data/archive/2018/08/PXD006371	2018	Multiple Extracellular Vesicle Types in Peritoneal Dialysis Effluent are Prominent and Contain Known Biomarkers	Q Exactive	782264			Organism part
PXD007906	/pride/data/archive/2018/08/PXD007906	2018	A secretome profile indicative of oleate-induced proliferation of HepG2 hepatocellular carcinoma cell line	Q Exactive	1444557	Cell culture		cell line
PXD008178	/pride/data/archive/2018/08/PXD008178	2018	Substrates of human TRAP complex	Q Exactive	13992733			cell line
PXD008819	/pride/data/archive/2018/08/PXD008819	2018	Confirmation of SOMAmer® Enrichment from Biological Matrices using Mass Spectrometry	LTQ Orbitrap Velos;Q Exactive	1314894	Cell suspension culture;Cell culture		cell line
PXD008820	/pride/data/archive/2018/08/PXD008820	2018	Confirmation of SOMAmer® Enrichment from Biological Matrices using Mass Spectrometry, cell part 2	LTQ Orbitrap Velos;Q Exactive	1314894	Cell suspension culture;Cell culture;Blood serum;Urine;Blood plasma		cell line
PXD008821	/pride/data/archive/2018/08/PXD008821	2018	Confirmation of SOMAmer® Enrichment from Biological Matrices using Mass Spectrometry, plasma	LTQ Orbitrap Velos	1314894	Blood plasma		Organism part
PXD008822	/pride/data/archive/2018/08/PXD008822	2018	Confirmation of SOMAmer® Enrichment from Biological Matrices using Mass Spectrometry, serum	LTQ Orbitrap Velos;Q Exactive	1314894	Blood serum		Organism part
PXD008823	/pride/data/archive/2018/08/PXD008823	2018	Confirmation of SOMAmer® Enrichment from Biological Matrices using Mass Spectrometry, urine	LTQ Orbitrap Velos	1314894	Urine		Organism part
PXD008896	/pride/data/archive/2018/08/PXD008896	2018	Protein interaction networks for Matrin 3 encoding mutations	Q Exactive	491036	Cell culture;Early embryonic cell	Disease free	Organism part
PXD009196	/pride/data/archive/2018/08/PXD009196	2018	Exercise-induced molecular mechanisms for glycogen supercompensation in human skeletal muscle	Q Exactive HF	1742859	Skeletal muscle		Organism part
PXD009276	/pride/data/archive/2018/08/PXD009276	2018	RPL12 phosphorylation regulates translation during mitosis - pSILAC B cell -	Q Exactive	1032309			cell line
PXD009393	/pride/data/archive/2018/08/PXD009393	2018	Proteome analysis of microvessels from CADASIL patients	Q Exactive	1015627	Microvessel	Cadasil	Organism part
PXD009784	/pride/data/archive/2018/08/PXD009784	2018	Changes in the urinary extracellular vesicle proteome are associated with nephronophthisis-related ciliopathies	Q Exactive	4509736	Urine	Nephronophthisis	Organism part
PXD009868	/pride/data/archive/2018/08/PXD009868	2018	Prostate cancer progression: From non-malignant to bone metastasisProstate cancer progression: From non-malignant to bone metastasis	Q Exactive	4899412	Prostate adenocarcinoma cell	Prostate adenocarcinoma	cancer
PXD009991	/pride/data/archive/2018/08/PXD009991	2018	Micro-scale RPLC-CZE-MS/MS for deep and highly sensitive bottom-up proteomics	Q Exactive	554316			cell line
PXD010202	/pride/data/archive/2018/08/PXD010202	2018	Identification of PWWP2A interactors using label-free quantitative affinity enrichment mass spectrometry	Q Exactive	630269	Epithelial cell;Cell culture	Cervix carcinoma	cancer
PXD010527	/pride/data/archive/2018/08/PXD010527	2018	SPOP promotes transcriptional expression of DNA repair and replication factors to prevent replication stress and genomic instability.	Q Exactive	1059281	Epithelial cell;Epithelial cell of prostate;Prostate cancer cell	Prostate adenocarcinoma	cancer
PXD006335	/pride/data/archive/2018/09/PXD006335	2018	SUMO targets the APC/C in a phosphorylation-dependent manner to regulate transition from metaphase to anaphase	Q Exactive	545765			cell line
PXD007959	/pride/data/archive/2018/09/PXD007959	2018	Extracellular vesicles isolated from the descending colon of pediatric patients with inflammatory bowel disease and control patients	Q Exactive	424551	Colon		Organism part
PXD009254	/pride/data/archive/2018/09/PXD009254	2018	Proteome profiles of primary pancreatic ductal adenocarcinomas undergoing adjuvant chemoradiation link ALDH1A1 to early local recurrence and chemoradiation resistance	Q Exactive	360310	Pancreas	Pancreatic ductal adenocarcinoma	cancer
PXD009624	/pride/data/archive/2018/09/PXD009624	2018	Characterization of cerebrospinal fluid via data-independent acquisition mass spectrometry	Q Exactive	2132475	Blood;Cerebrospinal fluid;Brain		Organism part
PXD010027	/pride/data/archive/2018/09/PXD010027	2018	Mutations in disordered regions cause disease by creating dileucine motifs - peptide-protein interaction screen	Q Exactive	1113120	Cell culture		cell line
PXD010103	/pride/data/archive/2018/09/PXD010103	2018	AP-4 vesicles contribute to spatial control of autophagy via RUSC-dependent peripheral delivery of ATG9A	Q Exactive	20699793			cell line
PXD010142	/pride/data/archive/2018/09/PXD010142	2018	Update on virtual-experimental 2DE approach in chromosome-centric human proteome project	Q Exactive	1479792	Cell culture;Early embryonic cell;Fibroblast;Kidney;Hela cell;Blood plasma;Hepatocyte	Hepatocellular carcinoma;Brain cancer;Glioblastoma	cancer
PXD010284	/pride/data/archive/2018/09/PXD010284	2018	A549 CD38 proteomic analysis, part 1	Orbitrap Fusion Lumos	802814	Lung		Organism part
PXD010286	/pride/data/archive/2018/09/PXD010286	2018	A549 CD38 proteomic analysis, part 2	Orbitrap Fusion Lumos	1694332	Lung		Organism part
PXD010690	/pride/data/archive/2018/09/PXD010690	2018	Characterization of cerebrospinal fluid via data-independent acquisition mass spectrometry	Q Exactive	1769374	Brain		Organism part
PXD010708	/pride/data/archive/2018/09/PXD010708	2018	Characterization of cerebrospinal fluid via data-independent acquisition mass spectrometry	Q Exactive	180629	Cerebrospinal fluid		Organism part
PXD010787	/pride/data/archive/2018/09/PXD010787	2018	Project Name: Functional proteomics of midostaurin in lung cancer cells: Chemical Proteomics	Q Exactive	674614	Lung	Lung cancer	cancer
PXD001873	/pride/data/archive/2018/10/PXD001873	2018	MCF-7 phosphoproteome LC-MS/MS	Q Exactive	488008	Epithelial cell;Cell culture	Breast cancer	cancer
PXD003120	/pride/data/archive/2018/10/PXD003120	2018	Downregulation of LATS kinases alters p53 to promote cell migration	Q Exactive	426700	Epithelial cell;Cell culture	Breast cancer	cancer
PXD003252	/pride/data/archive/2018/10/PXD003252	2018	Ovarian cancer cell line LC-MS-MS	Q Exactive	272959	Cell culture;Cell line cell	Malignant neoplasm of ovary	cancer
PXD003362	/pride/data/archive/2018/10/PXD003362	2018	microRNA-140 inhibits inflammation and stimulates chondrogenesis in a model of IL1β-induced osteoarthritis	Q Exactive	1236384	Chondrocyte;Cell culture		cell line
PXD004320	/pride/data/archive/2018/10/PXD004320	2018	Phosphoproteomics of PDT treated SK-ChA-1 cells	Q Exactive	1632365			cell line
PXD005693	/pride/data/archive/2018/10/PXD005693	2018	Biomarkers discovery for Colorectal cancer	Q Exactive	1242773	Colon	Colon cancer	cancer
PXD005709	/pride/data/archive/2018/10/PXD005709	2018	Biomarkers discovery for Colorectal cancer liver metastasis	Q Exactive	2580301	Liver	Colon cancer	cancer
PXD006419	/pride/data/archive/2018/10/PXD006419	2018	Quantitative proteomic characterization of lung-MSC and bone marrow-MSC using DIA-mass spectrometry	Q Exactive	1303064	Bone marrow;Cell culture;Lung;Stem cell		Organism part
PXD006776	/pride/data/archive/2018/10/PXD006776	2018	Proteome Profiling Identifies Markers for Inflammation-Related Tumor-Fibroblast Interaction in Colorectal Cancer	Q Exactive	1105957	Colon	Colorectal cancer	cancer
PXD007080	/pride/data/archive/2018/10/PXD007080	2018	Proteomics analysis of podocytes with alpha-galactosidase knockdown	Q Exactive	153647	Kidney		Organism part
PXD007081	/pride/data/archive/2018/10/PXD007081	2018	Proteomic analysis of cultured primary urinary cells from M. Fabry Patients	Q Exactive	523673	Kidney		Organism part
PXD007258	/pride/data/archive/2018/10/PXD007258	2018	Human hepatic stellate cell-derived extracellular vesicles LC-MSMS	Q Exactive	231983	Liver;Hepatic stellate cell	Hepatic fibrosis	Organism part
PXD007543	/pride/data/archive/2018/10/PXD007543	2018	A compendium of co-regulated protein complexes in breast cancer reveals collateral loss events	Q Exactive	1059291	Cell culture		cancer
PXD007759	/pride/data/archive/2018/10/PXD007759	2018	Cytoplasmic Proteomics for Temozolomide Resistance in Glioblastoma	Q Exactive	224753	Permanent cell line cell;Cell culture	Brain glioblastoma multiforme	cancer
PXD008252	/pride/data/archive/2018/10/PXD008252	2018	Nidogen-1 is a novel extracellular ligand for the NKp44 activating receptor	Orbitrap Fusion	4185027	Blood;Mature natural killer cell		Organism part
PXD008454	/pride/data/archive/2018/10/PXD008454	2018	Adaptive resistance to Afatinib in non-small cell lung cancer cells in attenuated by Ca2+ depletion	Q Exactive HF	4796346	Epithelial cell;Cell culture	Non-small cell lung carcinoma	cancer
PXD008967	/pride/data/archive/2018/10/PXD008967	2018	Surfactant and chaotropic agent assisted sequential extraction/on pellet digestion (SCAD) for enhanced proteomics	Orbitrap Fusion Lumos	4101621	Epithelial cell;Cell culture	Breast cancer	cancer
PXD009029	/pride/data/archive/2018/10/PXD009029	2018	Application of Multiplexed Ion Mobility Spectrometry towards the Identification of Host Protein Signatures of Treatment Effect in Pulmonary Tuberculosis	Q Exactive	836276	Blood serum	Pulmonary tuberculosis	Organism part
PXD009112	/pride/data/archive/2018/10/PXD009112	2018	Defining the cellular proteolytic landscape in systemic lupus erythematosus	Q Exactive	801196	Blood serum	Systemic lupus erythematosus	Organism part
PXD009181	/pride/data/archive/2018/10/PXD009181	2018	Defining the cellular proteolytic landscape cross time points, part 2	Q Exactive	1676018	Epithelial cell;Cell culture		cell line
PXD009234	/pride/data/archive/2018/10/PXD009234	2018	Global phosphoproteomic analysis identifies SRMS-regulated signaling intermediates	Q Exactive	814539	Permanent cell line cell;Cell culture		cell line
PXD009360	/pride/data/archive/2018/10/PXD009360	2018	Defining the cellular proteolytic landscape	Q Exactive	416717	Epithelial cell;Cell culture		cell line
PXD009570	/pride/data/archive/2018/10/PXD009570	2018	LFQMS of RING2 (RING1B, RNF2) immunoprecipitation from MDA-MB-231 and T47D breast cancer cells	Q Exactive Plus	303655	Breast cancer cell line;Cell culture	Breast cancer	cancer
PXD009737	/pride/data/archive/2018/10/PXD009737	2018	Human testis off-line LC-MS/MS	Q Exactive HF-X	3519182	Testis		Organism part
PXD009900	/pride/data/archive/2018/10/PXD009900	2018	PP2A inhibition is a druggable MEK inhibitor resistance mechanism in KRAS-mutant lung cancer cells	Q Exactive	475011	Epithelial cell		cell line
PXD009936	/pride/data/archive/2018/10/PXD009936	2018	Determinants of the cellular immunopeptidome – cellular proteome	Q Exactive	395164	Epithelial cell;Cell culture		cell line
PXD010093	/pride/data/archive/2018/10/PXD010093	2018	2018CHPP - Digging for Missing Proteins Using Low-Molecular-Weight Protein Enrichment and a "Mirror Protease" Strategy	Q Exactive	415514	Diploid cell;Testis		Organism part
PXD010150	/pride/data/archive/2018/10/PXD010150	2018	Nanowell-Mediated Two-Dimensional Liquid Chromatography Proteome Profiling of Mammalian Cells	Orbitrap Fusion Lumos	1471557	Pancreas	Type 1 diabetes mellitus	Organism part
PXD010260	/pride/data/archive/2018/10/PXD010260	2018	Muscular invasiveness in bladder cancer	Q Exactive HF	2124525	Urinary bladder	Urinary bladder cancer	Organism part
PXD010271	/pride/data/archive/2018/10/PXD010271	2018	Individual variability of protein expression in human tissues	LTQ Orbitrap Velos;Q Exactive	3802333	Monocyte;Temporal lobe;Pancreas;Liver;Blood serum;Substantia nigra;Cerebrospinal fluid;Blood plasma;Ovary		Organism part
PXD010469	/pride/data/archive/2018/10/PXD010469	2018	Human Urinary Proteome in Vesicoureteral Reflux	Q Exactive	2461391	Urine		Organism part
PXD010538	/pride/data/archive/2018/10/PXD010538	2018	Protein expression in MOCK and neuronal nitric oxide synthase 1 (NOS1) transduced SH-SY5Y human neuroblastoma cells on stimulation with rapamycin or serum free starvation	Q Exactive	8202690	Neuroblast;Cell culture		cell line
PXD010630	/pride/data/archive/2018/10/PXD010630	2018	Improvement of Peptide Separation for Exploring the Missing Proteins Localized on Membranes	Orbitrap Fusion Lumos	18494180	Placenta;Hela cell		cell line
PXD006404	/pride/data/archive/2018/11/PXD006404	2018	Proteomics analysis of ALK signaling in neuroblastoma cells	Q Exactive	5393408	Cell culture	Neuroblastoma	cell line
PXD007762	/pride/data/archive/2018/11/PXD007762	2018	Dynamic proteomics reveals unexpected plasticity of cellular proteome: growth-related and drug-induced changes in cancer cells are comparable	Q Exactive Plus;Orbitrap Fusion	4201115	Epithelial cell;Cell culture	Colon cancer;Melanoma	cancer
PXD008333	/pride/data/archive/2018/11/PXD008333	2018	Identification of a damaging variant rs35033974 associated with idiopathic male infertility through degradation of TEX101 protein and its transient interactome	Q Exactive	6216225	Spermatozoon		Organism part
PXD008992	/pride/data/archive/2018/11/PXD008992	2018	Characterization of the small intestinal lesion in celiac disease by label-free quantitative mass spectrometry	Q Exactive	5662610	Small intestine	Celiac disease	Organism part
PXD009144	/pride/data/archive/2018/11/PXD009144	2018	Identification of proteomic markers in head and neck cancer using MALDI-MS Imaging, LC-MS/MS and IHC	Q Exactive	331388	Neck;Head	Head and neck cancer	cancer
PXD009161	/pride/data/archive/2018/11/PXD009161	2018	Nrf2 sequesters Keap1 preventing podosome disassembly	Q Exactive	602450			cell line
PXD009366	/pride/data/archive/2018/11/PXD009366	2018	protein-protein interaction dataset TNFR1-mediated NFkB signaling	Q Exactive	894783	Cell culture		cell line
PXD009500	/pride/data/archive/2018/11/PXD009500	2018	Bi-directional cell-pericellular matrix interactions direct stem cell fate	Orbitrap Fusion Lumos	497378	Cell culture		cell line
PXD009839	/pride/data/archive/2018/11/PXD009839	2018	Orchestrating protein acetylation: a toggle for cellular defense versus virus replication	Q Exactive	1665095	Cell culture;Fibroblast		cell line
PXD011301	/pride/data/archive/2018/11/PXD011301	2018	Translation of non-standard codon nucleotides reveals minimal requirements for codon-anticodon interactions	Q Exactive	276094	Permanent cell line cell;Cell culture		cell line
PXD011609	/pride/data/archive/2018/11/PXD011609	2018	Differential proteomic analysis of actinic keratosis, Bowen's disease and cutaneous squamous cell carcinoma by label-free LC-MS/MS	LTQ Orbitrap	797030	Skin;Keratinocyte	Skin cancer;Squamous cell carcinoma;Actinic keratosis	cancer
PXD007662	/pride/data/archive/2018/12/PXD007662	2018	Proteogenomics of malignant melanoma cell lines: searching for genetically encoded point mutations in LC-MS/MS data	Q Exactive	1934975	Permanent cell line cell	Melanoma	cancer
PXD008106	/pride/data/archive/2018/12/PXD008106	2018	5HT - Histone serotonylation is a permissive modification that enhances TFIID binding to H3K4me3	Orbitrap Fusion Lumos;Q Exactive	328681	Cell culture		cell line
PXD009348	/pride/data/archive/2018/12/PXD009348	2018	Plasma proteome profiling reveals global and specific changes of inflammatory and lipid homeostasis markers after bariatric surgery	Q Exactive	5536428	Blood plasma		Organism part
PXD009380	/pride/data/archive/2018/12/PXD009380	2018	Kinome profiling of diffuse large B-cell lymphoma cells in response to dasatinib	Q Exactive	680105	B cell;Cell culture		cancer
PXD009891	/pride/data/archive/2018/12/PXD009891	2018	Profiling the proteomic inflammatory state of human astrocytes using DIA mass spectrometry	Orbitrap Fusion Lumos	3246693	Cell culture;Astrocyte		Organism part
PXD010520	/pride/data/archive/2018/12/PXD010520	2018	The Human RNA-Binding Proteome and Its Dynamics during Translational Arrest	Q Exactive	5901148	Permanent cell line cell	Breast cancer;Cervix carcinoma;Disease free	cancer
PXD010672	/pride/data/archive/2018/12/PXD010672	2018	ZBTB10 binds the telomeric variant repeat TTGGGG and interacts with TRF2	Q Exactive	3054034			cell line
PXD011582	/pride/data/archive/2018/12/PXD011582	2018	Human platelet proteome LC-MS/MS	Q Exactive	822065	Platelet;Blood platelet	Type 2 diabetes mellitus	Organism part
PXD011960	/pride/data/archive/2018/12/PXD011960	2018	Integrated phosphoproteome and transcriptome analysis reveals Chlamydia-induced epithelial-to-mesenchymal transition in host cells	Q Exactive	1089022			cell line
PXD007648	/pride/data/archive/2019/01/PXD007648	2019	Protein Corona of 60nm Silver Nanoparticles	Q Exactive HF	3159021	Blood plasma		Organism part
PXD008973	/pride/data/archive/2019/01/PXD008973	2019	Human Th17 Cell differentiation	Q Exactive	4409691	Blood;T lymphocyte		Organism part
PXD010341	/pride/data/archive/2019/01/PXD010341	2019	Optimising size exclusion chromatography for extracellular vesicle enrichment and proteomic analysis from clinically relevant samples	Q Exactive Plus	492472	Epithelial cell;Cell culture;Blood plasma		cell line
PXD010533	/pride/data/archive/2019/01/PXD010533	2019	Post-thaw restoration of differentiation and function in cryopreserved human hepatocytesPost-thaw restoration of differentiation and function in cryopreserved human hepatocytes	LTQ Orbitrap;Q Exactive	4760343	Liver;Hepatocyte	Colon cancer	cancer
PXD010779	/pride/data/archive/2019/01/PXD010779	2019	Quantitative mass spectrometry to interrogate proteomic heterogeneity in metastatic lung adenocarcinoma and validate a novel somatic mutation CDK12-G879V	LTQ Orbitrap Elite	1412187	Lymph node;Lung;Lung	Lung cancer	cancer
PXD010950	/pride/data/archive/2019/01/PXD010950	2019	4 RABs proxymity labelling - APEX2-mediated RAB proximity labeling identifies a role for RAB21 in clathrin-independent cargo sorting	LTQ Orbitrap	1219515	Epithelial cell;Cell culture	Cervix carcinoma	cancer
PXD011293	/pride/data/archive/2019/01/PXD011293	2019	Chaperonin CCT Checkpoint Function in Basal Transcription Factor TFIID Assembly	Q Exactive	2731753	Hela cell		cell line
PXD011762	/pride/data/archive/2019/01/PXD011762	2019	Large-scale secretome analyses unveil a superior immunosuppressive phenotype from umbilical cord stromal cells compared to other adult mesenchymal stromal cells	Q Exactive	464485			Organism part
PXD011854	/pride/data/archive/2019/01/PXD011854	2019	A specific lipid metabolic profile is associated with the epithelial mesenchymal transition program	Q Exactive	389704	Epithelial cell;Cell culture	Breast cancer	cancer
PXD011860	/pride/data/archive/2019/01/PXD011860	2019	Eukaryotic translation is modulated by natural mRNA nucleotide derivatives	Q Exactive	241034	Permanent cell line cell;Cell culture		cell line
PXD012132	/pride/data/archive/2019/01/PXD012132	2019	Proteomic signature of neuroblastoma cells UKF-NB-4 reveals key role of lysosomal sequestration and the proteasome complex in acquiring chemoresistance to cisplatin	Q Exactive	275622	Cell culture	Neuroblastoma	cell line
PXD012564	/pride/data/archive/2019/01/PXD012564	2019	Specific inhibition of splicing factor activity by decoy RNA oligonucleotides	Q Exactive	427328	Cell culture		cell line
PXD003510	/pride/data/archive/2019/02/PXD003510	2019	Platelet proteomics profiling in transfusion adverse events, part 2	Q Exactive	853395	Blood cell;Blood platelet		Organism part
PXD008886	/pride/data/archive/2019/02/PXD008886	2019	Platelet proteomics profiling in transfusion adverse events	Q Exactive	1037129	Blood cell;Blood platelet		Organism part
PXD008999	/pride/data/archive/2019/02/PXD008999	2019	Proteomic analysis of human sclera tissue using high resolution mass spectrometry	Orbitrap Fusion Lumos	333517			Organism part
PXD009430	/pride/data/archive/2019/02/PXD009430	2019	Modulation of the ATM / autophagy pathway tips the balance between senescence and apoptosis in response to a quadruplex ligand	Q Exactive	404262			cell line
PXD009655	/pride/data/archive/2019/02/PXD009655	2019	Microvesicle Proteomic profiling of Uterine Liquid Biopsy for Ovarian Cancer Early Detection	Q Exactive	20495668		Malignant neoplasm of ovary	cell line
PXD010314	/pride/data/archive/2019/02/PXD010314	2019	Estrogen Receptor alpha and Histone Lysine Methyltransferase DOT1L chromatin bound interactome	Q Exactive	195371		Breast cancer	cell line
PXD010600	/pride/data/archive/2019/02/PXD010600	2019	New insights into hypoxia-driven metabolic, anti-apoptotic and immune evasion strategies of primary human myeloma cells	Q Exactive	2266915	Bone marrow;Plasma cell	Multiple myeloma	Organism part
PXD011225	/pride/data/archive/2019/02/PXD011225	2019	MaxQuant.Live enables global targeting of more than 25,000 peptides	Q Exactive	2056564			cell line
PXD011315	/pride/data/archive/2019/02/PXD011315	2019	Proteome Analysis of Non-Small Cell Lung Cancer Cell Line Secretomes and Patient Sputum Reveals Biofluid Biomarker Candidates for Cisplatin Response Prediction	LTQ FT;Q Exactive	1153091	Lung	Non-small cell lung carcinoma	cancer
PXD011643	/pride/data/archive/2019/02/PXD011643	2019	Secretome analysis of human bone marrow derived mesenchymal stromal cells	Q Exactive	423022	Bone marrow;Mesenchymal cell		Organism part
PXD011665	/pride/data/archive/2019/02/PXD011665	2019	Suspension trapping (S-trap) is compatible with typical protein extraction buffers and detergents for bottom up proteomics	Q Exactive	850881	Cell culture		cell line
PXD011796	/pride/data/archive/2019/02/PXD011796	2019	Proteomic analysis of neutrophil extracellular traps (healthy control, rheumatoid arthritis, systemic lupus erythematosus)_C4PR_LIV	Q Exactive	281987	Blood;Neutrophil	Rheumatoid arthritis;Systemic lupus erythematosus	Organism part
PXD011882	/pride/data/archive/2019/02/PXD011882	2019	microRNA-dependent regulation of biomechanical genes establishes tissue stiffness homeostasis	Q Exactive HF	271692	Huvec cell		Organism part
PXD011894	/pride/data/archive/2019/02/PXD011894	2019	Mass spectrometry-based absolute quantification of 20S proteasome status for controlled ex-vivo expansion of Human Adipose-derived Mesenchymal Stromal/Stem Cells	LTQ Orbitrap Velos;Q Exactive	2556341	Spleen;Bone marrow;Colon;Thymus;Heart;Hela cell;Ovary;Liver;Adipose-derived stem cell;Lung;Muscle;Brain;Testis		Organism part
PXD011923	/pride/data/archive/2019/02/PXD011923	2019	Quantitative Proteomics of SPPL2c overexpressing HEK cells	Q Exactive	800256	Kidney;Kidney		cell line
PXD012235	/pride/data/archive/2019/02/PXD012235	2019	Efficient checkpoint signaling depends on the integrated activities of Bub1 and the RZZ complex	Q Exactive	2334787	Epithelial cell;Hela cell	Cervix carcinoma	cell line
PXD012555	/pride/data/archive/2019/02/PXD012555	2019	BioID Assay of BirA*-hARGLU1 or BirA*-hGR in Flp-In T-Rex 293 cells	Q Exactive	856818			cell line
PXD012650	/pride/data/archive/2019/02/PXD012650	2019	Human colon organoids reveal distinct physiologic and oncogenic Wnt responses	Q Exactive Plus	4080118	Epithelial cell;Colon	Colon cancer	cancer
PXD012655	/pride/data/archive/2019/02/PXD012655	2019	Integrated proteomic and N-glycoproteomic analyses of doxorubicin sensitive and resistant ovarian cancer cells reveal glycoprotein alteration in protein abundance and glycosylation	Q Exactive	1324242	Cell culture	Malignant neoplasm of ovary	cancer
PXD003655	/pride/data/archive/2019/03/PXD003655	2019	Half-lives of aspirin-mediated lysine acetylations	Q Exactive	2237640	Epithelial cell;Cell culture	Cervix carcinoma	cancer
PXD006647	/pride/data/archive/2019/03/PXD006647	2019	SQSTM1/p62-directed metabolic reprogramming is essential for normal neurodifferentiation	LTQ Orbitrap Elite	275887	Neuroepithelial stem cell;Cell culture	Neurodegeneration	Organism part
PXD007700	/pride/data/archive/2019/03/PXD007700	2019	Extracellular Matrix proteomics	Orbitrap Fusion Lumos;Q Exactive	271561	Cell culture;Fibroblast		cell line
PXD008104	/pride/data/archive/2019/03/PXD008104	2019	Secretomes of Cancer-Associated Myofibroblasts and Normal Tissue Myofibroblasts in hypoxia and normoxia C4PR_LIV	Q Exactive	271227	Myofibroblast cell	Gastric adenocarcinoma	cancer
PXD009040	/pride/data/archive/2019/03/PXD009040	2019	A SUMO-mediated protective response to DNA-protein crosslinks	Q Exactive HF	3417848	Permanent cell line cell;Cell culture		cell line
PXD009089	/pride/data/archive/2019/03/PXD009089	2019	A multiomics approach in refractory DLBCL	Q Exactive	629373	Lymph node	Lymphoma	cancer
PXD009133	/pride/data/archive/2019/03/PXD009133	2019	Screening in Human Cardiac Organoids Identifies a Critical Role for the Mevalonate Pathway in Cardiomyocyte Proliferation	Q Exactive HF	2179060	Cardiac muscle cell line;Cardiac muscle tissue		Organism part
PXD009249	/pride/data/archive/2019/03/PXD009249	2019	ATO and Gossypol for GSC treatment	Q Exactive	2670882	Cell culture;Stem cell	Brain glioblastoma multiforme	Organism part
PXD009324	/pride/data/archive/2019/03/PXD009324	2019	3D-Printed Device for Consistent and High-Throughput Peptide Sample Clean-up Using StageTips	Q Exactive	341680	Cell culture		cell line
PXD009630	/pride/data/archive/2019/03/PXD009630	2019	Malignant Melanoma - Improved survival prognostication of node-positive malignant melanoma patients utilizing shotgun proteomics guided by histopathological characterization and genomic data	Q Exactive	3397347	Lymph node;Melanocyte	Skin melanoma	cancer
PXD009875	/pride/data/archive/2019/03/PXD009875	2019	Optimizing chromatographic conditions for orbitrap-based MS platforms	Orbitrap Fusion Lumos;LTQ Orbitrap Elite;LTQ Orbitrap Velos;Q Exactive	1810236	Permanent cell line cell;Cell culture		cell line
PXD010231	/pride/data/archive/2019/03/PXD010231	2019	SUMOYLATION AND PROTEOTOSASIS NETWORKS CONVERGE DURING HEAT SHOCK TO MINIMIZE AGGREGATION AND PROMOTE DEGRADATION OF NUCLEAR PROTEINS	Q Exactive	891028	Permanent cell line cell;Kidney		cell line
PXD010277	/pride/data/archive/2019/03/PXD010277	2019	Design and synthesis of tailored human caseinolytic protease P inhibitors	Q Exactive	304142	Cell suspension culture;Jurkat cell;Cell culture;T lymphocyte;Hepatocyte	Acute leukemia	cancer
PXD010785	/pride/data/archive/2019/03/PXD010785	2019	Analyzing Bioactive Effects of the Minor Hop Compound Xanthohumol C on Human Breast Cancer Cells Using Quantitative Proteomics	Q Exactive HF	911105	Permanent cell line cell;Cell culture	Breast cancer	cancer
PXD010788	/pride/data/archive/2019/03/PXD010788	2019	Interactome analysis of ACAD11 in HEK293 cells	Q Exactive HF	1069406			cell line
PXD010858	/pride/data/archive/2019/03/PXD010858	2019	Proteomics study of THP-1 monocytic cells exposed to surface modified-gold nanoparticles	Q Exactive	1828615	Monocyte		Organism part
PXD011919	/pride/data/archive/2019/03/PXD011919	2019	Proteomic analysis of human skeletal micro muscles	Q Exactive	5784213	Skeletal muscle		Organism part
PXD012042	/pride/data/archive/2019/03/PXD012042	2019	Use of lymph-circulating extracellular vesicles as surrogate markers of melanoma progression and BRAFV600E mutation	Q Exactive	2170394	Blood plasma		cancer
PXD012061	/pride/data/archive/2019/03/PXD012061	2019	Comparison of the composition and interaction partners of the Nucleosome Remodeling and Deacetylase (NuRD) complex in cancer cells	Q Exactive Plus	162396			cell line
PXD012156	/pride/data/archive/2019/03/PXD012156	2019	Light-controlled affinity purification of protein complexes	Q Exactive	537759	T lymphocyte		Organism part
PXD012276	/pride/data/archive/2019/03/PXD012276	2019	Proteome of LGALS3BP-depleted HeLa cells	Q Exactive	2659249	Cell culture		cell line
PXD012277	/pride/data/archive/2019/03/PXD012277	2019	Proteome of HEK293T cells upon P2YR6 overexpression	Q Exactive	4065715	Cell culture		cell line
PXD012278	/pride/data/archive/2019/03/PXD012278	2019	Proteome of CNOT1 and ANXAR2-depleted cells	Q Exactive	5396626	Cell culture		cell line
PXD012413	/pride/data/archive/2019/03/PXD012413	2019	Type 1 Diabetes: Urinary Proteomics and Protein Network Analysis Support Perturbation of Lysosomal Function.	Q Exactive	19240593	Urine		Organism part
PXD012414	/pride/data/archive/2019/03/PXD012414	2019	Diagnosing inflammation and infection in the urinary system via proteomics	Q Exactive	12929522	Urine		Organism part
PXD012436	/pride/data/archive/2019/03/PXD012436	2019	An ultrafast, reliable and economical approach for quantitative salivary proteomic profiling and oral cancer biomarker discovery	Q Exactive	1881771	Saliva	Oral squamous cell carcinoma	Organism part
PXD012505	/pride/data/archive/2019/03/PXD012505	2019	An integrated global analysis of compartmentalized HRAS signaling - Ras IP	Q Exactive	829060	Epithelial cell;Hela cell	Cervix carcinoma	cell line
PXD012547	/pride/data/archive/2019/03/PXD012547	2019	EZH1/2 function mostly within canonical PRC2 and exhibit proliferation-dependent redundancy that shapes mutational signatures in cancer	Orbitrap Fusion ETD;Q Exactive	366455	Prostate epithelium;Cell culture;Nerve	Malignant peripheral nerve sheath tumor;Prostate cancer	cancer
PXD012833	/pride/data/archive/2019/03/PXD012833	2019	Transfer of antigen target into CAR T cells via trogocytosis	Q Exactive	1818426	T lymphocyte	Acute leukemia	cancer
PXD012998	/pride/data/archive/2019/03/PXD012998	2019	Proteomic analysis of endometrioid and high-grade serous ovarian tumour samples	LTQ Orbitrap Elite;Exactive Plus	3129323	Ovary cancer cell;Ovary	Ovarian serous carcinoma;Endometrioid ovary carcinoma;Ovarian cancer	cancer
PXD005157	/pride/data/archive/2019/04/PXD005157	2019	Differential proteomic comparison of the breast cancer secretome using a quantitative paired analysis workflow	LTQ Orbitrap Elite;Q Exactive	670337		Breast cancer	cancer
PXD006396	/pride/data/archive/2019/04/PXD006396	2019	Proteomics reveals NNMT as a master metabolic regulator of cancer associated fibroblasts	Q Exactive	6687492	Epithelial cell;Ovary cancer cell;Fibroblast	Ovary epithelial cancer	cancer
PXD006616	/pride/data/archive/2019/04/PXD006616	2019	INKA, an integrative analysis pipeline for inference of hyperactive phosphokinases in mass spectrometry-based phosphoproteomics data	Q Exactive	565889	Epithelial cell;Blood cell		cancer
PXD008032	/pride/data/archive/2019/04/PXD008032	2019	Differential activity of treatment with protein kinase inhibitors on tumor phosphotyrosine profiles in patients with advanced cancer	Q Exactive	1572443	Epithelial cell;Skin;Pancreas;Colon;Liver;Kidney;Prostate cancer cell;Esophagus	Hepatocellular carcinoma;Pancreatic cancer;Colon cancer;Melanoma;Esophageal cancer;Prostate cancer;Kidney cancer	cancer
PXD008244	/pride/data/archive/2019/04/PXD008244	2019	Adherent and Spheroid Glioblastoma Proteomics	Q Exactive Plus	817043	Cell culture	Glioblastoma	cell line
PXD008344	/pride/data/archive/2019/04/PXD008344	2019	Human brain LC-MS/MS - Brain Citrullination Patterns and T Cell Reactivity of Cerebrospinal Fluid-Derived CD4+ T Cells in Multiple Sclerosis	Q Exactive	1326923	White matter;Gray matter;Brain	Multiple sclerosis	Organism part
PXD009070	/pride/data/archive/2019/04/PXD009070	2019	Proteomics Profiling of Arginine Methylation Defines PRMT5 Substarate Specificity	Q Exactive	3131958	Hela cell	Cervix carcinoma	cell line
PXD009178	/pride/data/archive/2019/04/PXD009178	2019	Modification of the ubiquitinome by Vps11 and Vps18	Orbitrap Fusion	367873	Kidney;Hek-293t cell	Disease free	cell line
PXD009246	/pride/data/archive/2019/04/PXD009246	2019	samon_1803_DIA_DDA_HEK - Sensitive quantitative proteomics of human hematopoietic stem and progenitor cells by data-independent acquisition mass spectrometry	Orbitrap Fusion Lumos	1463250	Epithelial cell		Organism part
PXD009687	/pride/data/archive/2019/04/PXD009687	2019	Integrated transcriptomic and proteomic analysis of primary human umbilical vein endothelial cells	Orbitrap Fusion Lumos	1019674	Endothelial cell of umbilical vein		Organism part
PXD010115	/pride/data/archive/2019/04/PXD010115	2019	Quantification of the Soluble Receptor of Advanced Glycation End-Products (sRAGE) by LC-MS Without the Use of Affinity Enrichment	Q Exactive	218047	Blood serum		Organism part
PXD010180	/pride/data/archive/2019/04/PXD010180	2019	Glioblastoma cells´ response to a cancer drug	Q Exactive	1325583	Cell culture	Brain glioblastoma multiforme	cancer
PXD010629	/pride/data/archive/2019/04/PXD010629	2019	Identification of CDC20/CDC20B partners in HEK cells demonstrates that CDC20, but not CDC20B, interacts with multiple APC/C components	Q Exactive	335296	Permanent cell line cell;Cell culture		cell line
PXD010637	/pride/data/archive/2019/04/PXD010637	2019	Integrated transcriptomic and proteomic analysis of human eccrine sweat glands	LTQ Orbitrap Elite;Q Exactive	1552410	Sweat gland		Organism part
PXD010756	/pride/data/archive/2019/04/PXD010756	2019	Proteomics of cerebrospinal fluid (CSF) of acitretin treated patients	Q Exactive	1297111	Cerebrospinal fluid	Alzheimer&apos;s disease	Organism part
PXD010820	/pride/data/archive/2019/04/PXD010820	2019	O-GlcNAcylation enhances double strand break repair, promotes cancer cell proliferation and prevents therapy-induced senescence in irradiated tumors	Q Exactive	413388	Cell culture		cell line
PXD011681	/pride/data/archive/2019/04/PXD011681	2019	Cross-omics analysis of archival human renal cell carcinoma biopsies to identify emerging treatment avenues	Q Exactive	1383283	Epithelial cell;Kidney	Renal clear cell carcinoma	cell line
PXD011732	/pride/data/archive/2019/04/PXD011732	2019	Profiling Protein Expression Levels and Genetically Variant Peptides in Human Hair From Different Body Sites	Q Exactive	3456732	Hair shaft		Organism part
PXD012565	/pride/data/archive/2019/04/PXD012565	2019	INKA, an integrative analysis pipeline for inference of hyperactive phosphokinases in mass spectrometry-based phosphoproteomics data: CRC Organoids	Q Exactive	647865	Colonic epithelium;Colon	Colon cancer	cancer
PXD012715	/pride/data/archive/2019/04/PXD012715	2019	BRD4 IP MS in leukemia - MTHFD1 interaction with BRD4 links folate metabolism to transcriptional regulation	Q Exactive	162442	Cell culture	Leukemia	cell line
PXD012863	/pride/data/archive/2019/04/PXD012863	2019	Doxycycline-induced SUN2 overexpression in Y-201 MSC cell line	Q Exactive	516386	Multipotent stem cell;Bone marrow		Organism part
PXD012873	/pride/data/archive/2019/04/PXD012873	2019	Proteome changes to primary human MSCs subjected to high-intensity cyclic tensile strain (CTS) aligned to SUN2 overexpressing samples	Q Exactive	389902	Multipotent stem cell;Bone marrow		Organism part
PXD012948	/pride/data/archive/2019/04/PXD012948	2019	Primary human MSCs treated with two different RNAi against SUN2	Q Exactive	614275	Multipotent stem cell;Bone marrow		Organism part
PXD013287	/pride/data/archive/2019/04/PXD013287	2019	Primary human mesenchymal stem cells subjected to 1 Hz cyclic tensile strain, with and without 24 hour recovery	Q Exactive	694532	Multipotent stem cell;Bone marrow		Organism part
PXD013381	/pride/data/archive/2019/04/PXD013381	2019	HUVEC endosome LCMS - ZFYVE21 is a complement-induced Rab5 effector that activates non-canonical NF-κB via phosphoinosotide remodeling of endosomes	6520 Quadrupole Time-of-Flight LC/MS	383564	Cell culture;Embryonic blood vessel endothelial progenitor cell	Myocardial ischemia	Organism part
PXD006898	/pride/data/archive/2019/05/PXD006898	2019	Quantitative proteomics of a human fetal ovary development timecourse	Q Exactive	888009	Ovary		Organism part
PXD007158	/pride/data/archive/2019/05/PXD007158	2019	HELA cells Sphingolipid pulldown (Cers6 and Cers5)	Q Exactive	1614040	Cell culture		cell line
PXD008050	/pride/data/archive/2019/05/PXD008050	2019	UVA and to UV-oxidized lipids proteomic regulation of the human keratinocytes	Q Exactive Plus;Q Exactive	1545949	Skin;Keratinocyte		Organism part
PXD010220	/pride/data/archive/2019/05/PXD010220	2019	A combined N-terminomics and shotgun proteomics approach to investigate the responses of human cells to rapamycin and zinc at the mitochondrial level	Q Exactive	817382	Cell culture;Monocyte		Organism part
PXD010572	/pride/data/archive/2019/05/PXD010572	2019	A combined N-terminomics and shotgun proteomics approach to investigate the responses of human cells to rapamycin and zinc at the mitochondrial level	Q Exactive	817382	Cell culture;Monocyte		Organism part
PXD010611	/pride/data/archive/2019/05/PXD010611	2019	Proteomic profiling of human prostate cancer-associated fibroblasts identifies LOXL2 promotes tumour migration in the extracellular matrix	Q Exactive	1127117	Cell culture;Fibroblast	Prostate adenocarcinoma	cancer
PXD010683	/pride/data/archive/2019/05/PXD010683	2019	Quantitative proteomics links the intermediate filament nestin to vemurafenib resistance in melanoma cell lines	Q Exactive HF	2516919	Skin;Melanocyte		cancer
PXD010864	/pride/data/archive/2019/05/PXD010864	2019	PD-1 interacting proteins in Jurkat cells stimulated with Raji cells and SEE - Part3	Orbitrap Fusion Lumos	886850	T lymphocyte		cell line
PXD011353	/pride/data/archive/2019/05/PXD011353	2019	PROTEOFORMER 2.0: MS validation	Q Exactive	626570	Jurkat cell;Colon		cell line
PXD012635	/pride/data/archive/2019/05/PXD012635	2019	An updated perspective on deconvoluting chimeric MS/MS spectra by LC and precursor isolation and their subsequent assignment by the CharmeRT mPSM search strategy	Q Exactive	5472859	Permanent cell line cell		cell line
PXD012645	/pride/data/archive/2019/05/PXD012645	2019	BALF proteomics - In-depth proteomic analysis of human bronchoalveolar lavage fluid towards the biomarker discovery for lung cancers	Orbitrap Fusion Lumos	974266			cancer
PXD012871	/pride/data/archive/2019/05/PXD012871	2019	Identification of a USP9X Substrate NFX1-123 by SILAC-based Quantitative Proteomics	LTQ Orbitrap	4348193	Keratinocyte;Cell culture	Cervix carcinoma	cell line
PXD013057	/pride/data/archive/2019/05/PXD013057	2019	Multi-omics discovery of exome-derived neoantigens in hepatocellular carcinoma	Orbitrap Fusion Lumos;LTQ Orbitrap Elite;LTQ Orbitrap XL	729242	Epithelial cell;Liver	Hepatocellular carcinoma	cancer
PXD013531	/pride/data/archive/2019/05/PXD013531	2019	PD-1 interacting proteins in SILAC labelled Jurkat cells stimulated with Raji cells - Part4	Orbitrap Fusion Lumos	483348	B cell;T lymphocyte		cell line
PXD007188	/pride/data/archive/2019/06/PXD007188	2019	Mevalonate pathway activity is a key determinant of radiation sensitivity in head and neck cancer	Q Exactive	495321	Permanent cell line cell	Head and neck cancer	cell line
PXD008127	/pride/data/archive/2019/06/PXD008127	2019	Identification of tumor antigens among the HLA peptidomes of Glioblastoma tumors and plasma	Q Exactive	3048108	Brain	Glioblastoma	cancer
PXD010112	/pride/data/archive/2019/06/PXD010112	2019	(Phospho-)proteomic analysis of gemcitabine resistant pancreatic cancer cells reveals that microtubule-associated protein 2 upregulation associates with taxane treatment response	Q Exactive	938744	Pancreatic ductal cell	Pancreatic ductal carcinoma	cancer
PXD010528	/pride/data/archive/2019/06/PXD010528	2019	Data in support of serum proteomics of Laparoscopic Gastric Plication	Q Exactive	2504142	Blood serum	Obesity	Organism part
PXD011702	/pride/data/archive/2019/06/PXD011702	2019	A well-controlled BioID design for endogenous bait proteins	Q Exactive	986935	Colon;Cell culture		cell line
PXD012549	/pride/data/archive/2019/06/PXD012549	2019	IPs of SETD1A COMPASS-HUMAN LC-MSMS	Q Exactive	217299	Cell culture		cell line
PXD012628	/pride/data/archive/2019/06/PXD012628	2019	Genetically Variant Peptide Biomarkers from Fingermarks	Q Exactive	1601994	Skin;Corneocyte	Ichthyosis	Organism part
PXD012749	/pride/data/archive/2019/06/PXD012749	2019	Amorphous TiO2 Nanotubes as Platform for Highly Selective Phos-phopeptide Enrichment	Q Exactive	634306	Cell culture;T lymphocyte		cell line
PXD012945	/pride/data/archive/2019/06/PXD012945	2019	Free mRNA interactome upon heat shock in Hela cells	Q Exactive	1218490	Epithelial cell;Hela cell		cell line
PXD013737	/pride/data/archive/2019/06/PXD013737	2019	Total cellular proteome analysis of mutant and WT HNF4alpha Hepatic Progenitor Stage Cells	Q Exactive	2088384	Embryonic stem cell;Embryo		Organism part
PXD014088	/pride/data/archive/2019/06/PXD014088	2019	EMSY expression affects multiple components of skin barrier with relevance to atopic dermatitis	Q Exactive	1954617	Skin;Keratinocyte	Atopic dermatitis	Organism part
PXD005432	/pride/data/archive/2019/07/PXD005432	2019	Proteomics identifies markers of MAPKi resistance offering new therapeutic strategies in melanoma- Cytoplasmic (cyt), nuclear (ne) and secreted (sn) proteins of MAPKi sensitive melanoma cells	Q Exactive	423647	Skin;Melanocyte	Melanoma	cancer
PXD005433	/pride/data/archive/2019/07/PXD005433	2019	Proteomics identifies markers of MAPKi resistance offering new therapeutic strategies in melanoma- Cytoplasmic (cyt), nuclear (ne) and secreted (sn) proteins of BRAFi resistant melanoma cells	Q Exactive	788429	Skin;Melanocyte	Melanoma	cancer
PXD006003	/pride/data/archive/2019/07/PXD006003	2019	Proteomics of melanoma response to immunotherapy reveals dependence on mitochondrial function	Q Exactive Plus;Q Exactive HF	41048486	Skin;Melanocyte	Melanoma	cancer
PXD009766	/pride/data/archive/2019/07/PXD009766	2019	Clinical Proteomics of Breast Cancer Unravels a Novel Layer of Breast Cancer Classification	Q Exactive Plus;Q Exactive	13312252	Breast cancer cell	Breast cancer	cancer
PXD010098	/pride/data/archive/2019/07/PXD010098	2019	Proteomic profiling of diffuse gliomas defines clinically and histopathologically relevant disease subtypes - Part 2	Q Exactive	530103	Cell culture;Stem cell	Brain glioblastoma multiforme	cancer
PXD010099	/pride/data/archive/2019/07/PXD010099	2019	Proteomic profiling of diffuse gliomas defines clinically and histopathologically relevant disease subtypes - Part 1	Q Exactive	622402	Brain	Brain glioblastoma multiforme	cancer
PXD010133	/pride/data/archive/2019/07/PXD010133	2019	Proteomic profiling of diffuse gliomas defines clinically and histopathologically relevant disease subtypes	Q Exactive	474559	Glioma cell;Brain	Brain cancer	cancer
PXD010138	/pride/data/archive/2019/07/PXD010138	2019	Human brain Alzheimer's - Proteomic signatures of brain regions affected by tau pathology in early and late stages of Alzheimer's disease	Q Exactive	15805648	Brain	Alzheimer&apos;s disease	Organism part
PXD010589	/pride/data/archive/2019/07/PXD010589	2019	EndoC-betaH3 Cell FANCA Protein Interactions Regulated by Glucose Stimulation	Orbitrap Fusion Lumos;Q Exactive	936154	Type b pancreatic cell;Endocrine pancreas	Disease free	Organism part
PXD011222	/pride/data/archive/2019/07/PXD011222	2019	Increased cholesterol biosynthesis identified as a key feature and a therapeutic target of cancer stem cells as revealed by proteomic comparison of clinical breast cancer tissue and corresponding patient-derived xenografts and mammospheres	Q Exactive	1151731	Primary cell	Breast cancer	cancer
PXD011252	/pride/data/archive/2019/07/PXD011252	2019	Comparison of denatured and non-denatured FIH interactomes	Q Exactive	491213	Cell culture		cell line
PXD011490	/pride/data/archive/2019/07/PXD011490	2019	Endocytosis by macrophages: Interplay of macrophage scavenger receptor-1 and LDL receptor-related protein-1	Orbitrap Fusion ETD	961008	Endothelial cell;Cell culture		cell line
PXD011852	/pride/data/archive/2019/07/PXD011852	2019	SUMOylated proteins upon ubiquitin E1 inhibition	Q Exactive	1302117	Hela cell		cell line
PXD012007	/pride/data/archive/2019/07/PXD012007	2019	Therapeutic targeting of RNA splicing catalysis through inhibition of protein arginine methylation	Q Exactive	5635536	Blood;Bone marrow;Cell culture	Acute leukemia	cancer
PXD012065	/pride/data/archive/2019/07/PXD012065	2019	The Effect of Fatty Acids in Hepatic Insulin Resistance - Part 1	Q Exactive	418720	Cell culture;Hepatocyte	Type 2 diabetes mellitus	Organism part
PXD012087	/pride/data/archive/2019/07/PXD012087	2019	Kinome profiling of Non-Hodgkin Lymphoma identifies Tyro3 as a therapeutic target in PEL	Q Exactive	3797667	Cell suspension culture;B cell	Lymphoma	cancer
PXD012284	/pride/data/archive/2019/07/PXD012284	2019	Common and distinct pathophysiological processes associated to ileal and colonic ulcers in Crohn’s disease	Q Exactive	6518694	Colon;Ileum	Crohn&apos;s disease	Organism part
PXD012630	/pride/data/archive/2019/07/PXD012630	2019	Estrogen Receptor alpha (ERα) interactome before and after RNAse treatment in human breast cancer cells nuclei	Q Exactive	188863			cell line
PXD012858	/pride/data/archive/2019/07/PXD012858	2019	Global proteome analysis of ATF4 targets during ER stress.	Q Exactive	1401448	Prostate gland;Lncap cell	Prostate cancer	cancer
PXD012985	/pride/data/archive/2019/07/PXD012985	2019	Translational regulation contributes to the secretory response of chondrocytic cells following exposure to Interleukin-1B	Q Exactive	221104	Cell culture;Fibroblast	Disease free	cell line
PXD013158	/pride/data/archive/2019/07/PXD013158	2019	Pillar Array Columns for Peptide Separations	Q Exactive	1030718	Hela cell		cell line
PXD013194	/pride/data/archive/2019/07/PXD013194	2019	Proximity proteomics of endothelial Weibel-Palade bodies identifies novel regulator of VWF secretion	Q Exactive	753595	Endothelial cell of umbilical vein		Organism part
PXD013330	/pride/data/archive/2019/07/PXD013330	2019	In-depth proteomic analysis of nasal secretions from chronic rhinosinusitis and nasal polyps	Q Exactive	4766508	Nasal polyp		Organism part
PXD013477	/pride/data/archive/2019/07/PXD013477	2019	Assessing the relationship between mass window width and retention time scheduling on protein coverage for data-independent acquisition	LTQ Orbitrap	857994	Epithelial cell;Cell culture;Blood plasma		cell line
PXD013777	/pride/data/archive/2019/07/PXD013777	2019	Immunoglobulin V-gene usage among human serum IgA with or without specificity to the autoantigen transglutaminase 2	Q Exactive	278353	Blood serum	Celiac disease	Organism part
PXD013795	/pride/data/archive/2019/07/PXD013795	2019	Multi-omic dissection of oncogenically active epiproteomes identifies drivers of proliferative or invasive breast tumors	LTQ Orbitrap Velos;Q Exactive	830699	Breast cancer cell line;Cell culture;Breast;Breast	Breast cancer	cancer
PXD014081	/pride/data/archive/2019/07/PXD014081	2019	Identification of Cavin3-interacting proteins	Q Exactive	438870	Epithelial cell;Skin epidermis;Cell culture	Breast cancer;Skin cancer	cancer
PXD014234	/pride/data/archive/2019/07/PXD014234	2019	Anti-tumor effects of PIM/PI3K/mTOR triple kinase inhibitor IBL-302 in neuroblastoma	Q Exactive	437633	Cell culture	Brain glioblastoma multiforme	cancer
PXD014574	/pride/data/archive/2019/07/PXD014574	2019	Large-Scale Profiling of Protein Methylation	Q Exactive	399383	Hepatocyte		Organism part
PXD008434	/pride/data/archive/2019/08/PXD008434	2019	Plasma fibrin clot-bound proteins in antiphospholipid syndrome and venous thromboembolism: relation with inflammation and thrombosis	Q Exactive	2969240	Blood plasma		Organism part
PXD010199	/pride/data/archive/2019/08/PXD010199	2019	Dyslipidemia Alters HDL Metabolism and Function in NAFLD	Q Exactive	5008081	Liver	Cardiovascular system disease	Organism part
PXD010372	/pride/data/archive/2020/04/PXD010372	2020	Multi-level proteomics identifies CT45 as a chemosensitivity mediator and immunotherapy target in ovarian cancer	Q Exactive	5877265	Epithelial cell;Epithelial ovarian cancer cell	Malignant neoplasm of ovary	cell line
PXD011075	/pride/data/archive/2019/08/PXD011075	2019	Human tear fluid proteome dataset for usage as a spectral library and for protein modeling	Q Exactive	1133929	Tear	Disease free	Organism part
PXD011076	/pride/data/archive/2019/08/PXD011076	2019	Spiked human substantia nigra proteome data set for use as a spectral library for protein modelling and protein mapping	Q Exactive	1769374	Brain	Disease free	Organism part
PXD011772	/pride/data/archive/2019/08/PXD011772	2019	The RNA-binding ubiquitin ligase MKRN1 acts as a sensor for ribosome-associated quality control of poly(A)-translation	Q Exactive	1533722	Cell culture		cell line
PXD012153	/pride/data/archive/2019/08/PXD012153	2019	Coxsackievirus B persistence modifies the proteome of pancreatic ductal cells in a virus-strain-specific manner	Q Exactive	1672873	Cell culture		cell line
PXD012154	/pride/data/archive/2019/08/PXD012154	2019	Coxsackievirus B persistence modifies the secretome of pancreatic ductal cells in a virus-strain-specific manner, part 2	Q Exactive	1469120	Cell culture		cell line
PXD012357	/pride/data/archive/2019/08/PXD012357	2019	Deep protein methylation profiling by combined chemical and immunoaffinity approaches reveals novel PRMT1 targets	Q Exactive	1443538	Epithelial cell	Disease free	Organism part
PXD013112	/pride/data/archive/2019/08/PXD013112	2019	Lack of activity of recombinant HIF prolyl hydroxylases (PHDs) on reported non-HIF substrates	Q Exactive	1363197	Hela cell		cell line
PXD013658	/pride/data/archive/2019/08/PXD013658	2019	Surpassing 10,000 identified and quantified proteins in a single run by optimizing current LC-MS instrumentation and data analysis strategy	Q Exactive HF-X	9088539	Cell culture;Testis	Testicular cancer	Organism part
PXD013743	/pride/data/archive/2019/08/PXD013743	2019	Colorectal cancer anti-ORF1p LFQ IP-MS	Q Exactive	806187	Colon	Colon cancer	cancer
PXD014002	/pride/data/archive/2019/08/PXD014002	2019	Proteomics profiling of Zika- or HIV-infected moncoytes	Q Exactive	428583	Monocyte;Monocyte	Human immunodeficiency virus infectious disease;Zika virus congenital syndrome	Organism part
PXD014771	/pride/data/archive/2019/08/PXD014771	2019	Customizing functionalized cofactor mimics to study the human pyridoxal 5'-phosphate-binding proteome	Orbitrap Fusion ETD;Q Exactive	511341	Cell culture		cell line
PXD009292	/pride/data/archive/2019/09/PXD009292	2019	RPL12 phosphorylation regulates translation during mitosis - ribo profile HEK293 and HeLa-	Q Exactive	1720608			cell line
PXD009636	/pride/data/archive/2019/09/PXD009636	2019	Proteomics of prostate cancer patient derived xenografts	Q Exactive	4737443	Prostate cancer cell	Prostate adenocarcinoma	cancer
PXD010023	/pride/data/archive/2019/09/PXD010023	2019	Transportin-1 (TRN-1) orchestrates HIV-1 uncoating and nuclear import	Orbitrap Fusion	409134	Permanent cell line cell	Human immunodeficiency virus infectious disease	cell line
PXD011740	/pride/data/archive/2019/09/PXD011740	2019	Translational regulation contributes to the secretory response of chondrocytic cells following exposure to Interleukin-1B	Q Exactive	221104	Fibroblast		cell line
PXD011963	/pride/data/archive/2019/09/PXD011963	2019	The SUMO protease SENP6 regulates the constitutive centromere-associated network by group	Q Exactive	1399294	Cell culture		cell line
PXD012082	/pride/data/archive/2019/09/PXD012082	2019	Regulation of the endosomal SNX27 retromer by OTULIN	Q Exactive	553014	Cell suspension culture;T lymphocyte	Acute leukemia	cancer
PXD012747	/pride/data/archive/2019/09/PXD012747	2019	Changes in protein arginine methylation by GSK3368712	Orbitrap Fusion Lumos;Q Exactive	1115357	Leukocyte;Lymph node;Pancreatic adenocarcinoma cell line	Pancreatic cancer;Lymphoma	cancer
PXD012792	/pride/data/archive/2019/09/PXD012792	2019	Mapping differences in salivary gland secretions using dried saliva spots	Orbitrap Fusion	1151149	Saliva		Organism part
PXD012851	/pride/data/archive/2019/09/PXD012851	2019	Endo-Lysosomal and Ubiquitin CSF Biomarker Discovery by solid-phase extraction and LC-MS/MS	Orbitrap Fusion	1706998	Cerebrospinal fluid		Organism part
PXD013018	/pride/data/archive/2019/09/PXD013018	2019	XL-MS and Native MS for CSN-CRL2 complexes	Q Exactive Plus;Orbitrap Fusion;SYNAPT G2-Si	423617			cell line
PXD013113	/pride/data/archive/2019/09/PXD013113	2019	Proteomic analysis of 3D cultures of fibroblasts and Ras-transformed HaCaT keratinocytes	Q Exactive	626396	Keratinocyte;Fibroblast		cell line
PXD013523	/pride/data/archive/2019/09/PXD013523	2019	Papillary renal cell carcinomas rewire glutathione metabolism	Q Exactive	5201351	Kidney	Papillary renal cell carcinoma	cancer
PXD013893	/pride/data/archive/2019/09/PXD013893	2019	Sequential phosphoproteomics and N-glycoproteomics of plasma-derived extracellular vesicles	LTQ Orbitrap Velos	460725			Organism part
PXD013966	/pride/data/archive/2019/09/PXD013966	2019	LC-MS/MS of MDA-MB468 breast cancer cells grown under normal and glucose deprivation conditions	Q Exactive	814879	Permanent cell line cell;Cell culture	Breast cancer	cell line
PXD014829	/pride/data/archive/2019/09/PXD014829	2019	Selective autophagy maintains centrosome integrity and accurate mitosis by turnover of centriolar satellites	Q Exactive	181128	Epithelial cell	Breast cancer	cell line
PXD015270	/pride/data/archive/2019/09/PXD015270	2019	comparative proteomics of non-small cell lung cancer and small cell lung cancer	Orbitrap Fusion Lumos	1292527		Lung small cell carcinoma;Non-small cell lung carcinoma	cancer
PXD015369	/pride/data/archive/2019/09/PXD015369	2019	Proteomic analysis upon miR195/497 replacement reveals potential chemo sensitizing candidates for colorectal cancer	Q Exactive	1946137	Epithelial cell;Colon;Colon epithelial cell	Colon cancer	cancer
PXD003814	/pride/data/archive/2019/10/PXD003814	2019	Phosphoproteomics scaled-down to tumor biopsy level. Part 2: biopsies	Q Exactive	1425599	Epithelial cell;Colon	Colon cancer	cancer
PXD007231	/pride/data/archive/2019/10/PXD007231	2019	Stable isotope dynamic labelling of secretomes C4PR_LIV	Q Exactive	246548	Esophagus mucosa;Esophagus;Hepatocyte	Esophageal cancer	cancer
PXD008541	/pride/data/archive/2019/10/PXD008541	2019	Human primary brown and white fat cell secretome	Q Exactive	1338503	Brown adipose tissue;White adipose tissue;White fat cell;Brown fat cell		Organism part
PXD008888	/pride/data/archive/2019/11/PXD008888	2019	Chromatin proteomics experiments for ProteomeHD	LTQ Orbitrap;LTQ Orbitrap Velos;Q Exactive	3084692	Diploid cell;Cell culture		Organism part
PXD009743	/pride/data/archive/2019/10/PXD009743	2019	Mutations in NDUFS1 Cause Metabolic Reprogramming and Disruption of the Electron Transfer	Q Exactive Plus	2158023	Skin fibroblast;Cell culture;Skin fibroblast	Mitochondrial complex i deficiency	Organism part
PXD010085	/pride/data/archive/2019/10/PXD010085	2019	Proteomic analysis of genes regulated by miR-4510 in hepatocellular carcinoma	Q Exactive	221803		Hepatocellular carcinoma	cancer
PXD010609	/pride/data/archive/2019/10/PXD010609	2019	Posttranslational modifications regulate cellular responses upon UV-induced DNA damage	Q Exactive	1429922	Cell culture		cell line
PXD011447	/pride/data/archive/2019/10/PXD011447	2019	CD44 regulates epigenetic plasticity by mediating iron endocytosis - part 1	Q Exactive HF-X	757528	Mammary gland;Cell culture		cancer
PXD011617	/pride/data/archive/2019/10/PXD011617	2019	PRMT1-mediated methylation of the Large Drosha Complex regulates microRNA biogenesis	Q Exactive	2697742	Epithelial cell;Hela cell	Cervix carcinoma	cell line
PXD012162	/pride/data/archive/2019/10/PXD012162	2019	Proteomic profiling of breast cancer-derived extracellular vesicles	Q Exactive	7621771	Cell culture	Breast cancer	cancer
PXD012556	/pride/data/archive/2019/10/PXD012556	2019	Deep profiling and custom databases improve detection of proteoforms generated by alternative splicing	Orbitrap Fusion;Q Exactive	1116206	Jurkat cell;T lymphocyte	Acute leukemia	cell line
PXD013706	/pride/data/archive/2019/10/PXD013706	2019	The mitochondrial acyl-carrier protein interaction network highlights important roles for LYRM family members in complex I and mitoribosome assembly	Orbitrap Fusion Lumos;LTQ Orbitrap Elite;Q Exactive	941612	Epithelial cell		cell line
PXD013837	/pride/data/archive/2019/10/PXD013837	2019	Tissue Proteome Signatures Associated with Five Grades of Prostate Cancer and Benign Prostatic Hyperplasia	Q Exactive	532118	Prostate adenocarcinoma cell	Prostate cancer	cancer
PXD014083	/pride/data/archive/2019/10/PXD014083	2019	Human placental tissue LC-MS/MS	Orbitrap Fusion Lumos	1696587	Placenta		Organism part
PXD014124	/pride/data/archive/2019/10/PXD014124	2019	Improved Sensitivity in Low-Input Proteomics using Micro-Pillar Array-based Chromatography	Q Exactive	1208866	Hela cell		cell line
PXD014158	/pride/data/archive/2019/10/PXD014158	2019	Miniaturized sample preparation on a digital microfluidics device for sensitive bottom-up microproteomics of mammalian cells using magnetic beads and mass spectrometry-compatible surfactants	Q Exactive	355289	Cell suspension culture;T lymphocyte		Organism part
PXD014289	/pride/data/archive/2019/10/PXD014289	2019	PROFILING OF PLASMA PROTEINS IN RENAL CELL CARCINOMA	Q Exactive	501521	Blood plasma	Kidney cancer	cancer
PXD014392	/pride/data/archive/2019/10/PXD014392	2019	An improved nanoflow RPLC-CZE-MS/MS system with high peak capacity and sensitivity for nanogram bottom-up proteomics	Q Exactive	293283	Permanent cell line cell	Breast cancer	cell line
PXD014791	/pride/data/archive/2019/10/PXD014791	2019	Proteomic cellular signatures of kinase inhibitor-induced cardiotoxicity	Q Exactive	28233850	Cardiac muscle cell;Cell culture		Organism part
PXD014945	/pride/data/archive/2019/10/PXD014945	2019	Cerebrospinal Fluid-Derived Microvesicles from Sleeping Sickness Patients Alter Protein Expression in Human Astrocytes	Orbitrap Fusion Lumos	1308335	Cell culture;Astrocyte		Organism part
PXD015026	/pride/data/archive/2019/10/PXD015026	2019	A spiked human proteomic dataset from human osteogenic differentiated BMSCs and ASCs for use as a spectral library, for modelling pathways as well as protein mapping	Q Exactive HF	1118611	Bone marrow;Stem cell	Bone remodeling disease	Organism part
PXD015194	/pride/data/archive/2019/10/PXD015194	2019	Quantitative proteomics of Uukuniemi virus - host cell interactions reveals GBF1 as proviral host factor for phleboviruses	Q Exactive	595813	Cell culture		cell line
PXD015278	/pride/data/archive/2019/10/PXD015278	2019	Identification of SART3 as a pre-miR-34a–binding protein	Orbitrap Fusion	782557	Epithelial cell;Cell culture	Non-small cell lung carcinoma	cancer
PXD000559	/pride/data/archive/2019/11/PXD000559	2019	Arginine methylation during transcriptional arrest	Q Exactive	894712	Hek-293t cell		cell line
PXD005143	/pride/data/archive/2019/11/PXD005143	2019	N-GlycositeAtlas, a database resource for mass spectrometry-based human N-linked glycoproteins and glycosylation sites	LTQ Orbitrap Velos;Q Exactive	5087605	Breast cancer cell;Macrophage;Cell culture;Blood serum;Urine;T lymphocyte;Blood platelet	Breast cancer;Human immunodeficiency virus infectious disease;Prostate adenocarcinoma	cancer
PXD005481	/pride/data/archive/2019/11/PXD005481	2019	High-flow LC-MS/MS analyses - Conventional-Flow Liquid Chromatography-Mass Spectrometry for Exploratory Bottom-Up Proteomic Analyses	Q Exactive	1390344	Cell culture		cell line
PXD006732	/pride/data/archive/2019/11/PXD006732	2019	Discovery of Tamoxifen and N-Desmethyl Tamoxifen Protein Targets in MCF-7 Cells Using Large-Scale Protein Folding and Stability Measurements	Q Exactive	2498192	Permanent cell line cell;Cell culture	Breast cancer	cell line
PXD007085	/pride/data/archive/2019/11/PXD007085	2019	An immunoproteomic approach to characterize the CAR interactome and signalosome	Q Exactive	1007290	Cell culture;T lymphocyte;T-lymphocyte	Cancer	cancer
PXD007237	/pride/data/archive/2019/11/PXD007237	2019	The phosphoproteomic landscape of 16 Acute Myeloid Leukemia (AML) cell lines	Q Exactive	1397300	Blood;Blood cell	Acute leukemia	cancer
PXD007555	/pride/data/archive/2019/11/PXD007555	2019	Protein variability in cerebrospinal fluid and its possible implications for neurological protein biomarker research	Q Exactive	1284850	Cerebrospinal fluid		Organism part
PXD007916	/pride/data/archive/2019/11/PXD007916	2019	Proteome-Wide Characterization of Phosphorylation-Induced Conformational and Stability Changes in Breast Cancer	Q Exactive	1545108	Cell culture	Breast cancer	cancer
PXD008536	/pride/data/archive/2019/11/PXD008536	2019	Systematic Investigation of Targeted Analysis of Metabolites and Proteins in Tear Fluid	Q Exactive	343591	Tear		Organism part
PXD010275	/pride/data/archive/2019/11/PXD010275	2019	Identification of potential biomarkers in testicular cancer by SILAC and mass spectrometry	Q Exactive	783973	Cell culture		cell line
PXD011321	/pride/data/archive/2019/11/PXD011321	2019	The dynamic proteome of Influenza A virus infection	Q Exactive Plus;LTQ Orbitrap Velos;Q Exactive	1273142	Epithelial cell	Influenza	Organism part
PXD011721	/pride/data/archive/2019/11/PXD011721	2019	The circadian clock components BMAL1 and Rev-Erb regulate flavivirus replication	Q Exactive	349650	Cell culture;Hepatocyte		cell line
PXD012346	/pride/data/archive/2019/11/PXD012346	2019	Interactome of human ZCCHC4 - Exploration of the ZCCHC4 interactome through affinity proteomics.	Q Exactive HF	267419			cell line
PXD013167	/pride/data/archive/2019/11/PXD013167	2019	The hematopoietic master transcription factor PU.1 requires its interaction with the SWI/SNF remodeler to access chromatin de novo	Q Exactive HF	451771	Cell suspension culture;Blood cell		cell line
PXD013501	/pride/data/archive/2019/11/PXD013501	2019	Human HEK293T Label-free proteomics	Q Exactive	1790862	Permanent cell line cell;Cell culture		cell line
PXD013504	/pride/data/archive/2019/11/PXD013504	2019	Tunneling nanotubes contribute to the stroma-mediated imatinib resistance of leukemic cells DID	Q Exactive	1554796	Bone marrow		Organism part
PXD014022	/pride/data/archive/2019/11/PXD014022	2019	The Response of A549 Cells to Aspergillus fumigatus and Pseudomonas aeruginosa: A Proteomic perspective	Q Exactive	712409	Epithelial cell;Cell culture		cell line
PXD014087	/pride/data/archive/2019/11/PXD014087	2019	Proteomics analysis of pancreatic cancer cell line (MiaPaCa-2)	Q Exactive	3923452	Epithelial cell;Cell culture	Pancreatic cancer	cell line
PXD014235	/pride/data/archive/2019/11/PXD014235	2019	IgG purification- MS analysis - MS analysis was undertaken on human IgG purified using different approaches to assess purifity and potential alterations within the IgG N-linked glycans	Orbitrap Fusion Lumos;LTQ Orbitrap Elite	194970			cell line
PXD014391	/pride/data/archive/2019/11/PXD014391	2019	Comprehensive landscape of active deubiquitinating enzymes profiled by advanced chemoproteomics	Q Exactive	371280	Epithelial cell;Cell culture	Breast cancer	cell line
PXD014535	/pride/data/archive/2019/11/PXD014535	2019	Characterization of the Response of A549 Cells to Aspergillus fumigatus and Pseudomonas aeruginosa: A Proteomic Perspective	LTQ Orbitrap	888069	Cell culture	Cystic fibrosis	cell line
PXD015084	/pride/data/archive/2019/11/PXD015084	2019	Proteomics characterization of polysomes from HAP-1 WT and ZCCHC4 KO cells	Q Exactive HF-X	411860			cell line
PXD015134	/pride/data/archive/2019/11/PXD015134	2019	Identification of SENP6 target proteins by endogenous SUMO2/3 IP-MS	Q Exactive	3384046	Epithelial cell;Hela cell	Cervix carcinoma	cell line
PXD015437	/pride/data/archive/2019/11/PXD015437	2019	TULIP2: an improved method for the identification of ubiquitin E3-specific targets	Q Exactive	264242			cell line
PXD015506	/pride/data/archive/2019/11/PXD015506	2019	In vitro expanded and activated polyclonal γδ memory T cells for treatment of cancer	Orbitrap Fusion ETD	1021942	Blood;T lymphocyte		Organism part
PXD015751	/pride/data/archive/2019/11/PXD015751	2019	Cellular interactome dynamics during paclitaxel treatment	LTQ FT;Q Exactive	1386419	Epithelial cell	Cervix carcinoma	cancer
PXD015759	/pride/data/archive/2019/11/PXD015759	2019	Open-pFind Enhances the Identification of Missing Proteins from Human Testis Tissue	Q Exactive	3519182	Spermatozoon;Testis	Disease free	Organism part
PXD015773	/pride/data/archive/2019/11/PXD015773	2019	Prolyl Hydroxylase Substrate Adenylosuccinate Lyase Is An Oncogenic Driver In Triple Negative Breast Cancer	Orbitrap Fusion Lumos;Q Exactive	398561	Epithelial cell	Breast cancer	cancer
PXD016207	/pride/data/archive/2019/11/PXD016207	2019	H1299 Cell Line LC-MSMS plus 29 synthetic peptides corresponding putative UTR peptides	Q Exactive	1199430	Permanent cell line cell;Cell culture	Lung cancer	cancer
PXD000542	/pride/data/archive/2019/12/PXD000542	2019	Label free HiRIEF deep proteomics of A431 human vulvar cancer cell line.	LTQ Orbitrap Velos;Q Exactive	1441867			cell line
PXD007768	/pride/data/archive/2019/12/PXD007768	2019	SILAC-based proteomic approach to delineate molecular alterations associated with erlotinib resistance in head and neck squamous cell carcinoma	Orbitrap Fusion	524224	Oral epithelium		Organism part
PXD007785	/pride/data/archive/2019/12/PXD007785	2019	Genetic aberrations in MAP kinase pathway play an important role in erlotinib resistance in head and neck cancer	Orbitrap Fusion	592238	Oral epithelium		Organism part
PXD012321	/pride/data/archive/2019/12/PXD012321	2019	Proteomics of extracellular vesicle after SDCBP knockout	LTQ Orbitrap	343812	Brain;Glioblast	Brain glioblastoma multiforme	Organism part
PXD012974	/pride/data/archive/2019/12/PXD012974	2019	comparative proteomic analysis without a label based on the technology of tandem HPLC - MS/MS	Q Exactive	274863	Blood plasma	Brain ischemia	Organism part
PXD013608	/pride/data/archive/2019/12/PXD013608	2019	NIST Candidate RM 8461 Human Liver for Proteomics	Orbitrap Fusion Lumos	8245402	Liver		Organism part
PXD013821	/pride/data/archive/2019/12/PXD013821	2019	Impairment of autophagic flux by combined EGFR and ROCK inhibition leads to triple-negative breast cancer cell death	Q Exactive	8476011	Epithelial cell;Cell culture	Breast cancer	cancer
PXD014058	/pride/data/archive/2019/12/PXD014058	2019	The exploration of Missing Proteins by a combination approach to enrich the low abundance membrane proteins from several cancer cell lines	Orbitrap Fusion Lumos	13517702	Epithelial cell;Cell culture	Colon cancer;Cervix carcinoma	cancer
PXD014222	/pride/data/archive/2019/12/PXD014222	2019	Proteogenomics of colorectal cancer liver metastases	Orbitrap Fusion Lumos;Q Exactive	1546575	Liver	Colorectal cancer	cancer
PXD014468	/pride/data/archive/2019/12/PXD014468	2019	Estrogen Receptor beta (ERβ) interactome in triple negative breast cancer cells nuclei	Q Exactive	213935			cell line
PXD014565	/pride/data/archive/2019/12/PXD014565	2019	A systematic comparison of label-free, SILAC and TMT techniques to study early adaption towards inhibition of EGFR signaling in the colorectal cancer cell line Difi	Q Exactive	1674291	Epithelial cell;Colon	Colon cancer	cancer
PXD014675	/pride/data/archive/2019/12/PXD014675	2019	In Situ Structural Restraints from Crosslinking Mass Spectrometry in Human Mitochondria	Orbitrap Fusion Lumos	1363909	Cell suspension culture		cell line
PXD015057	/pride/data/archive/2019/12/PXD015057	2019	Extracellular matrix analysis of human keloid scars	Q Exactive	604491	Skin	Wounds and injuries	Organism part
PXD015062	/pride/data/archive/2019/12/PXD015062	2019	FICD activity and AMPylation remodelling modulate human neurogenesis	Orbitrap Fusion;Q Exactive	5121343	Epithelial cell;Cell culture;Fibroblast		cell line
PXD015087	/pride/data/archive/2019/12/PXD015087	2019	High-flow chromatography for reproducible and high-throughput quantification of proteomes	Orbitrap Fusion Lumos;Q Exactive HF-X;Q Exactive HF	50617391	Epithelial cell;Cell culture;Urine;Cerebrospinal fluid;Placenta;Hela cell;Blood plasma		cell line
PXD015138	/pride/data/archive/2019/12/PXD015138	2019	Treacle controls the nucleolar response to rDNA breaks via TOPBP1 recruitment and ATR activation	Q Exactive	192437	Cell culture		cell line
PXD016011	/pride/data/archive/2019/12/PXD016011	2019	Pronucleotide probe for in vivo imaging of protein AMPylation.	Q Exactive	1439460	Epithelial cell;Cell culture		cell line
PXD016462	/pride/data/archive/2019/12/PXD016462	2019	Data Set3: Extensive Rewiring of the EGFR Network in Colorectal Cancer Cells Expressing Transforming Levels of KRASG13D	LTQ Orbitrap Velos;Q Exactive	476218	Epithelial cell	Colon cancer	cancer
PXD016463	/pride/data/archive/2019/12/PXD016463	2019	Data Set3: Extensive Rewiring of the EGFR Network in Colorectal Cancer Cells Expressing Transforming Levels of KRASG13D	LTQ Orbitrap Velos;Q Exactive	1273158	Epithelial cell	Colon cancer	cancer
PXD016464	/pride/data/archive/2019/12/PXD016464	2019	Data Set: Extensive Rewiring of the EGFR Network in Colorectal Cancer Cells Expressing Transforming Levels of KRASG13D	LTQ Orbitrap;LTQ Orbitrap Velos	2888573	Epithelial cell	Colon cancer	cancer
PXD016465	/pride/data/archive/2019/12/PXD016465	2019	Extensive Rewiring of the EGFR Network in Colorectal Cancer Cells Expressing Transforming Levels of KRASG13D	LTQ Orbitrap Velos;Q Exactive	234696	Epithelial cell	Colon cancer	cancer
PXD016505	/pride/data/archive/2019/12/PXD016505	2019	Extensive Rewiring of the EGFR Network in Colorectal Cancer Cells Expressing Transforming Levels of KRASG13D	LTQ;LTQ Orbitrap;LTQ Orbitrap Velos;Q Exactive	236420	Epithelial cell	Colon cancer	cancer
PXD016512	/pride/data/archive/2019/12/PXD016512	2019	: Extensive Rewiring of the EGFR Network in Colorectal Cancer Cells Expressing Transforming Levels of KRASG13D	LTQ Orbitrap;LTQ Orbitrap Velos;Q Exactive	2575017	Epithelial cell	Colon cancer	cancer
PXD007991	/pride/data/archive/2020/01/PXD007991	2020	Molecular Basis of the mechanisms controlling MASTL - Proteomics analysis of MASTL substrate proteome and phosphorylation state	Q Exactive HF	577639			cell line
PXD013159	/pride/data/archive/2020/01/PXD013159	2020	Ubiquitinylation in cancer - LATS1 but not LATS2 represses autophagy by a kinase-independent scaffold function	Q Exactive	445034	Cell culture		cell line
PXD013765	/pride/data/archive/2020/01/PXD013765	2020	Multi omics evaluation of cutaneous melanoma cells and their cerebral metastasis from patient derived mouse xenografts suggest individually distinct adaptation strategies	Q Exactive	2831400	Melanocyte;Melanoma cell	Melanoma	cancer
PXD014028	/pride/data/archive/2020/01/PXD014028	2020	A gatekeeper residue controls transcriptional activity of the extracellular signal-regulated protein kinase 5 (ERK5) through molecular interactions with the C terminal tail.	Q Exactive	980763	Epithelial cell		cell line
PXD014252	/pride/data/archive/2020/01/PXD014252	2020	Identification of ALDH6A1 as a Potential Signature in Hepatocellular Carcinoma via Quantitative Profiling of the Mitochondrial Proteome	Q Exactive	258186	Liver		cancer
PXD014556	/pride/data/archive/2020/01/PXD014556	2020	Automated sample preparation with SP3 for low-input clinical proteomics	Q Exactive	6509214	Epithelial cell;Lung;Hela cell	Non-small cell lung carcinoma	cancer
PXD014644	/pride/data/archive/2020/01/PXD014644	2020	Role for ribosomal quality control in sampling proteins for MHC class I-mediated antigen presentation	Q Exactive	1880876	Cell culture		cell line
PXD014799	/pride/data/archive/2020/01/PXD014799	2020	PRMT1 controls the Senescence Associated Secretory Phenotype in Replication Stress Response	Q Exactive	5032286	Ovary cancer cell line		cell line
PXD015101	/pride/data/archive/2020/01/PXD015101	2020	Glycated proteomics T1D glycemic control	Q Exactive	1406868	Blood plasma		Organism part
PXD015466	/pride/data/archive/2020/01/PXD015466	2020	Interactome of AMPK complex study using TAP-MS	LTQ Orbitrap Velos	921584			cell line
PXD015779	/pride/data/archive/2020/01/PXD015779	2020	SILAC APEX2-GAL9 upon LLOMe or GPN treatment	Q Exactive	175387	Early embryonic cell;Kidney		cell line
PXD016022	/pride/data/archive/2020/01/PXD016022	2020	Determining MELK inhibitor specificity using MIB/MS	Q Exactive	957850	Cell culture		cell line
PXD016322	/pride/data/archive/2020/01/PXD016322	2020	Human bone marrow comprise atypical adipocytes with specific lipid metabolism	Q Exactive	1028189	Bone marrow	Breast cancer	cancer
PXD016757	/pride/data/archive/2020/01/PXD016757	2020	Cerebrospinal fluid proteomic profiling in nusinersen-treated patients with spinal muscular atrophy Cerebrospinal fluid proteomic profiling in nusinersen-treated patients with spinal muscular atrophy	Q Exactive	497726	Cerebrospinal fluid	Adult spinal muscular atrophy	Organism part
PXD016915	/pride/data/archive/2020/01/PXD016915	2020	Impact of miRNAs on the USSC proteome after XXL-differentiation	Q Exactive	1740407	Blood;Stem cell		Organism part
PXD010149	/pride/data/archive/2020/02/PXD010149	2020	Dataset in support of patients on clinical suspicion of infective endocarditis included in a study searching for novel putative biomarkers	Q Exactive	867589	Blood plasma		Organism part
PXD011156	/pride/data/archive/2020/02/PXD011156	2020	Proteomic analysis of DNA synthesis on a structured DNA template in human cellular extracts: Interplay between NHEJ and replication-associated proteins	Q Exactive	1383067	Fibroblast		cell line
PXD011932	/pride/data/archive/2020/02/PXD011932	2020	Quantitative proteomics identifies novel PIAS1 protein substrates involved in cell migration and motility	Orbitrap Fusion;Q Exactive HF	436721	Kidney		cell line
PXD012172	/pride/data/archive/2020/02/PXD012172	2020	Proteasome inhibitor-induced modulation reveals the spliceosome as a specific therapeutic vulnerability in multiple myeloma	Q Exactive Plus	986401	Cell suspension culture;Bone marrow hematopoietic cell;B cell;Plasma cell	Multiple myeloma	cancer
PXD013661	/pride/data/archive/2020/02/PXD013661	2020	The secretome profiling of a pediatric airway epithelium infected with hRSV identified aberrant apical/basolateral trafficking and novel immune modulating (CXCL6, CXCL16, CSF3) and antiviral (CEACAM1) proteins.	Q Exactive	332549	Epithelial cell;Cell culture	Respiratory syncytial virus infectious disease	Organism part
PXD014353	/pride/data/archive/2020/02/PXD014353	2020	Carfilzomib-induced reticulocytosis in patients with multiple myeloma is caused by impaired terminal erythroid maturation	Q Exactive HF	534441	Blood;Reticulocyte	Multiple myeloma	Organism part
PXD014515	/pride/data/archive/2020/02/PXD014515	2020	Blood contamination in CSF and its impact on quantitative analysis of alpha-synuclein	Q Exactive	959994	Cerebrospinal fluid		Organism part
PXD014667	/pride/data/archive/2020/02/PXD014667	2020	Listeria monocytogenes exploits the MICOS complex subunit Mic10 to promote mitochondrial fragmentation and cellular infection	Q Exactive	662738	Hct-116 cell;Epithelial cell		cell line
PXD014849	/pride/data/archive/2020/02/PXD014849	2020	Obesity significantly alters the human sperm proteome, with implications for fertility	Q Exactive	2448814	Spermatozoon;Primary cell	Obesity	Organism part
PXD015079	/pride/data/archive/2020/02/PXD015079	2020	Epigenetic inactivation of the autophagy-lysosomal system in the Parkinson’s disease appendix	Q Exactive	599650	Prefrontal cortex;Vermiform appendix	Parkinson disease	Organism part
PXD015239	/pride/data/archive/2020/03/PXD015239	2020	Epigenetic contributions to hemisphere asymmetry in healthy brain, aging, and Parkinson’s disease	Q Exactive	495922	Brain	Parkinson disease	Organism part
PXD015849	/pride/data/archive/2020/02/PXD015849	2020	Identification of MRCKA as an integral component of ovarian cancer signaling and a therapeutic target	Q Exactive	1022046		Malignant neoplasm of ovary	cancer
PXD016728	/pride/data/archive/2020/02/PXD016728	2020	UAG suppression in HEK293T cells	Q Exactive	584559	Cell culture		cell line
PXD017105	/pride/data/archive/2020/02/PXD017105	2020	identify H2AK119ub1 specific interactors using SILAC-MS methods	Q Exactive	151753	Epithelial cell;Cell culture		cell line
PXD017776	/pride/data/archive/2020/02/PXD017776	2020	Tuning Liposome Composition to Modulate the Corona Forming in Human Serum and Uptake by Cells	Q Exactive	486357	Blood plasma		Organism part
PXD009261	/pride/data/archive/2020/03/PXD009261	2020	A proteomic landscape of the human cornea	Orbitrap Fusion	512107	Cornea		Organism part
PXD009952	/pride/data/archive/2020/03/PXD009952	2020	Maximally-multiplexed proteome quantification platform for isotopic metabolic and chemical labeling	Orbitrap Fusion Lumos;Q Exactive	3305447	Epithelial cell;Cell culture	Cervix carcinoma	cell line
PXD011116	/pride/data/archive/2020/03/PXD011116	2020	Human IPF and control lungs LC-MSMS	Q Exactive	2655662	Lung	Pulmonary fibrosis	Organism part
PXD011993	/pride/data/archive/2020/03/PXD011993	2020	Targeting of precursor polypeptides to the human ER	Q Exactive	3626817			cell line
PXD012078	/pride/data/archive/2020/03/PXD012078	2020	Substrates of human Sec62/Sec63 complex	Q Exactive	1313770			cell line
PXD012523	/pride/data/archive/2020/03/PXD012523	2020	Secretome analysis of glioblastoma cells	Q Exactive	930212	Cell culture		cell line
PXD012798	/pride/data/archive/2020/03/PXD012798	2020	Variability in exosomal protein cargo of human lung adenocarcinoma cells	Q Exactive	1585846	Cell culture		cell line
PXD012907	/pride/data/archive/2020/03/PXD012907	2020	Alterations of redox and iron metabolism accompany development of HIV latency	Q Exactive	762703			cell line
PXD014381	/pride/data/archive/2020/03/PXD014381	2020	Redox proteome analysis identifies reversible oxidized proteins in retinoic acid differentiated SH-SY5Y cells	LTQ Orbitrap Elite;Q Exactive	1211270	Neuroblast;Cell culture		cell line
PXD014847	/pride/data/archive/2020/03/PXD014847	2020	Isoform-resolved Correlation Analysis Between mRNA Abundance Dynamics and Protein Level Degradation	Orbitrap Fusion Lumos	3692861	Epithelial cell;Cell culture	Cervix carcinoma	cancer
PXD015122	/pride/data/archive/2020/03/PXD015122	2020	AKT but not MYC promotes reactive oxygen species-mediated cell death in oxidative culture	Q Exactive	998997	Epithelial cell		cell line
PXD015518	/pride/data/archive/2020/03/PXD015518	2020	A fibroblast-specific genome-scale model focused on fatty acid alpha-oxidation	Q Exactive Plus	2063388	Skin;Fibroblast	Refsum disease	Organism part
PXD015571	/pride/data/archive/2020/03/PXD015571	2020	ECE2 regulates Neurogenesis and Neuronal Migration during Cortical Development.	Q Exactive	639794	Cell culture	Periventricular nodular heterotopia	cell line
PXD016273	/pride/data/archive/2020/03/PXD016273	2020	Comparative evaluation of different sample preparation workflows for reproducible, quantitative, and in-depth analysis of urine proteomics	Q Exactive	921107			Organism part
PXD016563	/pride/data/archive/2020/03/PXD016563	2020	Laser-capture proteomics of human FFPE substantia nigra	Orbitrap Fusion;Q Exactive	3188255	Brain		Organism part
PXD016619	/pride/data/archive/2020/03/PXD016619	2020	Fam20C interactome in the secretory pathway under ER stress	Q Exactive	296626	Cell culture;Hepatocyte		cell line
PXD016776	/pride/data/archive/2020/03/PXD016776	2020	Comprehensive chemical proteomics for target deconvolution of the redox active drug auranofin	Q Exactive Plus;Orbitrap Fusion	3530199	Colon;Melanocyte	Colon cancer;Melanoma	cell line
PXD016859	/pride/data/archive/2020/03/PXD016859	2020	Exposure of cells to glyphosate and formulations including glyphosate	Q Exactive HF-X	2357950	Dendritic cell;Dendritic cell		Organism part
PXD018117	/pride/data/archive/2020/03/PXD018117	2020	A SARS-CoV-2-Human Protein-Protein Interaction Map Reveals Drug Targets and Potential Drug-Purposing	Exactive Plus	1691672			cell line
PXD005978	/pride/data/archive/2020/04/PXD005978	2020	Signaling network diversification during differentiation sensitizes AML cells to PAK and MEK inhibitors	Q Exactive	2530758	Blood;Blood cell	Acute leukemia	cancer
PXD008293	/pride/data/archive/2020/04/PXD008293	2020	Histone deacetylase inhibitors mediate selective degradation of nuclear uracil-DNA glycosylase 2 and increased genomic uracil	Q Exactive	920756	Blood;Blood cell	Lymphoma	cancer
PXD009783	/pride/data/archive/2020/04/PXD009783	2020	Proteomic proximity mapping by rapamycin-dependent targeting of APEX2	Q Exactive	3710567	Cell culture		cell line
PXD012615	/pride/data/archive/2020/04/PXD012615	2020	Human liver cells proteome	Q Exactive	2669248	Liver;Hepatocyte		Organism part
PXD013572	/pride/data/archive/2020/04/PXD013572	2020	UV-specific and -indepent interactors	Q Exactive	195341			cell line
PXD013757	/pride/data/archive/2020/04/PXD013757	2020	Proteome of Human breast cancer cell line (MDA-MB-231) with sileced MASTL vs NT control	Q Exactive	2542281	Breast	Breast cancer	cancer
PXD014997	/pride/data/archive/2020/04/PXD014997	2020	MS-based proteomic and phosphoproteomic characterization of the AML proteome	Q Exactive	9537568	Blood;Myeloblast;Primary cell;Blood cell	Acute myeloid leukemia	cancer
PXD015289	/pride/data/archive/2020/04/PXD015289	2020	Unravelling the proteomic landscape of extracellular vesicles in prostate cancer by density-based fractionation of urine	Q Exactive	8824817	Extracellular vesicle;Urine	Urinary bladder cancer;Prostate cancer;Kidney cancer	cancer
PXD015780	/pride/data/archive/2020/04/PXD015780	2020	Immune modulation by complement receptor 3 (CD18/CD11b) dependent human monocyte TGF-β1-transporting vesicles	Q Exactive	1087094	Blood;Monocyte		Organism part
PXD015836	/pride/data/archive/2020/04/PXD015836	2020	Deep intronic homozygous variation in PSMC3, a subunit of the 19S proteasome regulatory complex, causes a syndromic neurosensory disorder combining deafness and cataract	Q Exactive	461989	Skin fibroblast;Fibroblast	Ciliopathy	cell line
PXD015877	/pride/data/archive/2020/04/PXD015877	2020	The length of a ubiquitin chain is a general determinant for selective recognition by ubiquitin-binding proteins.	Q Exactive HF	1174489	Cell culture		cell line
PXD016211	/pride/data/archive/2020/04/PXD016211	2020	Protemics of human cell during HHV-6A reactivation	LTQ Orbitrap	422874	Cell culture		cell line
PXD016437	/pride/data/archive/2020/04/PXD016437	2020	Quantitative proteomic analysis of urine liquid biopsy samples in muscle invasive bladder urothelial carcinoma	Q Exactive Plus	1373754	Urine	Bladder transitional cell carcinoma	cancer
PXD016678	/pride/data/archive/2020/04/PXD016678	2020	Endothelial metabolic transcriptome plasticity in pathological angiogenesis	Q Exactive HF	1305525	Endothelial cell		Organism part
PXD016864	/pride/data/archive/2020/04/PXD016864	2020	HIGD2A is required for assembly of the COX3 module of human mitochondrial complex IV	Orbitrap Fusion Lumos;LTQ Orbitrap Elite;Q Exactive	1744792	Permanent cell line cell;Leukocyte;Cell culture;Blood plasma	Mitochondrial metabolism disease	cell line
PXD017039	/pride/data/archive/2020/04/PXD017039	2020	Broad and thematic remodeling of the surface glycoproteome on isogenic cells tranformed with driving proliferative oncogenes	Orbitrap Fusion Lumos;Q Exactive	3035350	Epithelial cell;Cell culture		cell line
PXD017329	/pride/data/archive/2020/04/PXD017329	2020	GFP-CSB and GFP-UVSSA Domain-specific interactors	Q Exactive	528174			cell line
PXD017898	/pride/data/archive/2020/04/PXD017898	2020	ARID1A regulates transcription and the epigenetic landscape via POLE and DMAP1 while ARID1A deficiency or pharmacological inhibition sensitizes germ cell tumor cells to ATR inhibition	Q Exactive	857873	Cell culture		cell line
PXD018075	/pride/data/archive/2020/04/PXD018075	2020	Dissecting the Roles of Mitochondrial Complex I Intermediate Assembly (MCIA) Complex Factors in the Biogenesis of Complex I	Orbitrap Fusion Lumos;LTQ Orbitrap Elite;Q Exactive	968443	Epithelial cell		Organism part
PXD006449	/pride/data/archive/2020/05/PXD006449	2020	A systematic multi-omics investigation of breast cancer metabolism mapping its tiered regulation	Q Exactive	1088092	Cell culture;Breast epithelium	Breast cancer	cancer
PXD006553	/pride/data/archive/2020/05/PXD006553	2020	Altered inflammatory and pro-angiogenic responses caused by imbalanced protection against oxidative stress in endometriosis	Q Exactive HF	507114	Uterine endometrium		Organism part
PXD007767	/pride/data/archive/2020/05/PXD007767	2020	Novel stool-based protein biomarkers for improved colorectal cancer screening	LTQ FT;Q Exactive	3659200	Epithelial cell;Colon	Colon cancer	cancer
PXD009905	/pride/data/archive/2020/05/PXD009905	2020	SRRM4/nSR100 directs neuronal-specific microexon splicing of TAF1 mRNA involved in X-linked Dystonia-Parkinsonism	Q Exactive	296082			cell line
PXD010612	/pride/data/archive/2020/05/PXD010612	2020	CIP2A negatively regulates Th17 differentiation	Q Exactive	434806	T lymphocyte		Organism part
PXD011961	/pride/data/archive/2020/05/PXD011961	2020	Shifts in Ribosome Engagement Impact Key Gene Sets in Neurodevelopment and Rett Syndrome Neurons	Q Exactive	592904	Cell culture;Pluripotent stem cell;Neuron of cerebral cortex	Rett syndrome	Organism part
PXD012461	/pride/data/archive/2020/05/PXD012461	2020	The potential role of the collagen gene family in congenital Zika syndrome: A systems biology approach	Q Exactive	920191	Brain	Zika virus congenital syndrome	Organism part
PXD012480	/pride/data/archive/2020/05/PXD012480	2020	Combined expression of plasma CA19-9 and thrombospondin-2 for accurate diagnosis of pancreatic cancer and distal cholangiocarcinoma– A proteome approach	Q Exactive	2361615	Epithelial cell;Pancreatic ductal adenocarcinoma cell line;Pancreatic ductal adenocarcinoma cell	Pancreas adenocarcinoma	cancer
PXD012971	/pride/data/archive/2020/05/PXD012971	2020	RET Kinase Inhibition in Neuroendocrine Prostate Cancer, part 2	Q Exactive	1347100	Epithelial cell;Prostate gland	Prostate cancer	cancer
PXD013301	/pride/data/archive/2020/05/PXD013301	2020	Proteome of HDL from non-diabetic hemodialysis patients	Q Exactive	1399766	Blood plasma		Organism part
PXD013334	/pride/data/archive/2020/05/PXD013334	2020	Stress-induced lncRNA LAS3 fosters fitness of cancer cells by regulating SART3-mediated spliceosome recycling	Q Exactive HF;Q Exactive	1059758	Breast cancer cell line;Breast epithelium	Breast cancer	cancer
PXD013481	/pride/data/archive/2020/05/PXD013481	2020	hiPSCs with different colony morphology	Q Exactive	1338865	Stem cell	Disease free	Organism part
PXD013541	/pride/data/archive/2020/05/PXD013541	2020	proteomics analysis of LN308 cell line under treatment with tunicamycin and thapsigargin	Q Exactive	2988611	Cell culture	Brain cancer	cell line
PXD013809	/pride/data/archive/2020/05/PXD013809	2020	Dynamic rewiring of the human interactome by interferon signalling	Bruker Daltonics instrument model;Q Exactive	1445653			cell line
PXD014019	/pride/data/archive/2020/05/PXD014019	2020	Cancer associated fibroblast-derived WNT2 increases tumor angiogenesis in colon cancer	Q Exactive	364145	Cell culture;Fibroblast;Stromal cell		cell line
PXD014126	/pride/data/archive/2020/05/PXD014126	2020	Quantitative LC-MSMS of human muscle cells after electrical pulse stimulation	Q Exactive Plus	1928986	Skeletal muscle;Myotube		Organism part
PXD014592	/pride/data/archive/2020/05/PXD014592	2020	Proteomics of Epicardial Adipose Tissue in Patients with Heart Failure	Q Exactive	307859	Adipose tissue		Organism part
PXD015594	/pride/data/archive/2020/05/PXD015594	2020	Affinity purification of DNA binding proteins from HeLa extracts LC-MS/MS	Q Exactive	418397	Epithelial cell;Cell culture	Cervix carcinoma	cancer
PXD015863	/pride/data/archive/2020/05/PXD015863	2020	Discovery of Widespread Host Protein Interactions with the Pre-Replicated Genome of CHIKV using VIR-CLASP	Q Exactive	1107335	Permanent cell line cell		cell line
PXD016060	/pride/data/archive/2020/05/PXD016060	2020	Identification of tumor antigens in the HLA peptidome of patient-derived xenograft tumors in mouse	LTQ Orbitrap;Q Exactive	1847680		Bladder carcinoma;Stomach carcinoma;Cholangiocarcinoma;Pancreas adenocarcinoma;Lung cancer;Head and neck squamous cell carcinoma;Neck carcinoma;Vascular cancer	cancer
PXD016156	/pride/data/archive/2020/05/PXD016156	2020	Proteomic Genotyping: Using Mass Spectrometry to Infer SNP Genotypes in Pigmented and Non-Pigmented Hair	Q Exactive	642175	Hair shaft;Hair shaft	Abnormality of hair pigmentation	Organism part
PXD016208	/pride/data/archive/2020/05/PXD016208	2020	Identification of changes in posttranslational modifications of EGFR and in EGFR-binding partners in head_x000B_and neck cancer cells upon treatment with EGF or the EGFR antibody mixture Sym004	Q Exactive	896306	Epithelial cell;Cell culture	Tongue squamous cell carcinoma	cancer
PXD016882	/pride/data/archive/2020/05/PXD016882	2020	Study of matrix proteins synthesized by DU145 and PC3 prostate cancer cells alone or in co-culture with prostate-derived fibroblasts.	Q Exactive	358062	Fibroblast	Prostate adenocarcinoma	cancer
PXD017109	/pride/data/archive/2020/05/PXD017109	2020	Identification of cGAS acetylation and phosphorylation	LTQ Orbitrap Velos;Q Exactive	117366	Permanent cell line cell;Fibroblast;Monocyte		cell line
PXD017193	/pride/data/archive/2020/05/PXD017193	2020	Improved discrimination of asymmetric and symmetric protein arginine dimethylation by optimizing the normalized collision energy in LC-MS proteomics	Q Exactive	539951	Epithelial cell;Cell culture		cell line
PXD017261	/pride/data/archive/2020/05/PXD017261	2020	DIFFERENTIATION-DEPENDENT SUSCEPTIBILITY OF HUMAN MUSCLE CELLS TO ZIKA VIRUS INFECTION	Q Exactive	1770326	Primary cell		Organism part
PXD017391	/pride/data/archive/2020/05/PXD017391	2020	Macrophage development and activation involve coordinated intron retention in key inflammatory regulators	Orbitrap Fusion Lumos	2171614	Cell culture		cell line
PXD017468	/pride/data/archive/2020/05/PXD017468	2020	High Resolution mRNA and Secretome Atlas of Human Enteroendocrine Cells	Q Exactive HF	608182			Organism part
PXD017976	/pride/data/archive/2020/05/PXD017976	2020	Platelets fuel the inflammasome activation of innate immune cells	Q Exactive	965119	Megakaryocyte;Platelet;Blood platelet		Organism part
PXD018113	/pride/data/archive/2020/05/PXD018113	2020	Antibody RING-Mediated Destruction (ARMeD) of endogenous proteins	Q Exactive	2848374	Permanent cell line cell;Cell culture		cell line
PXD018678	/pride/data/archive/2020/05/PXD018678	2020	Proteomic analysis of ischemic and dilated cardiomyopathy pre-mortem human hearts	Q Exactive HF-X	783827	Heart	Cardiovascular system disease	Organism part
PXD008299	/pride/data/archive/2020/06/PXD008299	2020	UBQLN4, a regulator of protein dynamics at sites of DNA damage, is lost in a new genome instability syndrome and elevated in aggressive tumors	Q Exactive	565395	Cell culture		cell line
PXD008722	/pride/data/archive/2020/06/PXD008722	2020	Quantitative proteomics of human heart samples collected in vivo reveal the remodeled protein landscape of dilated left atrium without atrial fibrillation.	Q Exactive	8138819	Heart		Organism part
PXD009356	/pride/data/archive/2020/06/PXD009356	2020	Comparative platelet releasate proteome profiling of acute coronary syndrome versus stable coronary artery disease	Q Exactive	295165	Platelet;Blood platelet	Cardiovascular system disease	Organism part
PXD009361	/pride/data/archive/2020/06/PXD009361	2020	The platelet releasate (PR) in human pregnancy	Q Exactive	373318	Platelet;Blood platelet		Organism part
PXD011004	/pride/data/archive/2020/06/PXD011004	2020	Map of the Kir2.1 interactome using BioID	LTQ Orbitrap Velos	1052023	Permanent cell line cell;Kidney		cell line
PXD011630	/pride/data/archive/2020/06/PXD011630	2020	Integrative analysis identifies key molecular signatures underlying neurodevelopmental deficits in fragile X syndrome	Q Exactive HF-X	1483504	Cell culture;Central nervous system neuron	Fragile x syndrome	cell line
PXD014961	/pride/data/archive/2020/06/PXD014961	2020	Network of interactions between ZIKA virus non-structural proteins and human host proteins	Q Exactive	419099	Embryonic cell	Zika virus congenital syndrome	Organism part
PXD015435	/pride/data/archive/2020/06/PXD015435	2020	Mass spectrometry study of formaldehyde cross-linking of structured proteins	Q Exactive	410606	Cell culture		cell line
PXD015471	/pride/data/archive/2020/06/PXD015471	2020	The mRNA-binding proteome of proliferating and differentiated muscle cells	Orbitrap Fusion Lumos;Q Exactive	379562	Permanent cell line cell;Cell culture	Duchenne muscular dystrophy	cell line
PXD015523	/pride/data/archive/2020/06/PXD015523	2020	PDZD8 interacts with Protrudin and Rab7 to form an ER-late endosome membrane contact site that recruits mitochondria	Q Exactive Plus	998582	Epithelial cell;Colon	Colon cancer	cancer
PXD015979	/pride/data/archive/2020/06/PXD015979	2020	Proteomics pinpoint alterations in grade I meningiomas of male versus female patients	Q Exactive	564454	Brain		cancer
PXD016155	/pride/data/archive/2020/06/PXD016155	2020	Optimal Processing for Proteomic Genotyping of Single Human Hairs	Q Exactive	3918579	Hair shaft;Hair shaft		Organism part
PXD016169	/pride/data/archive/2020/06/PXD016169	2020	Stability of hair proteomes and proteomic genotyping with age and time	Q Exactive	2747549	Hair shaft;Hair shaft		Organism part
PXD016571	/pride/data/archive/2020/06/PXD016571	2020	T2D patients’ urine LC-MSMS for predicting prognosis w/ and w/o renal dysfunction	Q Exactive	1073908	Urine	Type 2 diabetes mellitus	Organism part
PXD017159	/pride/data/archive/2020/06/PXD017159	2020	Dynamics in protein translation sustaining T cell preparedness	Q Exactive	20812326	Blood;T lymphocyte		Organism part
PXD017213	/pride/data/archive/2020/06/PXD017213	2020	Urinary proteomics in youths with and without type 1 diabetes	Q Exactive	1851532	Kidney		Organism part
PXD017476	/pride/data/archive/2020/06/PXD017476	2020	Quantitative phosphoproteomics for nocodazole treated cells measured by Lumos DIA	Orbitrap Fusion Lumos	852388	Cell culture		cell line
PXD017994	/pride/data/archive/2020/06/PXD017994	2020	Plasma-derived EV Phosphoproteomics through Chemical Affinity Purification	Q Exactive	269635	Blood plasma	Renal cell carcinoma	cancer
PXD018055	/pride/data/archive/2020/06/PXD018055	2020	The interactome of BTN3A1 (Butyrophilin Subfamily 3 Member A1)	Q Exactive HF-X	228172			cell line
PXD018226	/pride/data/archive/2020/06/PXD018226	2020	Determination of a tumor-promoting microenvironment in recurrent medulloblastoma: a multi-omics study of cerebrospinal fluid	Q Exactive	349449	Cerebrospinal fluid	Medulloblastoma	cancer
PXD018359	/pride/data/archive/2020/06/PXD018359	2020	7 paired AML Diagnosis vs Relapse patient samples	Q Exactive	3084401	Blood;Blood cell	Acute leukemia	cancer
PXD018450	/pride/data/archive/2020/06/PXD018450	2020	Proteomic profiling of HepG2 cell line after 2DE fractionation	Q Exactive	3769782	Cell culture		cell line
PXD018625	/pride/data/archive/2020/06/PXD018625	2020	Comparison non-targeting hRNA hESCs versus UBE2K shRNA hESCs	Q Exactive HF	1563801	Embryonic stem cell;Embryo		Organism part
PXD018894	/pride/data/archive/2020/06/PXD018894	2020	CALCOCO1 acts with VAMP-Associated Proteins to mediate ER-phagy	Q Exactive	125283			cell line
PXD019386	/pride/data/archive/2020/06/PXD019386	2020	The OPTN interactome using BioID	Q Exactive	340279	Epithelial cell;Htert-rpe1 cell;Cell culture		cell line
PXD019479	/pride/data/archive/2020/06/PXD019479	2020	Interactome analysis of human RBMS1 protein in SW480 cells.	Q Exactive Plus	118681	Epithelial cell;Cell culture	Colon cancer	cancer
PXD019483	/pride/data/archive/2020/06/PXD019483	2020	The Proteome Landscape of the Kingdoms of Life	Q Exactive	19983422	Cell culture		cell line
PXD019552	/pride/data/archive/2020/06/PXD019552	2020	Site-Specific Ubiquitination of Pathogenic Huntingtin Attenuates its Deleterious Effects- PART2	Q Exactive	4250790		Huntington disease	cell line
PXD019826	/pride/data/archive/2020/06/PXD019826	2020	The mitochondrial transporter SFXN1 is critical for Complex III integrity and cellular metabolism	Orbitrap Fusion Lumos	2212221	Kidney epithelium		Organism part
PXD001048	/pride/data/archive/2020/07/PXD001048	2020	Proteomic profiling of melanoma progression	Q Exactive	4728464	Cell culture;Melanocyte	Melanoma	cancer
PXD006882	/pride/data/archive/2020/07/PXD006882	2020	Human (21d bed rest) Muscle LC-MSMS	Q Exactive Plus	1563191	Vastus lateralis		Organism part
PXD007055	/pride/data/archive/2020/07/PXD007055	2020	Chromokinesin KIF4A teams up with STMN1 to regulate abscission in a SUMO-dependent manner	Q Exactive	467212			cell line
PXD007088	/pride/data/archive/2020/07/PXD007088	2020	Proteomic profiles of FFPE breast normal and tumor tissue	Q Exactive	1226469	Epithelial cell;Breast	Breast cancer	cancer
PXD011879	/pride/data/archive/2020/07/PXD011879	2020	MS-based identification of AcP10 interaction partners.	Q Exactive	389617	Cell culture		cell line
PXD012812	/pride/data/archive/2020/07/PXD012812	2020	HDAC8 regulates escape from BRAF inhibitor therapy in Melanoma: Phosphotyrosine Profiling	Q Exactive	167858	Skin;Melanocyte	Melanoma	cancer
PXD013615	/pride/data/archive/2020/07/PXD013615	2020	ATLANTIC: Activity landscapes of tumor cell lines determine drug responses	LTQ Orbitrap Velos;Q Exactive	37629892	Permanent cell line cell;Cell culture	Breast cancer;Malignant neoplasm of ovary;Leukemia;Colon cancer;Melanoma;Lung cancer;Brain cancer;Prostate cancer;Kidney cancer	cancer
PXD014038	/pride/data/archive/2020/07/PXD014038	2020	CImP: Cellular Imprinting Proteomics applied to ocular disorders	LTQ Orbitrap	1245848	Eye epithelium	Viral infectious disease	Organism part
PXD014524	/pride/data/archive/2020/07/PXD014524	2020	A simple peptide quantification approach for MS-based proteomics quality control	Q Exactive HF	2811139	Blood;Myeloid cell;Kidney;Blood plasma;Kidney cell		cell line
PXD014966	/pride/data/archive/2020/07/PXD014966	2020	Quantitative and dynamic catalogs of proteins released during apoptotic and necroptotic cell death	LTQ Orbitrap Elite;Q Exactive	36476979	Cell culture;Blood cell		cell line
PXD015982	/pride/data/archive/2020/07/PXD015982	2020	Alterations in Extracellular Matrix Composition during Aging and Photoaging of the Skin	LTQ Orbitrap Velos	1291238	Skin		Organism part
PXD016191	/pride/data/archive/2020/07/PXD016191	2020	NCKAP1L defects lead to primary immunodeficincy and lymphoproliferation within a Hemophagocytic Lymphohistiocytosis-like syndrome	Q Exactive	1075278	Blood		Organism part
PXD016231	/pride/data/archive/2020/07/PXD016231	2020	Proteomics of saliva, plasma, and salivary gland tissue in Sjögren’s syndrome and non-Sjögren patients identify novel biomarker candidates	Q Exactive	6690417	Saliva;Salivary gland;Blood plasma		Organism part
PXD016657	/pride/data/archive/2020/07/PXD016657	2020	First Clinical and Myopathological Description of a Myofibrillar Myopathy with Congenital Onset and Homozygous Mutation in FLNC	Q Exactive	181349	Skeletal muscle		Organism part
PXD016732	/pride/data/archive/2020/07/PXD016732	2020	Complexome profiling of MICOS complex, impact of subunits MIC26 and MIC27	Q Exactive	1249793	Cell culture		cell line
PXD017088	/pride/data/archive/2020/07/PXD017088	2020	The integrin linked kinase is required for chemokine-triggered high affinity conformation of the leukocyte Î²2-integrin LFA-1The integrin linked kinase is required for chemokine-triggered high affinity conformation of the leukocyte Î²2-integrin LFA-1	Q Exactive HF	5278245	Neutrophil	Inflammation	Organism part
PXD017821	/pride/data/archive/2020/07/PXD017821	2020	Novel Proteome Extraction Method Illustrate a Conserved Immunological Signature of MSI-H Colorectal Tumors	Q Exactive HF	899929	Epithelial cell;Colon	Colon cancer	cancer
PXD018042	/pride/data/archive/2020/07/PXD018042	2020	NCKAP1L defects lead to primary immunodeficincy and lymphoproliferation within a Hemophagocytic Lymphohistiocytosis-like syndrome	Q Exactive	380468	Blood		Organism part
PXD018640	/pride/data/archive/2020/07/PXD018640	2020	A novel USP30 inhibitor recapitulates genetic loss of USP30 and sets the trigger for PINK1-PARKIN amplification of mitochondrial ubiquitylation.	Orbitrap Fusion Lumos;Q Exactive	732776	Cell culture	Neuroblastoma	cell line
PXD018736	/pride/data/archive/2020/07/PXD018736	2020	Characterization of human aging and Parkinson’s disease pre-frontal cortex by multi-omics: a glycomics, proteomics study.	Q Exactive HF	4091135	Brain	Parkinson disease	Organism part
PXD019123	/pride/data/archive/2020/07/PXD019123	2020	Proteome profilling of chromophobe renal cell carcinomas	Q Exactive HF	3518607	Permanent cell line cell;Kidney;Chromophobe renal cell carcinoma cell	Chromophobe renal cell carcinoma	cell line
PXD019252	/pride/data/archive/2020/07/PXD019252	2020	The proteome of MSI-H CRC tumors	Q Exactive	1249916	Epithelial cell;Colon	Colon cancer	cancer
PXD019254	/pride/data/archive/2020/07/PXD019254	2020	Novel Proteome Extraction Method Illustrate a Conserved Immunological Signature of MSI-H Colorectal Tumors	Q Exactive	466015	Epithelial cell;Colon	Colon cancer	cancer
PXD019317	/pride/data/archive/2020/07/PXD019317	2020	ozone-derived oxisterols impair lung macrophage phagocytosis via adduction of phagocytosis receptors	Q Exactive HF	842430	Alveolar macrophage		Organism part
PXD019559	/pride/data/archive/2020/07/PXD019559	2020	Interaction mapping of endoplasmic reticulum ubiquitin ligases identifies modulators of innate immune signalling	Q Exactive HF	2126826	Permanent cell line cell;Cell culture		cell line
PXD019692	/pride/data/archive/2020/07/PXD019692	2020	A novel USP30 inhibitor recapitulates genetic loss of USP30 and sets the trigger for PINK1-PARKIN amplification of mitochondrial ubiquitylation	Orbitrap Fusion Lumos;Q Exactive HF	1696733	Cell culture		cell line
PXD019893	/pride/data/archive/2020/07/PXD019893	2020	Proteomics of the transition to naïve human pluripotency	Q Exactive	828858	Embryonic stem cell;Embryonic stem cell		Organism part
PXD020019	/pride/data/archive/2020/07/PXD020019	2020	Phosphoproteome, ubiquitinome and full proteome analysis at 6 and 24 hours post SARS-CoV-2 infection in A549-ACE2 cells	Q Exactive HF	2420771	Cell culture		cell line
PXD020188	/pride/data/archive/2020/07/PXD020188	2020	NAA80-V5 interactor screen in HeLa and HAP1 cells	Q Exactive HF	1996425			cell line
PXD020222	/pride/data/archive/2020/07/PXD020222	2020	Affinity purification mass spectrometry analysis of SARS-CoV-2 and SARS-CoV proteins in A549 cells	Q Exactive HF	19452795	Cell culture		cell line
PXD004629	/pride/data/archive/2020/08/PXD004629	2020	Cancer proteome and metabolite changes linked to SHMT2	LTQ Orbitrap Elite	258337	Permanent cell line cell		cell line
PXD006350	/pride/data/archive/2020/08/PXD006350	2020	Target proteins of miR-200b in AIPC by label free proteomics	Q Exactive	301210	Permanent cell line cell;Cell culture	Prostate adenocarcinoma	cell line
PXD013487	/pride/data/archive/2020/08/PXD013487	2020	Human cerebrospinal fluid analysis by HPLC-MS/MS	Q Exactive	293203	Cerebrospinal fluid	Parkinson disease	Organism part
PXD014852	/pride/data/archive/2020/08/PXD014852	2020	Mining the meningioma lanscape to identify biomarkers using LFQ	Q Exactive	1314776	Epithelial cell;Brain	Brain cancer	cancer
PXD015006	/pride/data/archive/2020/08/PXD015006	2020	Stroke Recovery Dominated by Dysregulation of Complement System – A Longitudinal Proteomics Pathway Analysis	Q Exactive HF	14247546	Blood plasma	Stroke	Organism part
PXD015767	/pride/data/archive/2020/08/PXD015767	2020	SMOC1 as a therapeutic target for type 2 diabetes	Orbitrap Fusion	531931	Hepatocyte	Type 2 diabetes mellitus	Organism part
PXD016096	/pride/data/archive/2020/08/PXD016096	2020	A pilot proteomic study reveals different protein profiles related to testosterone and gonadotropin changes in a short-term controlled healthy human cohort	Q Exactive	661263	Blood plasma		Organism part
PXD016293	/pride/data/archive/2020/08/PXD016293	2020	Human plasma extracellular vesicles LC-MS/MS	Q Exactive	1995165	Blood plasma	Substance-induced psychosis;Schizophrenia	Organism part
PXD017052	/pride/data/archive/2020/08/PXD017052	2020	Rapid, Deep and Precise Profiling of the Plasma Proteome with Multi-Nanoparticle Protein Corona	Orbitrap Fusion Lumos;AB SCIEX instrument model	5522790	Blood plasma	Lung non-squamous non-small cell carcinoma	Organism part
PXD017253	/pride/data/archive/2020/08/PXD017253	2020	IMPAIRED CHONDROCYTE U3 SNORNA EXPRESSION IN OSTEOARTHRITIS AND ITS IMPACT ON THE CHONDROCYTE’S PROTEIN TRANSLATION APARATUS	Q Exactive	158475	Cell culture		cell line
PXD017530	/pride/data/archive/2020/08/PXD017530	2020	Intronic CRISPR repair in LZTR1-deficient iPSC-cardiomyocytes from Noonan syndrome patients reveals new treatment options	Q Exactive	5292067	Skin;Stem cell	Noonan syndrome	Organism part
PXD017978	/pride/data/archive/2020/08/PXD017978	2020	Gain-of-function mutations amplify cytotoxic FAM111 protease activity in poikiloderma, gracile bone dysplasia and Kenny-Caffey syndromes	Q Exactive HF	692975		Caffey disease	cell line
PXD018383	/pride/data/archive/2020/08/PXD018383	2020	Proximal Biotinylation Based Combinatory Approach for Isolating Plasma Membrane Proteins	Q Exactive	960648			cell line
PXD018430	/pride/data/archive/2020/08/PXD018430	2020	Quantitative analysis of skin proteomics in Chinese young and old populations by mass spectrometry	Q Exactive HF	285578	Skin		Organism part
PXD018569	/pride/data/archive/2020/08/PXD018569	2020	A mass spectrometry-based proteome map of drug action in lung cancer cell lines	Q Exactive HF	4290523	Lung		cancer
PXD018570	/pride/data/archive/2020/08/PXD018570	2020	A mass spectrometry-based proteome map of drug action in lung cancer cell lines Part 2	Q Exactive HF	4091551	Lung		cancer
PXD018571	/pride/data/archive/2020/08/PXD018571	2020	A mass spectrometry-based proteome map of drug action in lung cancer cell lines Part 3	Q Exactive HF	4612062	Lung		cancer
PXD018572	/pride/data/archive/2020/08/PXD018572	2020	A mass spectrometry-based proteome map of drug action in lung cancer cell lines Part 4	Q Exactive HF	4277470	Lung		cancer
PXD018573	/pride/data/archive/2020/08/PXD018573	2020	A mass spectrometry-based proteome map of drug action in lung cancer cell lines	Q Exactive HF	3981781	Lung		cancer
PXD018574	/pride/data/archive/2020/08/PXD018574	2020	A mass spectrometry-based proteome map of drug action in lung cancer cell lines Part 6	Q Exactive HF	8358861	Lung		cancer
PXD018855	/pride/data/archive/2020/08/PXD018855	2020	Tau molecular diversity mediates clinical heterogeneity in Alzheimer’s disease	Q Exactive	1510780	Brain	Alzheimer&apos;s disease	Organism part
PXD018969	/pride/data/archive/2020/08/PXD018969	2020	Keap1 governs ageing-induced protein aggregation in endothelial cells	Q Exactive	680122	Cell culture		cell line
PXD019045	/pride/data/archive/2020/08/PXD019045	2020	Human HCC sample, phosphosites occupancy	Q Exactive HF	2601346	Liver	Hepatocellular carcinoma	cancer
PXD020187	/pride/data/archive/2020/08/PXD020187	2020	Proteomic evaluation of decellularized human umbilical artery	LTQ	364870	Umbilical artery		Organism part
PXD020344	/pride/data/archive/2020/08/PXD020344	2020	N-glycoproteins have a major role in MGL binding to colorectal cancer cell lines	Orbitrap Fusion Lumos	372581	Cell culture	Colon cancer	cancer
PXD020510	/pride/data/archive/2020/08/PXD020510	2020	Value of lipocalin 2 as a potential biomarker for bacterial meningitis	Q Exactive HF	492413	Cerebrospinal fluid	Cryptococcal meningitis;Bacterial meningitis;Meningitis;Viral encephalitis	Organism part
PXD020644	/pride/data/archive/2020/08/PXD020644	2020	Development of mass spectrometry-based targeted assay for direct detection of novel SARS-CoV-2 coronavirus from clinical specimens	Orbitrap Exploris 480;Orbitrap Eclipse	586073		Severe acute respiratory syndrome	Organism part
PXD009423	/pride/data/archive/2020/09/PXD009423	2020	GRP94 rewires and buffers the FLT3-ITD signaling network and promotes survival of acute myeloid leukemic stem cells	Q Exactive	409570			cancer
PXD015744	/pride/data/archive/2020/09/PXD015744	2020	Co-expression analysis of label-free proteomics data reveals prognostic biomarkers in pancreatic ductal adenocarcinoma	Q Exactive	3260239	Pancreatic ductal cell;Pancreatic ductal adenocarcinoma cell	Pancreatic ductal carcinoma	cancer
PXD018709	/pride/data/archive/2020/09/PXD018709	2020	Nuclear Estrogen Receptor alpha (ERα) interactome following estrogen and antiestrogen treatment.	Q Exactive	273677			cell line
PXD020428	/pride/data/archive/2020/09/PXD020428	2020	Glutathionylation decreases methyltransferase activity of PRMT5 and inhibits cell proliferation	Q Exactive	649145	Permanent cell line cell;Cell culture	Disease free	cell line
