# Supplementary material for: A Massive Proteogenomic Screen Identifies Thousands of Novel Peptides From the Human “Dark” Proteome
Source: Mol Cell Proteomics. 2024 Jan 17;23(2):100719. doi: 10.1016/j.mcpro.2024.100719 (PMC10867589; doi:10.1016/j.mcpro.2024.100719)
Supplement: Table S3 [file mmc3.xlsx]

## Sheet: Sheet1
Table S3 List of the MS runs used in this work.
file_path	file_size	project_id	spectrum_count	PSM_count	PSM_count|q<0.01	IDshort
/pride/data/archive/2012/12/PXD000004/HSA.raw	1655083138	PXD000004	31942	31053	16181	40
/pride/data/archive/2012/12/PXD000004/HSA2.raw	1427162989	PXD000004	31129	30259	16417	41
/pride/data/archive/2012/12/PXD000004/HSA3.raw	1829460359	PXD000004	29798	28954	14454	42
/pride/data/archive/2012/12/PXD000004/HSB2.raw	1362676606	PXD000004	32735	31996	19854	44
/pride/data/archive/2012/12/PXD000004/HSB3.raw	1706588502	PXD000004	31926	31166	18350	45
/pride/data/archive/2012/12/PXD000004/HSC.raw	1244075269	PXD000004	26901	26246	13290	46
/pride/data/archive/2012/12/PXD000004/HSC2.raw	1114164674	PXD000004	25638	24970	13633	47
/pride/data/archive/2012/12/PXD000004/HSC3.raw	1415626976	PXD000004	25855	25157	12607	48
/pride/data/archive/2012/12/PXD000004/HSD.raw	1180470001	PXD000004	22324	21673	9677	49
/pride/data/archive/2012/12/PXD000004/HSD2.raw	1148146769	PXD000004	21364	20745	9538	4A
/pride/data/archive/2012/12/PXD000004/HSD3.raw	1459685177	PXD000004	21695	21049	8864	4B
/pride/data/archive/2012/12/PXD000004/HSE.raw	1123697838	PXD000004	18540	18025	7307	4C
/pride/data/archive/2012/12/PXD000004/HSE2.raw	1171413213	PXD000004	18531	17951	7273	4D
/pride/data/archive/2012/12/PXD000004/HSE3.raw	1459744754	PXD000004	19521	18849	7392	4E
/pride/data/archive/2013/07/PXD000262/031111_EXP187_A1.raw	5930751300	PXD000262	50430	47066	6724	16B
/pride/data/archive/2013/07/PXD000262/031111_EXP187_A10.raw	3201846755	PXD000262	29442	27816	6990	16C
/pride/data/archive/2013/07/PXD000262/031111_EXP187_A11.raw	3148836350	PXD000262	30748	29097	7419	16D
/pride/data/archive/2013/07/PXD000262/031111_EXP187_A12.raw	3129820097	PXD000262	29459	27765	6315	16E
/pride/data/archive/2013/07/PXD000262/031111_EXP187_A2.raw	7364999596	PXD000262	57713	54579	13378	16F
/pride/data/archive/2013/07/PXD000262/031111_EXP187_A3.raw	7452964558	PXD000262	55415	52322	12480	16G
/pride/data/archive/2013/07/PXD000262/031111_EXP187_A4.raw	7177775101	PXD000262	57334	54012	12206	16H
/pride/data/archive/2013/07/PXD000262/031111_EXP187_A5.raw	2548743597	PXD000262	25143	24009	4491	16I
/pride/data/archive/2013/07/PXD000262/031111_EXP187_A6.raw	6805526821	PXD000262	55746	52369	8959	16J
/pride/data/archive/2013/07/PXD000262/031111_EXP187_A7.raw	6314716560	PXD000262	52604	49276	6752	16K
/pride/data/archive/2013/07/PXD000262/031111_EXP187_A9.raw	2544123103	PXD000262	26687	25046	3955	16M
/pride/data/archive/2013/07/PXD000262/031111_EXP187_B1.raw	2748421012	PXD000262	25069	23506	3783	16N
/pride/data/archive/2013/07/PXD000262/031111_EXP187_B10.raw	2774732038	PXD000262	27124	25449	3917	16O
/pride/data/archive/2013/07/PXD000262/031111_EXP187_B11.raw	2917403405	PXD000262	29348	27683	5091	16P
/pride/data/archive/2013/07/PXD000262/031111_EXP187_B12.raw	3108403659	PXD000262	29283	27664	5886	16Q
/pride/data/archive/2013/07/PXD000262/031111_EXP187_B2.raw	2968400936	PXD000262	27380	25820	5302	16R
/pride/data/archive/2013/07/PXD000262/031111_EXP187_B3.raw	3067608529	PXD000262	29698	28119	6822	16S
/pride/data/archive/2013/07/PXD000262/031111_EXP187_B4.raw	3276052730	PXD000262	29653	28095	7368	16T
/pride/data/archive/2013/07/PXD000262/031111_EXP187_B5.raw	3317477149	PXD000262	29134	27621	7693	16U
/pride/data/archive/2013/07/PXD000262/031111_EXP187_B6.raw	3241910178	PXD000262	29933	28427	8039	16V
/pride/data/archive/2013/07/PXD000262/031111_EXP187_B7.raw	3215557135	PXD000262	30751	29200	9263	16W
/pride/data/archive/2013/07/PXD000262/031111_EXP187_B8.raw	2737254912	PXD000262	26564	25102	4829	16X
/pride/data/archive/2013/07/PXD000262/031111_EXP187_B9.raw	1870840860	PXD000262	22238	20961	2420	16Y
/pride/data/archive/2013/07/PXD000262/031111_EXP187_C1.raw	2709938376	PXD000262	25198	23757	4031	16Z
/pride/data/archive/2013/07/PXD000262/031111_EXP187_C2.raw	3110700324	PXD000262	30231	28700	8149	170
/pride/data/archive/2013/07/PXD000262/031111_EXP187_C3.raw	3070238450	PXD000262	29796	28249	7682	171
/pride/data/archive/2013/07/PXD000262/031111_EXP187_C4.raw	3085388560	PXD000262	28881	27283	6916	172
/pride/data/archive/2013/07/PXD000262/031111_EXP187_C5.raw	3040087244	PXD000262	28598	27001	6093	173
/pride/data/archive/2013/07/PXD000262/031111_EXP187_C6.raw	2913210281	PXD000262	28027	26398	5171	174
/pride/data/archive/2013/07/PXD000262/031111_EXP187_C7.raw	2781251390	PXD000262	26451	24883	4327	175
/pride/data/archive/2013/07/PXD000262/101211_EXP191_CYTO_1.raw	1911705721	PXD000262	25485	24131	4745	17A
/pride/data/archive/2013/07/PXD000262/101211_EXP191_CYTO_2.raw	2194618851	PXD000262	29933	28487	6857	17B
/pride/data/archive/2013/07/PXD000262/101211_EXP191_CYTO_3.raw	2287530066	PXD000262	29463	27929	6516	17C
/pride/data/archive/2013/07/PXD000262/101211_EXP191_CYTO_4.raw	2300588143	PXD000262	28822	27363	6180	17D
/pride/data/archive/2013/07/PXD000262/101211_EXP191_CYTO_5.raw	2264746061	PXD000262	29112	27628	5736	17E
/pride/data/archive/2013/07/PXD000262/101211_EXP191_CYTO_6.raw	2217416005	PXD000262	28698	27153	4594	17F
/pride/data/archive/2013/07/PXD000262/101211_EXP191_CYTO_7.raw	2125537520	PXD000262	26126	24718	3486	17G
/pride/data/archive/2013/07/PXD000262/101211_EXP191_MEM_1.raw	1939820203	PXD000262	26941	25622	5471	17I
/pride/data/archive/2013/07/PXD000262/101211_EXP191_MEM_2.raw	2209684028	PXD000262	30889	29545	7389	17J
/pride/data/archive/2013/07/PXD000262/101211_EXP191_MEM_3.raw	2195360848	PXD000262	29211	27847	6626	17K
/pride/data/archive/2013/07/PXD000262/101211_EXP191_MEM_4.raw	2217711839	PXD000262	29057	27676	6655	17L
/pride/data/archive/2013/07/PXD000262/101211_EXP191_MEM_5.raw	2189870484	PXD000262	29231	27853	6064	17M
/pride/data/archive/2013/07/PXD000262/101211_EXP191_MEM_6.raw	2117216077	PXD000262	28739	27306	5725	17N
/pride/data/archive/2013/07/PXD000262/101211_EXP191_MEM_7.raw	2005056210	PXD000262	26937	25574	4685	17O
/pride/data/archive/2013/07/PXD000262/101211_EXP191_MEM_8.raw	2017755330	PXD000262	24552	23207	3662	17P
/pride/data/archive/2013/07/PXD000262/101211_EXP191_NUC_1.raw	1887023367	PXD000262	23994	22764	3859	17Q
/pride/data/archive/2013/07/PXD000262/101211_EXP191_NUC_2.raw	2093303543	PXD000262	29473	28105	6874	17R
/pride/data/archive/2013/07/PXD000262/101211_EXP191_NUC_3.raw	2146805529	PXD000262	28734	27369	6375	17S
/pride/data/archive/2013/07/PXD000262/101211_EXP191_NUC_4.raw	2209342587	PXD000262	27370	25981	5685	17T
/pride/data/archive/2013/07/PXD000262/101211_EXP191_NUC_5.raw	1996690739	PXD000262	27189	25800	5138	17U
/pride/data/archive/2013/07/PXD000262/101211_EXP191_NUC_6.raw	2092521773	PXD000262	25706	24321	4667	17V
/pride/data/archive/2013/07/PXD000262/101211_EXP191_NUC_7.raw	1953024943	PXD000262	24049	22749	3640	17W
/pride/data/archive/2013/07/PXD000262/101211_EXP191_TCL_1.raw	5029236947	PXD000262	40425	37110	4459	17Y
/pride/data/archive/2013/07/PXD000262/101211_EXP191_TCL_2.raw	5735917344	PXD000262	61290	58170	15932	17Z
/pride/data/archive/2013/07/PXD000262/101211_EXP191_TCL_3.raw	5963282908	PXD000262	60031	56881	15721	180
/pride/data/archive/2013/07/PXD000262/101211_EXP191_TCL_4.raw	5838081409	PXD000262	58997	55750	14552	181
/pride/data/archive/2013/07/PXD000262/101211_EXP191_TCL_5.raw	5314035578	PXD000262	60386	57270	13322	182
/pride/data/archive/2013/07/PXD000262/101211_EXP191_TCL_6.raw	5095660576	PXD000262	59514	56416	11479	183
/pride/data/archive/2013/07/PXD000262/101211_EXP191_TCL_7.raw	4870297863	PXD000262	53526	50555	8543	184
/pride/data/archive/2013/07/PXD000262/101211_EXP191_TCL_8.raw	4545523304	PXD000262	45567	42587	5288	185
/pride/data/archive/2013/08/PXD000254/130218_noDMSO_Hela_4h_1ug_R1.raw	459471626	PXD000254	54421	51060	18878	1LH
/pride/data/archive/2013/08/PXD000254/130218_noDMSO_Hela_4h_1ug_R2.raw	465875620	PXD000254	54129	50756	18553	1LI
/pride/data/archive/2013/08/PXD000254/130218_noDMSO_Hela_4h_1ug_R3.raw	460866780	PXD000254	55483	52031	20333	1LJ
/pride/data/archive/2013/08/PXD000254/130221_DMSO_Hela_10ng_R1.raw	297477486	PXD000254	6920	6588	1085	1LN
/pride/data/archive/2013/08/PXD000254/130221_DMSO_Hela_10ng_R2.raw	280719478	PXD000254	7394	7068	1541	1LO
/pride/data/archive/2013/08/PXD000254/130221_DMSO_Hela_10ng_R3.raw	272548018	PXD000254	7963	7618	1608	1LP
/pride/data/archive/2013/08/PXD000254/130221_DMSO_Hela_1ug_R2.raw	219363472	PXD000254	19674	19084	11088	1LT
/pride/data/archive/2013/08/PXD000254/130221_DMSO_Hela_1ug_R3.raw	217020532	PXD000254	19759	19158	11153	1LU
/pride/data/archive/2013/08/PXD000254/130221_DMSO_Hela_4h_1ug_R1.raw	550346882	PXD000254	61844	58960	30835	1LV
/pride/data/archive/2013/08/PXD000254/130221_DMSO_Hela_4h_1ug_R2.raw	539681122	PXD000254	59320	56568	28369	1LW
/pride/data/archive/2013/08/PXD000254/130221_DMSO_Hela_4h_1ug_R3.raw	530960946	PXD000254	59670	57051	29221	1LX
/pride/data/archive/2013/08/PXD000254/20130219_Hela_1ug_before_DMSO_R1.raw	587893114	PXD000254	34669	32597	21124	1LY
/pride/data/archive/2013/08/PXD000254/20130219_Hela_1ug_before_DMSO_R2.raw	620765284	PXD000254	34094	32427	21271	1LZ
/pride/data/archive/2013/08/PXD000254/20130219_Hela_1ug_before_DMSO_R3.raw	626950218	PXD000254	34149	32623	21061	1M0
/pride/data/archive/2013/08/PXD000254/20130221_Hela_1ug_after_DMSO_R1.raw	586424422	PXD000254	38123	34588	22906	1M1
/pride/data/archive/2013/08/PXD000254/20130221_Hela_1ug_after_DMSO_R2.raw	584323008	PXD000254	37418	34026	22351	1M2
/pride/data/archive/2013/08/PXD000254/20130221_Hela_1ug_after_DMSO_R3.raw	605632396	PXD000254	36427	33499	20787	1M3
/pride/data/archive/2013/08/PXD000254/20130309_Kinobead_Pulldown_beforeDMSO_R1.raw	452806398	PXD000254	30259	28453	14287	1M4
/pride/data/archive/2013/08/PXD000254/20130309_Kinobead_Pulldown_beforeDMSO_R2.raw	456610602	PXD000254	29537	27323	12924	1M5
/pride/data/archive/2013/08/PXD000254/20130309_Kinobead_Pulldown_beforeDMSO_R3.raw	459812820	PXD000254	29360	27078	12823	1M6
/pride/data/archive/2013/08/PXD000254/20130309_Kinobead_Pulldown_beforeDMSO_R4.raw	453766852	PXD000254	29276	27107	12781	1M7
/pride/data/archive/2013/08/PXD000254/20130309_Phosphopool_beforeDMSO_R1.raw	307927298	PXD000254	15599	12669	2018	1M8
/pride/data/archive/2013/08/PXD000254/20130309_Phosphopool_beforeDMSO_R2.raw	272443510	PXD000254	15963	12525	1873	1M9
/pride/data/archive/2013/08/PXD000254/20130309_Phosphopool_beforeDMSO_R3.raw	267735448	PXD000254	15877	12418	1921	1MA
/pride/data/archive/2013/08/PXD000254/20130309_Phosphopool_beforeDMSO_R4.raw	261484484	PXD000254	15940	12447	1900	1MB
/pride/data/archive/2013/08/PXD000254/20130326_Kinobead_Pulldown_afterDMSO_R1.raw	619029876	PXD000254	31500	30242	18636	1MC
/pride/data/archive/2013/08/PXD000254/20130326_Kinobead_Pulldown_afterDMSO_R2.raw	624475778	PXD000254	31875	30624	18642	1MD
/pride/data/archive/2013/08/PXD000254/20130326_Kinobead_Pulldown_afterDMSO_R3.raw	612507628	PXD000254	31397	30123	17485	1ME
/pride/data/archive/2013/08/PXD000254/20130326_Kinobead_Pulldown_afterDMSO_R4.raw	572067598	PXD000254	33227	31963	18623	1MF
/pride/data/archive/2013/08/PXD000254/20130326_Phosphopool_afterDMSO_R1.raw	322267756	PXD000254	19657	13930	2504	1MG
/pride/data/archive/2013/08/PXD000254/20130326_Phosphopool_afterDMSO_R2.raw	296387448	PXD000254	20245	13739	2247	1MH
/pride/data/archive/2013/08/PXD000254/20130326_Phosphopool_afterDMSO_R3.raw	293878738	PXD000254	20264	13777	2388	1MI
/pride/data/archive/2013/08/PXD000254/20130326_Phosphopool_afterDMSO_R4.raw	292099986	PXD000254	20149	13916	2372	1MJ
/pride/data/archive/2013/08/PXD000430/HSA_0min_HCD_R1.raw	386261926	PXD000430	11259	9729	1401	1P4
/pride/data/archive/2013/08/PXD000430/HSA_0min_HCD_R2.raw	313442060	PXD000430	9868	8768	1488	1P5
/pride/data/archive/2013/08/PXD000430/HSA_0min_HCD_R3.raw	315560612	PXD000430	9799	8600	1185	1P6
/pride/data/archive/2013/08/PXD000430/U373_HSA_01_HCD_1.raw	738794104	PXD000430	20519	19242	12049	1PS
/pride/data/archive/2013/08/PXD000430/U373_HSA_01_HCD_2.raw	738054756	PXD000430	20466	19186	12166	1PT
/pride/data/archive/2013/08/PXD000430/U373_HSA_01_HCD_3.raw	733032920	PXD000430	20552	19291	12295	1PU
/pride/data/archive/2013/08/PXD000430/U373_HSA_0_HCD_1.raw	750999602	PXD000430	20700	19201	12270	1PY
/pride/data/archive/2013/08/PXD000430/U373_HSA_0_HCD_2.raw	756963476	PXD000430	20671	19157	12149	1PZ
/pride/data/archive/2013/08/PXD000430/U373_HSA_0_HCD_3.raw	753227376	PXD000430	20680	19197	11932	1Q0
/pride/data/archive/2013/08/PXD000430/U373_HSA_10_HCD_1.raw	741535892	PXD000430	20392	18996	11900	1Q4
/pride/data/archive/2013/08/PXD000430/U373_HSA_10_HCD_2.raw	741352026	PXD000430	20392	18962	11868	1Q5
/pride/data/archive/2013/08/PXD000430/U373_HSA_10_HCD_3.raw	742726778	PXD000430	20378	18980	11832	1Q6
/pride/data/archive/2013/08/PXD000430/U373_HSA_1_HCD_1.raw	757893074	PXD000430	20821	19413	12197	1QA
/pride/data/archive/2013/08/PXD000430/U373_HSA_1_HCD_2.raw	754225640	PXD000430	20757	19363	12351	1QB
/pride/data/archive/2013/08/PXD000430/U373_HSA_1_HCD_3.raw	757846362	PXD000430	20807	19448	12384	1QC
/pride/data/archive/2013/09/PXD000443/SPHPP_UPV_JURKAT_QE_CHAPS_RPB_R1_10_10.raw	2998076377	PXD000443	50604	48182	17108	29F
/pride/data/archive/2013/09/PXD000443/SPHPP_UPV_JURKAT_QE_CHAPS_RPB_R1_1_10.raw	2968492417	PXD000443	55040	52280	18205	29G
/pride/data/archive/2013/09/PXD000443/SPHPP_UPV_JURKAT_QE_CHAPS_RPB_R1_2_10.raw	2980128989	PXD000443	53395	50615	17824	29H
/pride/data/archive/2013/09/PXD000443/SPHPP_UPV_JURKAT_QE_CHAPS_RPB_R1_3_10.raw	2981902276	PXD000443	51910	49385	17373	29I
/pride/data/archive/2013/09/PXD000443/SPHPP_UPV_JURKAT_QE_CHAPS_RPB_R1_4_10.raw	2903482547	PXD000443	53388	50586	18319	29J
/pride/data/archive/2013/09/PXD000443/SPHPP_UPV_JURKAT_QE_CHAPS_RPB_R1_5_10.raw	2832414989	PXD000443	51529	48763	17373	29K
/pride/data/archive/2013/09/PXD000443/SPHPP_UPV_JURKAT_QE_CHAPS_RPB_R1_7_10.raw	2966771135	PXD000443	50485	48139	17218	29M
/pride/data/archive/2013/09/PXD000443/SPHPP_UPV_JURKAT_QE_CHAPS_RPB_R1_8_10.raw	3032361387	PXD000443	49604	47341	17099	29N
/pride/data/archive/2013/09/PXD000443/SPHPP_UPV_JURKAT_QE_CHAPS_RPB_R1_9_10.raw	3017453047	PXD000443	53581	51074	18809	29O
/pride/data/archive/2013/09/PXD000449/SPHPP_UPV_CCD18_QE_GEL_R1_12_15.raw	3374970841	PXD000449	48622	45907	12020	2AT
/pride/data/archive/2013/09/PXD000449/SPHPP_UPV_CCD18_QE_GEL_R1_13_15.raw	3295668230	PXD000449	46345	43569	9940	2AU
/pride/data/archive/2013/09/PXD000449/SPHPP_UPV_CCD18_QE_GEL_R1_14_15.raw	4714001404	PXD000449	34792	32663	6807	2AV
/pride/data/archive/2013/09/PXD000449/SPHPP_UPV_CCD18_QE_GEL_R1_15_15.raw	4184386216	PXD000449	40488	38062	8549	2AW
/pride/data/archive/2013/09/PXD000449/SPHPP_UPV_CCD18_QE_GEL_R1_1_15.raw	3533820504	PXD000449	56066	53442	18502	2AX
/pride/data/archive/2013/09/PXD000449/SPHPP_UPV_CCD18_QE_GEL_R1_2_15.raw	3384132842	PXD000449	54891	52057	17472	2AY
/pride/data/archive/2013/09/PXD000449/SPHPP_UPV_CCD18_QE_GEL_R1_3_15.raw	3332065103	PXD000449	55401	52654	17365	2AZ
/pride/data/archive/2013/09/PXD000449/SPHPP_UPV_CCD18_QE_GEL_R1_4_15.raw	3302102864	PXD000449	57057	53995	17667	2B0
/pride/data/archive/2013/09/PXD000449/SPHPP_UPV_CCD18_QE_GEL_R1_5_15.raw	4046400595	PXD000449	55323	52509	16855	2B1
/pride/data/archive/2013/09/PXD000449/SPHPP_UPV_CCD18_QE_GEL_R1_6_15.raw	3308750866	PXD000449	57275	54541	19372	2B2
/pride/data/archive/2013/09/PXD000449/SPHPP_UPV_CCD18_QE_GEL_R1_7_15.raw	3293010898	PXD000449	55176	52245	17114	2B3
/pride/data/archive/2013/09/PXD000449/SPHPP_UPV_CCD18_QE_GEL_R1_8_15.raw	3990432311	PXD000449	54901	51751	14702	2B4
/pride/data/archive/2013/09/PXD000449/SPHPP_UPV_CCD18_QE_GEL_R1_9_15.raw	3101843317	PXD000449	53443	50360	13094	2B5
/pride/data/archive/2013/11/PXD000563/GSC11_24h_R1.raw	1082913592	PXD000563	51055	47915	20176	2OO
/pride/data/archive/2013/11/PXD000563/GSC11_24h_R2.raw	1113306042	PXD000563	50815	47593	21380	2OP
/pride/data/archive/2013/11/PXD000563/GSC11_24h_R3.raw	986740558	PXD000563	50950	47374	15062	2OQ
/pride/data/archive/2013/11/PXD000563/GSC13_24h_R1.raw	1163437380	PXD000563	50187	46757	22873	2OX
/pride/data/archive/2013/11/PXD000563/GSC13_24h_R2.raw	1216005150	PXD000563	50840	47719	23658	2OY
/pride/data/archive/2013/11/PXD000563/GSC13_24h_R3.raw	1079605710	PXD000563	50623	47228	19101	2OZ
/pride/data/archive/2013/11/PXD000563/GSC13_48h_R1.raw	1121752634	PXD000563	50109	45594	11162	2P0
/pride/data/archive/2013/11/PXD000563/GSC13_48h_R2.raw	1182590262	PXD000563	50955	46713	12206	2P1
/pride/data/archive/2013/11/PXD000563/GSC13_48h_R3.raw	1084727910	PXD000563	50735	46294	9798	2P2
/pride/data/archive/2013/11/PXD000563/GSC13_Control_R1.raw	1148858788	PXD000563	49947	46174	20779	2P3
/pride/data/archive/2013/11/PXD000563/GSC13_Control_R2.raw	1116222900	PXD000563	49824	46466	20651	2P4
/pride/data/archive/2013/11/PXD000563/GSC13_Control_R3.raw	1096962006	PXD000563	49903	46258	15246	2P5
/pride/data/archive/2013/11/PXD000563/GSC23_24h_R1.raw	1152084332	PXD000563	50338	46660	21767	2P6
/pride/data/archive/2013/11/PXD000563/GSC23_24h_R2.raw	1119885938	PXD000563	50897	47429	21136	2P7
/pride/data/archive/2013/11/PXD000563/GSC23_24h_R3.raw	1011964458	PXD000563	47443	43931	19407	2P8
/pride/data/archive/2013/11/PXD000563/GSC23_Control_R1.raw	1146522178	PXD000563	50157	45706	19423	2P9
/pride/data/archive/2013/11/PXD000563/GSC23_Control_R2.raw	1217098370	PXD000563	50896	47011	21143	2PA
/pride/data/archive/2013/11/PXD000563/GSC23_Control_R3.raw	1197636078	PXD000563	50634	46597	19921	2PB
/pride/data/archive/2013/11/PXD000563/GSC23_GSC_48h_R1.raw	1133963764	PXD000563	50605	46193	13956	2PC
/pride/data/archive/2013/11/PXD000563/GSC23_GSC_48h_R2.raw	1139317354	PXD000563	51011	46837	13657	2PD
/pride/data/archive/2013/11/PXD000563/GSC23_GSC_48h_R3.raw	769857004	PXD000563	32805	29287	8524	2PE
/pride/data/archive/2013/11/PXD000563/GSC2_24h_R1.raw	1242237528	PXD000563	50332	45988	21539	2PF
/pride/data/archive/2013/11/PXD000563/GSC2_24h_R2.raw	1149864212	PXD000563	49823	45492	20836	2PG
/pride/data/archive/2013/11/PXD000563/GSC2_24h_R3.raw	1243254550	PXD000563	50787	46817	23311	2PH
/pride/data/archive/2013/11/PXD000563/GSC2_48h_R1.raw	1232959084	PXD000563	50535	45968	19436	2PI
/pride/data/archive/2013/11/PXD000563/GSC2_48h_R2.raw	1201069494	PXD000563	50818	46165	19091	2PJ
/pride/data/archive/2013/11/PXD000563/GSC2_48h_R3.raw	1144495670	PXD000563	50669	45881	16737	2PK
/pride/data/archive/2013/11/PXD000563/GSC2_Control_R1.raw	1197743348	PXD000563	49820	45511	23058	2PL
/pride/data/archive/2013/11/PXD000563/GSC2_Control_R2.raw	1103566986	PXD000563	50423	45830	20886	2PM
/pride/data/archive/2013/11/PXD000563/GSC2_Control_R3.raw	1081875016	PXD000563	50799	46857	21061	2PN
/pride/data/archive/2013/11/PXD000563/MIX37_R2_b4.raw	889571064	PXD000563	41975	39254	19854	2PO
/pride/data/archive/2013/11/PXD000563/MIX37_R2_b6.raw	917677848	PXD000563	40348	37982	18688	2PP
/pride/data/archive/2013/11/PXD000563/MIX37_R2_b7.raw	910202438	PXD000563	41011	38263	19327	2PQ
/pride/data/archive/2013/11/PXD000563/Mix37_R1_b1.raw	925290464	PXD000563	39503	37061	18344	2PR
/pride/data/archive/2013/11/PXD000563/Mix37_R1_b4.raw	893803804	PXD000563	41714	39014	19474	2PS
/pride/data/archive/2013/11/PXD000563/Mix37_R1_b6.raw	845715166	PXD000563	38675	36001	17656	2PT
/pride/data/archive/2013/11/PXD000563/Mix37_R1_b7.raw	870278004	PXD000563	40501	37675	18892	2PU
/pride/data/archive/2013/11/PXD000563/Mix37_R2_b1.raw	933580350	PXD000563	39656	37200	18737	2PV
/pride/data/archive/2013/11/PXD000563/Mix37_R3_b1.raw	895834304	PXD000563	39817	37398	18695	2PW
/pride/data/archive/2013/11/PXD000563/Mix37_R3_b4.raw	907684390	PXD000563	42343	39747	19837	2PX
/pride/data/archive/2013/11/PXD000563/Mix37_R3_b6.raw	878083946	PXD000563	40371	38070	18641	2PY
/pride/data/archive/2013/11/PXD000563/Mix37_R3_b7.raw	878863516	PXD000563	39951	37375	18477	2PZ
/pride/data/archive/2013/11/PXD000563/NSC11_R1.raw	874307872	PXD000563	40823	37159	19672	2Q0
/pride/data/archive/2013/11/PXD000563/NSC11_R2.raw	930123274	PXD000563	43376	39510	20864	2Q1
/pride/data/archive/2013/11/PXD000563/NSC11_R3.raw	971691496	PXD000563	43623	40132	20853	2Q2
/pride/data/archive/2013/11/PXD000563/NSC13_R1.raw	955671498	PXD000563	42572	38766	20472	2Q3
/pride/data/archive/2013/11/PXD000563/NSC13_R2.raw	965096040	PXD000563	43941	39972	21281	2Q4
/pride/data/archive/2013/11/PXD000563/NSC13_R3.raw	1003420706	PXD000563	45014	40837	21869	2Q5
/pride/data/archive/2013/11/PXD000563/NSC17_R1.raw	966099314	PXD000563	40726	38293	20315	2Q6
/pride/data/archive/2013/11/PXD000563/NSC17_R2.raw	1010823572	PXD000563	41616	38992	20770	2Q7
/pride/data/archive/2013/11/PXD000563/NSC17_R3.raw	937802110	PXD000563	40896	38360	20124	2Q8
/pride/data/archive/2013/11/PXD000563/NSC23_R1.raw	929432754	PXD000563	43135	39931	21091	2Q9
/pride/data/archive/2013/11/PXD000563/NSC23_R2.raw	904083688	PXD000563	44198	40940	21676	2QA
/pride/data/archive/2013/11/PXD000563/NSC23_R3.raw	946352644	PXD000563	45034	41772	22073	2QB
/pride/data/archive/2013/11/PXD000563/NSC2_R1.raw	922884826	PXD000563	41523	37449	18150	2QC
/pride/data/archive/2013/11/PXD000563/NSC2_R2.raw	883372688	PXD000563	41639	38145	18059	2QD
/pride/data/archive/2013/11/PXD000563/NSC2_R3.raw	993511458	PXD000563	43433	39154	19229	2QE
/pride/data/archive/2013/11/PXD000563/NSC8_11_R1.raw	900142004	PXD000563	40309	37866	16748	2QF
/pride/data/archive/2013/11/PXD000563/NSC8_11_R2.raw	879652702	PXD000563	39949	37559	16927	2QG
/pride/data/archive/2013/11/PXD000563/NSC8_11_R3.raw	911109030	PXD000563	40808	38270	17404	2QH
/pride/data/archive/2013/12/PXD000303/QE_ST_HeLa_1000ng_180min_01.raw	1976289928	PXD000303	59068	55054	34273	2QI
/pride/data/archive/2013/12/PXD000303/QE_ST_HeLa_1000ng_180min_02.raw	1991994393	PXD000303	59581	55578	34413	2QJ
/pride/data/archive/2013/12/PXD000303/QE_ST_HeLa_1000ng_180min_03.raw	1998601578	PXD000303	59659	55739	34322	2QK
/pride/data/archive/2013/12/PXD000303/QE_ST_HeLa_200ng_90min_01_130702212159.raw	980359883	PXD000303	34249	32336	20102	2QL
/pride/data/archive/2013/12/PXD000303/QE_ST_HeLa_200ng_90min_02.raw	962649218	PXD000303	34439	32504	20497	2QM
/pride/data/archive/2013/12/PXD000303/QE_ST_HeLa_200ng_90min_03.raw	959216627	PXD000303	34280	32466	20685	2QN
/pride/data/archive/2013/12/PXD000303/QE_ST_HeLa_300ng_180min_01.raw	1866772934	PXD000303	48063	44995	27378	2QO
/pride/data/archive/2013/12/PXD000303/QE_ST_HeLa_300ng_180min_02.raw	1926104746	PXD000303	49873	46669	27897	2QP
/pride/data/archive/2013/12/PXD000303/QE_ST_HeLa_300ng_180min_03.raw	1898253033	PXD000303	49133	46035	27356	2QQ
/pride/data/archive/2013/12/PXD000529/CHPP_97H_RP10_1.raw	622302939	PXD000529	18022	17036	4186	2QR
/pride/data/archive/2013/12/PXD000529/CHPP_97H_RP10_2.raw	633658843	PXD000529	17785	16899	3838	2QS
/pride/data/archive/2013/12/PXD000529/CHPP_97H_RP11_1.raw	587701221	PXD000529	17429	16449	4377	2QT
/pride/data/archive/2013/12/PXD000529/CHPP_97H_RP11_2.raw	584688984	PXD000529	17266	16276	4273	2QU
/pride/data/archive/2013/12/PXD000529/CHPP_97H_RP12_1.raw	599225830	PXD000529	17028	16149	4089	2QV
/pride/data/archive/2013/12/PXD000529/CHPP_97H_RP12_2.raw	599611089	PXD000529	17324	16405	4252	2QW
/pride/data/archive/2013/12/PXD000529/CHPP_97H_RP13_1.raw	607974025	PXD000529	16941	16013	3539	2QX
/pride/data/archive/2013/12/PXD000529/CHPP_97H_RP13_2.raw	600119823	PXD000529	16224	15330	3447	2QY
/pride/data/archive/2013/12/PXD000529/CHPP_97H_RP14_1.raw	583331512	PXD000529	16399	15524	3464	2QZ
/pride/data/archive/2013/12/PXD000529/CHPP_97H_RP14_2.raw	609401153	PXD000529	16935	16044	3333	2R0
/pride/data/archive/2013/12/PXD000529/CHPP_97H_RP15_1.raw	829277594	PXD000529	14812	13941	2613	2R1
/pride/data/archive/2013/12/PXD000529/CHPP_97H_RP15_2.raw	755160233	PXD000529	15452	14556	3324	2R2
/pride/data/archive/2013/12/PXD000529/CHPP_97H_RP16_1.raw	640486388	PXD000529	16930	15982	3166	2R3
/pride/data/archive/2013/12/PXD000529/CHPP_97H_RP16_2.raw	607116158	PXD000529	16525	15648	3713	2R4
/pride/data/archive/2013/12/PXD000529/CHPP_97H_RP17_1.raw	604916599	PXD000529	16181	15285	3218	2R5
/pride/data/archive/2013/12/PXD000529/CHPP_97H_RP17_2.raw	609571951	PXD000529	16676	15755	3087	2R6
/pride/data/archive/2013/12/PXD000529/CHPP_97H_RP18_1.raw	640900421	PXD000529	15988	15151	3083	2R7
/pride/data/archive/2013/12/PXD000529/CHPP_97H_RP18_2.raw	641012620	PXD000529	16319	15472	3173	2R8
/pride/data/archive/2013/12/PXD000529/CHPP_97H_RP19_1.raw	712627956	PXD000529	14372	13550	2636	2R9
/pride/data/archive/2013/12/PXD000529/CHPP_97H_RP19_2.raw	733791990	PXD000529	14982	14112	2484	2RA
/pride/data/archive/2013/12/PXD000529/CHPP_97H_RP1_1.raw	582895801	PXD000529	14106	12870	2783	2RB
/pride/data/archive/2013/12/PXD000529/CHPP_97H_RP1_2.raw	517324710	PXD000529	14323	13202	3117	2RC
/pride/data/archive/2013/12/PXD000529/CHPP_97H_RP20_1.raw	590845491	PXD000529	15843	14940	2982	2RD
/pride/data/archive/2013/12/PXD000529/CHPP_97H_RP20_2.raw	585098660	PXD000529	16095	15214	3223	2RE
/pride/data/archive/2013/12/PXD000529/CHPP_97H_RP21_1.raw	622209751	PXD000529	15246	14338	2896	2RF
/pride/data/archive/2013/12/PXD000529/CHPP_97H_RP21_2.raw	625297290	PXD000529	15729	14839	2761	2RG
/pride/data/archive/2013/12/PXD000529/CHPP_97H_RP22_1.raw	648129913	PXD000529	15248	14363	2801	2RH
/pride/data/archive/2013/12/PXD000529/CHPP_97H_RP22_2.raw	631253537	PXD000529	14830	13931	2770	2RI
/pride/data/archive/2013/12/PXD000529/CHPP_97H_RP23_1.raw	581267313	PXD000529	15251	14445	3081	2RJ
/pride/data/archive/2013/12/PXD000529/CHPP_97H_RP23_2.raw	597161746	PXD000529	15971	15075	3029	2RK
/pride/data/archive/2013/12/PXD000529/CHPP_97H_RP24_1.raw	616862733	PXD000529	15305	14440	2959	2RL
/pride/data/archive/2013/12/PXD000529/CHPP_97H_RP24_2.raw	634807993	PXD000529	15575	14663	2843	2RM
/pride/data/archive/2013/12/PXD000529/CHPP_97H_RP2_1.raw	531586065	PXD000529	15919	14932	4196	2RN
/pride/data/archive/2013/12/PXD000529/CHPP_97H_RP2_2.raw	581554551	PXD000529	17291	16118	4318	2RO
/pride/data/archive/2013/12/PXD000529/CHPP_97H_RP3_1.raw	593881508	PXD000529	17883	17054	5894	2RP
/pride/data/archive/2013/12/PXD000529/CHPP_97H_RP3_2.raw	579364647	PXD000529	17809	17034	6434	2RQ
/pride/data/archive/2013/12/PXD000529/CHPP_97H_RP4_1.raw	590214846	PXD000529	18144	17319	5486	2RR
/pride/data/archive/2013/12/PXD000529/CHPP_97H_RP4_2.raw	605306888	PXD000529	18676	17819	5201	2RS
/pride/data/archive/2013/12/PXD000529/CHPP_97H_RP5_1.raw	613353392	PXD000529	17807	16998	4612	2RT
/pride/data/archive/2013/12/PXD000529/CHPP_97H_RP5_2.raw	620165937	PXD000529	17621	16782	4516	2RU
/pride/data/archive/2013/12/PXD000529/CHPP_97H_RP6_1.raw	604657919	PXD000529	17846	16892	4190	2RV
/pride/data/archive/2013/12/PXD000529/CHPP_97H_RP6_2.raw	593291352	PXD000529	17145	16132	4457	2RW
/pride/data/archive/2013/12/PXD000529/CHPP_97H_RP7_1.raw	612849790	PXD000529	17947	17012	4331	2RX
/pride/data/archive/2013/12/PXD000529/CHPP_97H_RP7_2.raw	625246772	PXD000529	18048	17199	4250	2RY
/pride/data/archive/2013/12/PXD000529/CHPP_97H_RP8_1.raw	586046932	PXD000529	17550	16648	4281	2RZ
/pride/data/archive/2013/12/PXD000529/CHPP_97H_RP8_2.raw	607695996	PXD000529	17593	16738	4555	2S0
/pride/data/archive/2013/12/PXD000529/CHPP_97H_RP9_1.raw	621674708	PXD000529	17841	16959	4377	2S1
/pride/data/archive/2013/12/PXD000529/CHPP_97H_RP9_2.raw	613770491	PXD000529	17948	17028	4382	2S2
/pride/data/archive/2013/12/PXD000529/CHPP_LM3_RP10_1.raw	646644300	PXD000529	16373	15577	4749	2S3
/pride/data/archive/2013/12/PXD000529/CHPP_LM3_RP10_2.raw	668155071	PXD000529	16003	15205	4734	2S4
/pride/data/archive/2013/12/PXD000529/CHPP_LM3_RP11_1.raw	695957283	PXD000529	15205	14399	3932	2S5
/pride/data/archive/2013/12/PXD000529/CHPP_LM3_RP11_2.raw	726258203	PXD000529	15009	14309	4443	2S6
/pride/data/archive/2013/12/PXD000529/CHPP_LM3_RP12_1.raw	644486284	PXD000529	16203	15359	4417	2S7
/pride/data/archive/2013/12/PXD000529/CHPP_LM3_RP12_2.raw	586865478	PXD000529	14312	13521	3917	2S8
/pride/data/archive/2013/12/PXD000529/CHPP_LM3_RP13_1.raw	624503236	PXD000529	15158	14340	4116	2S9
/pride/data/archive/2013/12/PXD000529/CHPP_LM3_RP13_2.raw	610489297	PXD000529	15217	14391	3945	2SA
/pride/data/archive/2013/12/PXD000529/CHPP_LM3_RP14_1.raw	623369353	PXD000529	15248	14437	4203	2SB
/pride/data/archive/2013/12/PXD000529/CHPP_LM3_RP14_2.raw	616408863	PXD000529	15265	14453	4163	2SC
/pride/data/archive/2013/12/PXD000529/CHPP_LM3_RP15_1.raw	645603349	PXD000529	15514	14692	4311	2SD
/pride/data/archive/2013/12/PXD000529/CHPP_LM3_RP15_2.raw	661767206	PXD000529	14839	14062	3869	2SE
/pride/data/archive/2013/12/PXD000529/CHPP_LM3_RP16_1.raw	643567892	PXD000529	15094	14239	3580	2SF
/pride/data/archive/2013/12/PXD000529/CHPP_LM3_RP16_2.raw	667379135	PXD000529	15757	14933	3742	2SG
/pride/data/archive/2013/12/PXD000529/CHPP_LM3_RP17_1.raw	631067120	PXD000529	14591	13804	3837	2SH
/pride/data/archive/2013/12/PXD000529/CHPP_LM3_RP17_2.raw	625686014	PXD000529	15066	14227	3458	2SI
/pride/data/archive/2013/12/PXD000529/CHPP_LM3_RP18_1.raw	595460607	PXD000529	14685	13917	3380	2SJ
/pride/data/archive/2013/12/PXD000529/CHPP_LM3_RP18_2.raw	610906788	PXD000529	15080	14311	3367	2SK
/pride/data/archive/2013/12/PXD000529/CHPP_LM3_RP19_1.raw	593331294	PXD000529	13975	13226	3265	2SL
/pride/data/archive/2013/12/PXD000529/CHPP_LM3_RP19_2.raw	598617575	PXD000529	14284	13503	3205	2SM
/pride/data/archive/2013/12/PXD000529/CHPP_LM3_RP1_1.raw	608850139	PXD000529	17565	16510	4769	2SN
/pride/data/archive/2013/12/PXD000529/CHPP_LM3_RP1_2.raw	602738620	PXD000529	18244	17152	5098	2SO
/pride/data/archive/2013/12/PXD000529/CHPP_LM3_RP20_1.raw	625971007	PXD000529	14105	13352	3200	2SP
/pride/data/archive/2013/12/PXD000529/CHPP_LM3_RP20_2.raw	636648609	PXD000529	14516	13719	3358	2SQ
/pride/data/archive/2013/12/PXD000529/CHPP_LM3_RP21_1.raw	590170470	PXD000529	14011	13261	3510	2SR
/pride/data/archive/2013/12/PXD000529/CHPP_LM3_RP21_2.raw	588306958	PXD000529	14212	13466	3409	2SS
/pride/data/archive/2013/12/PXD000529/CHPP_LM3_RP22_1.raw	597212290	PXD000529	14066	13324	3498	2ST
/pride/data/archive/2013/12/PXD000529/CHPP_LM3_RP22_2.raw	580939937	PXD000529	14164	13421	3556	2SU
/pride/data/archive/2013/12/PXD000529/CHPP_LM3_RP23_1.raw	603578315	PXD000529	13866	13111	3433	2SV
/pride/data/archive/2013/12/PXD000529/CHPP_LM3_RP23_2.raw	587413662	PXD000529	13420	12641	3564	2SW
/pride/data/archive/2013/12/PXD000529/CHPP_LM3_RP24_1.raw	585966328	PXD000529	13677	12922	3239	2SX
/pride/data/archive/2013/12/PXD000529/CHPP_LM3_RP24_2.raw	605148443	PXD000529	14030	13241	3542	2SY
/pride/data/archive/2013/12/PXD000529/CHPP_LM3_RP2_1.raw	630372444	PXD000529	17558	16894	6976	2SZ
/pride/data/archive/2013/12/PXD000529/CHPP_LM3_RP2_2.raw	646468454	PXD000529	17600	16946	7047	2T0
/pride/data/archive/2013/12/PXD000529/CHPP_LM3_RP3_1.raw	670130932	PXD000529	18471	17639	6661	2T1
/pride/data/archive/2013/12/PXD000529/CHPP_LM3_RP3_2.raw	578735621	PXD000529	18051	17347	7031	2T2
/pride/data/archive/2013/12/PXD000529/CHPP_LM3_RP4_1.raw	669519268	PXD000529	17158	16336	5863	2T3
/pride/data/archive/2013/12/PXD000529/CHPP_LM3_RP4_2.raw	647031645	PXD000529	16889	16124	5853	2T4
/pride/data/archive/2013/12/PXD000529/CHPP_LM3_RP5_1.raw	646491529	PXD000529	17507	16620	5219	2T5
/pride/data/archive/2013/12/PXD000529/CHPP_LM3_RP5_2.raw	669039301	PXD000529	17527	16673	5374	2T6
/pride/data/archive/2013/12/PXD000529/CHPP_LM3_RP6_1.raw	663423984	PXD000529	16405	15619	4780	2T7
/pride/data/archive/2013/12/PXD000529/CHPP_LM3_RP6_2.raw	671479333	PXD000529	16617	15843	5539	2T8
/pride/data/archive/2013/12/PXD000529/CHPP_LM3_RP7_1.raw	656165998	PXD000529	17391	16597	4614	2T9
/pride/data/archive/2013/12/PXD000529/CHPP_LM3_RP7_2.raw	659690400	PXD000529	15680	14912	4177	2TA
/pride/data/archive/2013/12/PXD000529/CHPP_LM3_RP8_1.raw	642771902	PXD000529	15834	15037	4280	2TB
/pride/data/archive/2013/12/PXD000529/CHPP_LM3_RP8_2.raw	660205939	PXD000529	16366	15568	4498	2TC
/pride/data/archive/2013/12/PXD000529/CHPP_LM3_RP9_1.raw	661916799	PXD000529	16205	15425	4264	2TD
/pride/data/archive/2013/12/PXD000529/CHPP_LM3_RP9_2.raw	653966884	PXD000529	16349	15556	4782	2TE
/pride/data/archive/2014/01/PXD000695/121007_09_Skov3-P16_1.raw	1326920511	PXD000695	37383	36460	22821	3BO
/pride/data/archive/2014/01/PXD000695/121007_10_Skov3-P16_2.raw	1302499533	PXD000695	37490	36570	23340	3BP
/pride/data/archive/2014/01/PXD000695/121007_12_Ovcar5-P11_1.raw	1232680775	PXD000695	34817	33766	20009	3BQ
/pride/data/archive/2014/01/PXD000695/121007_13_Ovcar5-P11_2.raw	1216003983	PXD000695	31712	30790	17730	3BR
/pride/data/archive/2014/01/PXD000695/121116_03_OvCar5-P15-1.raw	1687208166	PXD000695	45883	44664	24497	3BS
/pride/data/archive/2014/01/PXD000695/121116_04_OvCar5-P15-2.raw	1709480703	PXD000695	44284	43134	24345	3BT
/pride/data/archive/2014/01/PXD000695/121116_09_Skov3-P14-1.raw	1726388027	PXD000695	44672	43037	20734	3BU
/pride/data/archive/2014/01/PXD000695/121116_14_OvCar3-P2-2.raw	1585197558	PXD000695	48614	47044	23686	3BX
/pride/data/archive/2014/01/PXD000695/121116_16_OvCar3-P3-1.raw	1614825974	PXD000695	51155	49554	24523	3BY
/pride/data/archive/2014/01/PXD000695/121116_17_OvCar3-P3-2.raw	1658128379	PXD000695	53189	51550	26568	3BZ
/pride/data/archive/2014/01/PXD000695/121116_19_OvCar433-P8-1.raw	1644734642	PXD000695	40104	38039	13863	3C0
/pride/data/archive/2014/01/PXD000695/121116_20_OvCar433-P8-2.raw	1690182843	PXD000695	41215	39096	14659	3C1
/pride/data/archive/2014/01/PXD000695/121116_22_OvCar433-P10-1.raw	1770964491	PXD000695	43875	41746	18940	3C2
/pride/data/archive/2014/01/PXD000695/121116_23_OvCar433-P10-2.raw	1691682479	PXD000695	44938	42755	19312	3C3
/pride/data/archive/2014/02/PXD000597/20120405_Elite1_SaZa_SA_BOEC_ExpA1_SCX_FT_04.raw	1005774642	PXD000597	17713	16073	1836	3LO
/pride/data/archive/2014/02/PXD000597/20120405_Elite1_SaZa_SA_BOEC_ExpA3_SCX_FT_04.raw	1167811870	PXD000597	14636	13280	1768	3M8
/pride/data/archive/2014/02/PXD000597/20120405_Elite1_SaZa_SA_BOEC_ExpB1_SCX_FT_02.raw	1439109204	PXD000597	28175	26046	4428	3MG
/pride/data/archive/2014/02/PXD000597/20120405_Elite1_SaZa_SA_BOEC_ExpB3_SCX_FT_04.raw	1303751164	PXD000597	11631	10482	1189	3N4
/pride/data/archive/2014/02/PXD000597/20120519_Elite_SaZa_BOEC_Spr-Beads_ExpA1_01.raw	1316000484	PXD000597	27764	25338	4110	3NB
/pride/data/archive/2014/02/PXD000597/20120519_Elite_SaZa_BOEC_Spr-Beads_ExpA1_02.raw	1359437038	PXD000597	32699	30287	6329	3NC
/pride/data/archive/2014/02/PXD000597/20120519_Elite_SaZa_BOEC_Spr-Beads_ExpA1_03.raw	1163329438	PXD000597	34811	30906	5017	3ND
/pride/data/archive/2014/02/PXD000597/20120519_Elite_SaZa_BOEC_Spr-Beads_ExpA1_04.raw	1193909810	PXD000597	34178	31398	5922	3NE
/pride/data/archive/2014/02/PXD000597/20120519_Elite_SaZa_BOEC_Spr-Beads_ExpA1_05.raw	1243518318	PXD000597	34538	31829	5713	3NF
/pride/data/archive/2014/02/PXD000597/20120519_Elite_SaZa_BOEC_Spr-Beads_ExpA1_06.raw	1235499758	PXD000597	34155	31321	5294	3NG
/pride/data/archive/2014/02/PXD000597/20120519_Elite_SaZa_BOEC_Spr-Beads_ExpA1_07.raw	1232735390	PXD000597	33425	30512	4567	3NH
/pride/data/archive/2014/02/PXD000597/20120519_Elite_SaZa_BOEC_Spr-Beads_ExpA2_01.raw	1272416336	PXD000597	29766	27508	5631	3NI
/pride/data/archive/2014/02/PXD000597/20120519_Elite_SaZa_BOEC_Spr-Beads_ExpA2_02.raw	1300801286	PXD000597	33535	31307	8126	3NJ
/pride/data/archive/2014/02/PXD000597/20120519_Elite_SaZa_BOEC_Spr-Beads_ExpA2_03.raw	1149157994	PXD000597	35476	31632	5409	3NK
/pride/data/archive/2014/02/PXD000597/20120519_Elite_SaZa_BOEC_Spr-Beads_ExpA2_04.raw	1200969350	PXD000597	34521	31621	6884	3NL
/pride/data/archive/2014/02/PXD000597/20120519_Elite_SaZa_BOEC_Spr-Beads_ExpA2_05.raw	1208118050	PXD000597	34228	31687	6472	3NM
/pride/data/archive/2014/02/PXD000597/20120519_Elite_SaZa_BOEC_Spr-Beads_ExpA2_06.raw	1286379896	PXD000597	35110	32216	6542	3NN
/pride/data/archive/2014/02/PXD000597/20120519_Elite_SaZa_BOEC_Spr-Beads_ExpA2_07.raw	1242516790	PXD000597	32854	30071	4877	3NO
/pride/data/archive/2014/02/PXD000597/20120519_Elite_SaZa_BOEC_Spr-Beads_ExpA3_02.raw	1290948074	PXD000597	30046	27652	3397	3NQ
/pride/data/archive/2014/02/PXD000597/20120519_Elite_SaZa_BOEC_Spr-Beads_ExpA3_03.raw	1178095420	PXD000597	33572	29909	3547	3NR
/pride/data/archive/2014/02/PXD000597/20120519_Elite_SaZa_BOEC_Spr-Beads_ExpA3_04.raw	1180460978	PXD000597	32365	29570	3694	3NS
/pride/data/archive/2014/02/PXD000597/20120519_Elite_SaZa_BOEC_Spr-Beads_ExpA3_05.raw	1186585648	PXD000597	32275	29412	3430	3NT
/pride/data/archive/2014/02/PXD000597/20120519_Elite_SaZa_BOEC_Spr-Beads_ExpA3_06.raw	1174941698	PXD000597	31901	29130	3488	3NU
/pride/data/archive/2014/02/PXD000597/20120519_Elite_SaZa_BOEC_Spr-Beads_ExpB1_01.raw	1264556754	PXD000597	30913	27983	3256	3NW
/pride/data/archive/2014/02/PXD000597/20120519_Elite_SaZa_BOEC_Spr-Beads_ExpB1_02.raw	1269927656	PXD000597	35256	32405	4419	3NX
/pride/data/archive/2014/02/PXD000597/20120519_Elite_SaZa_BOEC_Spr-Beads_ExpB1_03.raw	1202123044	PXD000597	35272	31536	4215	3NY
/pride/data/archive/2014/02/PXD000597/20120519_Elite_SaZa_BOEC_Spr-Beads_ExpB1_04.raw	1250717946	PXD000597	35936	32710	4234	3NZ
/pride/data/archive/2014/02/PXD000597/20120519_Elite_SaZa_BOEC_Spr-Beads_ExpB1_05.raw	1267705122	PXD000597	35022	31902	3629	3O0
/pride/data/archive/2014/02/PXD000597/20120519_Elite_SaZa_BOEC_Spr-Beads_ExpB2_01.raw	1264376726	PXD000597	30300	27775	5679	3O3
/pride/data/archive/2014/02/PXD000597/20120519_Elite_SaZa_BOEC_Spr-Beads_ExpB2_02.raw	1290072136	PXD000597	33420	31163	7829	3O4
/pride/data/archive/2014/02/PXD000597/20120519_Elite_SaZa_BOEC_Spr-Beads_ExpB2_03.raw	1175805864	PXD000597	33144	30003	5846	3O5
/pride/data/archive/2014/02/PXD000597/20120519_Elite_SaZa_BOEC_Spr-Beads_ExpB2_04.raw	1199145400	PXD000597	34726	32163	7767	3O6
/pride/data/archive/2014/02/PXD000597/20120519_Elite_SaZa_BOEC_Spr-Beads_ExpB2_05.raw	1251620522	PXD000597	34060	31653	7351	3O7
/pride/data/archive/2014/02/PXD000597/20120519_Elite_SaZa_BOEC_Spr-Beads_ExpB2_06.raw	1195511954	PXD000597	34371	31785	6757	3O8
/pride/data/archive/2014/02/PXD000597/20120519_Elite_SaZa_BOEC_Spr-Beads_ExpB2_07.raw	1204892238	PXD000597	33002	30291	5173	3O9
/pride/data/archive/2014/02/PXD000597/20120519_Elite_SaZa_BOEC_Spr-Beads_ExpB3_01.raw	1312387650	PXD000597	28812	26076	3064	3OA
/pride/data/archive/2014/02/PXD000597/20120519_Elite_SaZa_BOEC_Spr-Beads_ExpB3_02.raw	1309280548	PXD000597	34234	31576	5205	3OB
/pride/data/archive/2014/02/PXD000597/20120519_Elite_SaZa_BOEC_Spr-Beads_ExpB3_03.raw	1167246076	PXD000597	34747	31142	4678	3OC
/pride/data/archive/2014/02/PXD000597/20120519_Elite_SaZa_BOEC_Spr-Beads_ExpB3_04.raw	1208069136	PXD000597	33187	30604	4929	3OD
/pride/data/archive/2014/02/PXD000597/20120519_Elite_SaZa_BOEC_Spr-Beads_ExpB3_05.raw	1189591444	PXD000597	33006	30110	4677	3OE
/pride/data/archive/2014/02/PXD000597/20120519_Elite_SaZa_BOEC_Spr-Beads_ExpB3_06.raw	1223807026	PXD000597	33353	30689	4571	3OF
/pride/data/archive/2014/03/PXD000678/EXP14_F1.raw	2385265403	PXD000678	108422	94660	27276	3OH
/pride/data/archive/2014/03/PXD000678/EXP14_F1_R2.raw	2741529837	PXD000678	109396	91454	32695	3OI
/pride/data/archive/2014/03/PXD000678/EXP14_F2.raw	2439236014	PXD000678	110954	96411	28632	3OJ
/pride/data/archive/2014/03/PXD000678/EXP14_F2_R2.raw	2947047692	PXD000678	111735	93264	33095	3OK
/pride/data/archive/2014/03/PXD000678/EXP14_F3.raw	2613464873	PXD000678	109805	94305	31175	3OL
/pride/data/archive/2014/03/PXD000678/EXP14_F3_R2.raw	2555812562	PXD000678	108178	90640	29513	3OM
/pride/data/archive/2014/03/PXD000678/EXP14_F4.raw	2577937556	PXD000678	110196	96110	30394	3ON
/pride/data/archive/2014/03/PXD000678/EXP14_F4_R2.raw	2770720429	PXD000678	110042	92947	33191	3OO
/pride/data/archive/2014/03/PXD000678/EXP14_F5_120706212156.raw	3080324705	PXD000678	110573	96541	36886	3OP
/pride/data/archive/2014/03/PXD000678/EXP14_F5_R2.raw	3077684320	PXD000678	110612	93681	36684	3OQ
/pride/data/archive/2014/03/PXD000678/EXP14_F6.raw	2525246321	PXD000678	109108	92187	27987	3OR
/pride/data/archive/2014/03/PXD000678/EXP14_F6_R2.raw	2770631696	PXD000678	110049	93404	32461	3OS
/pride/data/archive/2014/03/PXD000678/EXP14_Pre.raw	2666844596	PXD000678	110777	95189	31174	3OT
/pride/data/archive/2014/03/PXD000678/EXP14_Pre_R2.raw	2647163750	PXD000678	109900	93227	29364	3OU
/pride/data/archive/2014/03/PXD000678/EXP15_F1.raw	1924992301	PXD000678	49795	37499	9430	3OV
/pride/data/archive/2014/03/PXD000678/EXP15_F1_R2.raw	2999980518	PXD000678	110687	93760	36952	3OW
/pride/data/archive/2014/03/PXD000678/EXP15_F2_R2.raw	2943412925	PXD000678	109477	94227	38207	3OX
/pride/data/archive/2014/03/PXD000678/EXP15_F2_R2_120719171559.raw	2890053401	PXD000678	109076	94864	37313	3OY
/pride/data/archive/2014/03/PXD000678/EXP15_F3.raw	3155627228	PXD000678	111191	92683	37287	3OZ
/pride/data/archive/2014/03/PXD000678/EXP15_F3_R2.raw	2854864353	PXD000678	109952	95265	37464	3P0
/pride/data/archive/2014/03/PXD000678/EXP15_F4.raw	3262411931	PXD000678	111675	94447	36769	3P1
/pride/data/archive/2014/03/PXD000678/EXP15_F4_R2.raw	3082563328	PXD000678	112176	96866	36061	3P2
/pride/data/archive/2014/03/PXD000678/EXP15_F5.raw	2852144335	PXD000678	109355	92261	33682	3P3
/pride/data/archive/2014/03/PXD000678/EXP15_F5_R2.raw	2693211865	PXD000678	109920	95240	32450	3P4
/pride/data/archive/2014/03/PXD000678/EXP15_F6.raw	3102465782	PXD000678	110726	94094	36601	3P5
/pride/data/archive/2014/03/PXD000678/EXP15_F6_R2.raw	2855649627	PXD000678	109204	94657	35153	3P6
/pride/data/archive/2014/03/PXD000678/EXP15_Pre.raw	2060167072	PXD000678	55739	42994	11872	3P7
/pride/data/archive/2014/03/PXD000678/EXP15_Pre_R2.raw	2992099235	PXD000678	109280	92465	36321	3P8
/pride/data/archive/2014/03/PXD000678/PT2441S2FP1B3.raw	2396143722	PXD000678	111301	91439	12130	3PQ
/pride/data/archive/2014/03/PXD000678/PT2441S2FP1B4.raw	2340375145	PXD000678	109414	87735	12255	3PR
/pride/data/archive/2014/03/PXD000678/PT2441S3FP1C2.raw	2829375340	PXD000678	112300	93049	14078	3Q1
/pride/data/archive/2014/03/PXD000678/PT2441S3FP1C3.raw	2428569759	PXD000678	111365	91827	12077	3Q2
/pride/data/archive/2014/03/PXD000678/PT2441S3FP1C4.raw	2378768560	PXD000678	110384	89095	12481	3Q3
/pride/data/archive/2014/04/PXD000561/Adult_Adrenalgland_Gel_Elite_49_f01.raw	1079114206	PXD000561	5796	5497	726	3SA
/pride/data/archive/2014/04/PXD000561/Adult_Adrenalgland_Gel_Elite_49_f02.raw	803544627	PXD000561	8386	7955	1667	3SB
/pride/data/archive/2014/04/PXD000561/Adult_Adrenalgland_Gel_Elite_49_f03.raw	637270396	PXD000561	14334	13721	4342	3SC
/pride/data/archive/2014/04/PXD000561/Adult_Adrenalgland_Gel_Elite_49_f04.raw	672751261	PXD000561	15006	14443	5670	3SD
/pride/data/archive/2014/04/PXD000561/Adult_Adrenalgland_Gel_Elite_49_f05.raw	681832878	PXD000561	15312	14719	6296	3SE
/pride/data/archive/2014/04/PXD000561/Adult_Adrenalgland_Gel_Elite_49_f06.raw	640383532	PXD000561	16323	15392	5081	3SF
/pride/data/archive/2014/04/PXD000561/Adult_Adrenalgland_Gel_Elite_49_f07.raw	629539427	PXD000561	12169	11696	4811	3SG
/pride/data/archive/2014/04/PXD000561/Adult_Adrenalgland_Gel_Elite_49_f08.raw	656691772	PXD000561	16470	15483	6063	3SH
/pride/data/archive/2014/04/PXD000561/Adult_Adrenalgland_Gel_Elite_49_f09.raw	665083935	PXD000561	16173	15399	5759	3SI
/pride/data/archive/2014/04/PXD000561/Adult_Adrenalgland_Gel_Elite_49_f10.raw	659097849	PXD000561	16748	15788	6224	3SJ
/pride/data/archive/2014/04/PXD000561/Adult_Adrenalgland_Gel_Elite_49_f11.raw	627167524	PXD000561	17289	16308	6506	3SK
/pride/data/archive/2014/04/PXD000561/Adult_Adrenalgland_Gel_Elite_49_f12.raw	657802747	PXD000561	20509	19212	5408	3SL
/pride/data/archive/2014/04/PXD000561/Adult_Adrenalgland_Gel_Elite_49_f13.raw	678740296	PXD000561	19415	18573	6831	3SM
/pride/data/archive/2014/04/PXD000561/Adult_Adrenalgland_Gel_Elite_49_f14.raw	554895914	PXD000561	21825	20666	6799	3SN
/pride/data/archive/2014/04/PXD000561/Adult_Adrenalgland_Gel_Elite_49_f15.raw	703269782	PXD000561	19676	18673	5945	3SO
/pride/data/archive/2014/04/PXD000561/Adult_Adrenalgland_Gel_Elite_49_f16.raw	696450439	PXD000561	18719	17722	5343	3SP
/pride/data/archive/2014/04/PXD000561/Adult_Adrenalgland_Gel_Elite_49_f17.raw	682800759	PXD000561	18170	17340	5269	3SQ
/pride/data/archive/2014/04/PXD000561/Adult_Adrenalgland_Gel_Elite_49_f18.raw	687164180	PXD000561	16436	15777	4916	3SR
/pride/data/archive/2014/04/PXD000561/Adult_Adrenalgland_Gel_Elite_49_f19.raw	667160905	PXD000561	14975	14337	3724	3SS
/pride/data/archive/2014/04/PXD000561/Adult_Adrenalgland_Gel_Elite_49_f20.raw	668435644	PXD000561	16169	15387	2931	3ST
/pride/data/archive/2014/04/PXD000561/Adult_Adrenalgland_Gel_Elite_49_f21.raw	630173659	PXD000561	14539	13806	2905	3SU
/pride/data/archive/2014/04/PXD000561/Adult_Adrenalgland_Gel_Elite_49_f22.raw	632677232	PXD000561	14954	14006	2180	3SV
/pride/data/archive/2014/04/PXD000561/Adult_Adrenalgland_Gel_Elite_49_f23.raw	900808300	PXD000561	6967	6591	930	3SW
/pride/data/archive/2014/04/PXD000561/Adult_Adrenalgland_Gel_Velos_2_f01.raw	398686606	PXD000561	5665	5045	2350	3SY
/pride/data/archive/2014/04/PXD000561/Adult_Adrenalgland_Gel_Velos_2_f02.raw	370626566	PXD000561	5625	4983	2469	3SZ
/pride/data/archive/2014/04/PXD000561/Adult_Adrenalgland_Gel_Velos_2_f03.raw	392748856	PXD000561	5586	4958	2131	3T0
/pride/data/archive/2014/04/PXD000561/Adult_Adrenalgland_Gel_Velos_2_f04.raw	392427499	PXD000561	6026	5403	1662	3T1
/pride/data/archive/2014/04/PXD000561/Adult_Adrenalgland_Gel_Velos_2_f05.raw	425770539	PXD000561	5945	5471	2464	3T2
/pride/data/archive/2014/04/PXD000561/Adult_Adrenalgland_Gel_Velos_2_f06.raw	431477216	PXD000561	6469	6004	2740	3T3
/pride/data/archive/2014/04/PXD000561/Adult_Adrenalgland_Gel_Velos_2_f07.raw	448912333	PXD000561	5994	5471	2039	3T4
/pride/data/archive/2014/04/PXD000561/Adult_Adrenalgland_Gel_Velos_2_f08.raw	415996571	PXD000561	6187	5645	2307	3T5
/pride/data/archive/2014/04/PXD000561/Adult_Adrenalgland_Gel_Velos_2_f09.raw	403770624	PXD000561	5888	5404	2544	3T6
/pride/data/archive/2014/04/PXD000561/Adult_Adrenalgland_Gel_Velos_2_f10.raw	426014925	PXD000561	5406	4893	2098	3T7
/pride/data/archive/2014/04/PXD000561/Adult_Adrenalgland_Gel_Velos_2_f11.raw	456981058	PXD000561	5826	5332	2520	3T8
/pride/data/archive/2014/04/PXD000561/Adult_Adrenalgland_Gel_Velos_2_f12.raw	390174413	PXD000561	5656	5231	2638	3T9
/pride/data/archive/2014/04/PXD000561/Adult_Adrenalgland_Gel_Velos_2_f15.raw	353881498	PXD000561	5846	5338	2513	3TB
/pride/data/archive/2014/04/PXD000561/Adult_Adrenalgland_Gel_Velos_2_f16.raw	392488397	PXD000561	5694	5179	2256	3TC
/pride/data/archive/2014/04/PXD000561/Adult_Adrenalgland_Gel_Velos_2_f17.raw	425305572	PXD000561	5903	5416	2440	3TD
/pride/data/archive/2014/04/PXD000561/Adult_Adrenalgland_Gel_Velos_2_f18.raw	408538905	PXD000561	5909	5410	2272	3TE
/pride/data/archive/2014/04/PXD000561/Adult_Adrenalgland_Gel_Velos_2_f19.raw	356857561	PXD000561	5131	4625	1914	3TF
/pride/data/archive/2014/04/PXD000561/Adult_Adrenalgland_Gel_Velos_2_f21.raw	297464108	PXD000561	5095	4550	2163	3TH
/pride/data/archive/2014/04/PXD000561/Adult_Adrenalgland_Gel_Velos_2_f22.raw	450261322	PXD000561	5913	5433	2448	3TI
/pride/data/archive/2014/04/PXD000561/Adult_Adrenalgland_Gel_Velos_2_f23.raw	385222086	PXD000561	5098	4550	2001	3TJ
/pride/data/archive/2014/04/PXD000561/Adult_Adrenalgland_Gel_Velos_2_f24.raw	347037883	PXD000561	5314	4608	1678	3TK
/pride/data/archive/2014/04/PXD000561/Adult_Adrenalgland_Gel_Velos_2_f25.raw	356968092	PXD000561	5432	4742	1702	3TL
/pride/data/archive/2014/04/PXD000561/Adult_Adrenalgland_Gel_Velos_2_f26.raw	448010396	PXD000561	6644	6075	789	3TM
/pride/data/archive/2014/04/PXD000561/Adult_Adrenalgland_bRP_Velos_1_f25.raw	244300501	PXD000561	6341	5249	1106	3TS
/pride/data/archive/2014/04/PXD000561/Adult_Adrenalgland_bRP_Velos_1_f26.raw	258017759	PXD000561	6064	5074	716	3TT
/pride/data/archive/2014/04/PXD000561/Adult_Adrenalgland_bRP_Velos_1_f27.raw	252039903	PXD000561	5863	4851	826	3TU
/pride/data/archive/2014/04/PXD000561/Adult_Adrenalgland_bRP_Velos_1_f28.raw	257687829	PXD000561	5638	4741	852	3TV
/pride/data/archive/2014/04/PXD000561/Adult_Adrenalgland_bRP_Velos_1_f29.raw	260482854	PXD000561	5287	4456	621	3TW
/pride/data/archive/2014/04/PXD000561/Adult_Adrenalgland_bRP_Velos_1_f30.raw	246708322	PXD000561	5475	4480	705	3TX
/pride/data/archive/2014/04/PXD000561/Adult_Adrenalgland_bRP_Velos_1_f31.raw	254941534	PXD000561	5628	4801	1082	3TY
/pride/data/archive/2014/04/PXD000561/Adult_Adrenalgland_bRP_Velos_1_f32.raw	244600961	PXD000561	5345	4310	953	3TZ
/pride/data/archive/2014/04/PXD000561/Adult_Adrenalgland_bRP_Velos_1_f33.raw	250097036	PXD000561	5654	4550	919	3U0
/pride/data/archive/2014/04/PXD000561/Adult_Adrenalgland_bRP_Velos_1_f34.raw	256025247	PXD000561	5741	4728	629	3U1
/pride/data/archive/2014/04/PXD000561/Adult_Adrenalgland_bRP_Velos_1_f35.raw	251280532	PXD000561	6389	5284	940	3U2
/pride/data/archive/2014/04/PXD000561/Adult_Adrenalgland_bRP_Velos_1_f36.raw	256261940	PXD000561	6297	5226	883	3U3
/pride/data/archive/2014/04/PXD000561/Adult_Bcells_Gel_Elite_76_f02.raw	719845953	PXD000561	13549	12492	1642	3U5
/pride/data/archive/2014/04/PXD000561/Adult_Bcells_Gel_Elite_76_f03.raw	825793290	PXD000561	17174	16151	4100	3U6
/pride/data/archive/2014/04/PXD000561/Adult_Bcells_Gel_Elite_76_f04.raw	820449099	PXD000561	15033	14287	4767	3U7
/pride/data/archive/2014/04/PXD000561/Adult_Bcells_Gel_Elite_76_f05.raw	857475912	PXD000561	16854	15821	3940	3U8
/pride/data/archive/2014/04/PXD000561/Adult_Bcells_Gel_Elite_76_f06.raw	813770941	PXD000561	13778	13145	5283	3U9
/pride/data/archive/2014/04/PXD000561/Adult_Bcells_Gel_Elite_76_f07.raw	857423090	PXD000561	15976	15233	6354	3UA
/pride/data/archive/2014/04/PXD000561/Adult_Bcells_Gel_Elite_76_f08.raw	906592031	PXD000561	16420	15497	4374	3UB
/pride/data/archive/2014/04/PXD000561/Adult_Bcells_Gel_Elite_76_f09.raw	841031749	PXD000561	15853	15070	6369	3UC
/pride/data/archive/2014/04/PXD000561/Adult_Bcells_Gel_Elite_76_f10.raw	882128067	PXD000561	18049	17086	5916	3UD
/pride/data/archive/2014/04/PXD000561/Adult_Bcells_Gel_Elite_76_f11.raw	896493776	PXD000561	17232	16374	5552	3UE
/pride/data/archive/2014/04/PXD000561/Adult_Bcells_Gel_Elite_76_f12.raw	862082327	PXD000561	15693	14950	6254	3UF
/pride/data/archive/2014/04/PXD000561/Adult_Bcells_Gel_Elite_76_f13.raw	865487502	PXD000561	17218	16422	4178	3UG
/pride/data/archive/2014/04/PXD000561/Adult_Bcells_Gel_Elite_76_f14.raw	862881417	PXD000561	19191	18197	5070	3UH
/pride/data/archive/2014/04/PXD000561/Adult_Bcells_Gel_Elite_76_f15.raw	841616022	PXD000561	19199	18042	4527	3UI
/pride/data/archive/2014/04/PXD000561/Adult_Bcells_Gel_Elite_76_f16.raw	804599763	PXD000561	20690	19362	4825	3UJ
/pride/data/archive/2014/04/PXD000561/Adult_Bcells_Gel_Elite_76_f17.raw	853674693	PXD000561	19724	18566	3806	3UK
/pride/data/archive/2014/04/PXD000561/Adult_Bcells_Gel_Elite_76_f18.raw	805577768	PXD000561	21121	19840	5427	3UL
/pride/data/archive/2014/04/PXD000561/Adult_Bcells_Gel_Elite_76_f19.raw	868607149	PXD000561	19911	18615	4058	3UM
/pride/data/archive/2014/04/PXD000561/Adult_Bcells_Gel_Elite_76_f20.raw	858111959	PXD000561	20498	19116	4269	3UN
/pride/data/archive/2014/04/PXD000561/Adult_Bcells_Gel_Elite_76_f21.raw	818751992	PXD000561	19065	17923	5276	3UO
/pride/data/archive/2014/04/PXD000561/Adult_Bcells_Gel_Elite_76_f22.raw	649139243	PXD000561	21653	19785	4081	3UP
/pride/data/archive/2014/04/PXD000561/Adult_Bcells_Gel_Elite_76_f23.raw	708838567	PXD000561	20681	19145	3299	3UQ
/pride/data/archive/2014/04/PXD000561/Adult_Bcells_Gel_Elite_76_f24.raw	748745356	PXD000561	18769	17436	3994	3UR
/pride/data/archive/2014/04/PXD000561/Adult_Bcells_bRP_Elite_75_f01.raw	591161966	PXD000561	17367	16094	5825	3US
/pride/data/archive/2014/04/PXD000561/Adult_Bcells_bRP_Elite_75_f02.raw	572018115	PXD000561	16504	15284	5810	3UT
/pride/data/archive/2014/04/PXD000561/Adult_Bcells_bRP_Elite_75_f03.raw	553400806	PXD000561	16623	15429	5742	3UU
/pride/data/archive/2014/04/PXD000561/Adult_Bcells_bRP_Elite_75_f04.raw	550469238	PXD000561	16402	14806	5140	3UV
/pride/data/archive/2014/04/PXD000561/Adult_Bcells_bRP_Elite_75_f05.raw	545849450	PXD000561	16111	14819	5182	3UW
/pride/data/archive/2014/04/PXD000561/Adult_Bcells_bRP_Elite_75_f06.raw	566969319	PXD000561	15773	14668	5453	3UX
/pride/data/archive/2014/04/PXD000561/Adult_Bcells_bRP_Elite_75_f07.raw	563646241	PXD000561	15803	14748	5497	3UY
/pride/data/archive/2014/04/PXD000561/Adult_Bcells_bRP_Elite_75_f08.raw	537488190	PXD000561	17836	16420	6403	3UZ
/pride/data/archive/2014/04/PXD000561/Adult_Bcells_bRP_Elite_75_f09.raw	570464432	PXD000561	18457	17301	6774	3V0
/pride/data/archive/2014/04/PXD000561/Adult_Bcells_bRP_Elite_75_f10.raw	542687095	PXD000561	17595	16325	6442	3V1
/pride/data/archive/2014/04/PXD000561/Adult_Bcells_bRP_Elite_75_f11.raw	551284076	PXD000561	17639	16547	6564	3V2
/pride/data/archive/2014/04/PXD000561/Adult_Bcells_bRP_Elite_75_f12.raw	545464270	PXD000561	17367	16143	6135	3V3
/pride/data/archive/2014/04/PXD000561/Adult_Bcells_bRP_Elite_75_f13.raw	530835865	PXD000561	15880	14689	5562	3V4
/pride/data/archive/2014/04/PXD000561/Adult_Bcells_bRP_Elite_75_f14.raw	539582203	PXD000561	16316	15320	6554	3V5
/pride/data/archive/2014/04/PXD000561/Adult_Bcells_bRP_Elite_75_f15.raw	544977486	PXD000561	16507	15383	6163	3V6
/pride/data/archive/2014/04/PXD000561/Adult_Bcells_bRP_Elite_75_f16.raw	544870803	PXD000561	16322	15086	5771	3V7
/pride/data/archive/2014/04/PXD000561/Adult_Bcells_bRP_Elite_75_f17.raw	576087084	PXD000561	17427	16133	6340	3V8
/pride/data/archive/2014/04/PXD000561/Adult_Bcells_bRP_Elite_75_f18.raw	572292793	PXD000561	16877	15735	6381	3V9
/pride/data/archive/2014/04/PXD000561/Adult_Bcells_bRP_Elite_75_f19.raw	585765921	PXD000561	17001	15862	6199	3VA
/pride/data/archive/2014/04/PXD000561/Adult_Bcells_bRP_Elite_75_f20.raw	605813464	PXD000561	17192	15996	6323	3VB
/pride/data/archive/2014/04/PXD000561/Adult_Bcells_bRP_Elite_75_f21.raw	589562620	PXD000561	17156	15955	6109	3VC
/pride/data/archive/2014/04/PXD000561/Adult_Bcells_bRP_Elite_75_f22.raw	601501877	PXD000561	16892	15651	5944	3VD
/pride/data/archive/2014/04/PXD000561/Adult_Bcells_bRP_Elite_75_f23.raw	950415532	PXD000561	7290	6517	1723	3VE
/pride/data/archive/2014/04/PXD000561/Adult_Bcells_bRP_Elite_75_f24.raw	530101018	PXD000561	15132	13579	3845	3VF
/pride/data/archive/2014/04/PXD000561/Adult_CD4Tcells_Gel_Velos_30_f05.raw	321757112	PXD000561	7853	7480	895	3VK
/pride/data/archive/2014/04/PXD000561/Adult_CD4Tcells_Gel_Velos_30_f06.raw	370001045	PXD000561	6728	6456	766	3VL
/pride/data/archive/2014/04/PXD000561/Adult_CD4Tcells_Gel_Velos_30_f09.raw	327571484	PXD000561	5806	5532	888	3VO
/pride/data/archive/2014/04/PXD000561/Adult_CD4Tcells_Gel_Velos_30_f10.raw	361949186	PXD000561	6466	6135	848	3VP
/pride/data/archive/2014/04/PXD000561/Adult_CD4Tcells_Gel_Velos_30_f12.raw	416154195	PXD000561	6131	5806	848	3VR
/pride/data/archive/2014/04/PXD000561/Adult_CD4Tcells_Gel_Velos_30_f13.raw	373983198	PXD000561	5787	5498	699	3VS
/pride/data/archive/2014/04/PXD000561/Adult_CD4Tcells_Gel_Velos_30_f14.raw	419668052	PXD000561	5615	5323	808	3VT
/pride/data/archive/2014/04/PXD000561/Adult_CD4Tcells_Gel_Velos_30_f17.raw	381030675	PXD000561	6114	5854	1238	3VW
/pride/data/archive/2014/04/PXD000561/Adult_CD4Tcells_Gel_Velos_30_f18.raw	364072071	PXD000561	6126	5885	983	3VX
/pride/data/archive/2014/04/PXD000561/Adult_CD4Tcells_Gel_Velos_30_f19.raw	391585467	PXD000561	6004	5727	1082	3VY
/pride/data/archive/2014/04/PXD000561/Adult_CD4Tcells_Gel_Velos_30_f20.raw	443049010	PXD000561	5945	5625	770	3VZ
/pride/data/archive/2014/04/PXD000561/Adult_CD4Tcells_Gel_Velos_30_f21.raw	407480205	PXD000561	5951	5700	1371	3W0
/pride/data/archive/2014/04/PXD000561/Adult_CD4Tcells_Gel_Velos_30_f23.raw	364167256	PXD000561	5964	5704	1545	3W2
/pride/data/archive/2014/04/PXD000561/Adult_CD4Tcells_Gel_Velos_30_f25.raw	398543993	PXD000561	6039	5662	664	3W4
/pride/data/archive/2014/04/PXD000561/Adult_CD4Tcells_Gel_Velos_30_f26.raw	396002657	PXD000561	5909	5638	1349	3W5
/pride/data/archive/2014/04/PXD000561/Adult_CD4Tcells_Gel_Velos_30_f27.raw	330127700	PXD000561	6113	5847	1386	3W6
/pride/data/archive/2014/04/PXD000561/Adult_CD4Tcells_Gel_Velos_30_f28.raw	345725842	PXD000561	6359	6021	1022	3W7
/pride/data/archive/2014/04/PXD000561/Adult_CD4Tcells_Gel_Velos_30_f29.raw	299998670	PXD000561	5763	5460	936	3W8
/pride/data/archive/2014/04/PXD000561/Adult_CD4Tcells_Gel_Velos_30_f30.raw	357736691	PXD000561	6001	5703	1115	3W9
/pride/data/archive/2014/04/PXD000561/Adult_CD4Tcells_Gel_Velos_30_f31.raw	341145538	PXD000561	5840	5631	1991	3WA
/pride/data/archive/2014/04/PXD000561/Adult_CD4Tcells_Gel_Velos_30_f32.raw	340067207	PXD000561	5363	5149	1778	3WB
/pride/data/archive/2014/04/PXD000561/Adult_CD4Tcells_Gel_Velos_30_f33.raw	374232001	PXD000561	6323	6097	1995	3WC
/pride/data/archive/2014/04/PXD000561/Adult_CD4Tcells_Gel_Velos_30_f34.raw	368010906	PXD000561	5798	5614	1894	3WD
/pride/data/archive/2014/04/PXD000561/Adult_CD4Tcells_Gel_Velos_30_f35.raw	370506910	PXD000561	5820	5644	2134	3WE
/pride/data/archive/2014/04/PXD000561/Adult_CD4Tcells_Gel_Velos_30_f36.raw	383148527	PXD000561	6284	6070	1973	3WF
/pride/data/archive/2014/04/PXD000561/Adult_CD4Tcells_Gel_Velos_30_f37.raw	337072306	PXD000561	6108	5919	2275	3WG
/pride/data/archive/2014/04/PXD000561/Adult_CD4Tcells_Gel_Velos_30_f38.raw	313413772	PXD000561	6066	5812	1648	3WH
/pride/data/archive/2014/04/PXD000561/Adult_CD4Tcells_Gel_Velos_30_f39.raw	330976786	PXD000561	5970	5694	1458	3WI
/pride/data/archive/2014/04/PXD000561/Adult_CD4Tcells_Gel_Velos_30_f40.raw	315135829	PXD000561	6111	5880	1357	3WJ
/pride/data/archive/2014/04/PXD000561/Adult_CD4Tcells_bRP_Elite_28_f01.raw	469755733	PXD000561	17900	16271	4426	3WL
/pride/data/archive/2014/04/PXD000561/Adult_CD4Tcells_bRP_Elite_28_f02.raw	526283793	PXD000561	17947	16780	4690	3WM
/pride/data/archive/2014/04/PXD000561/Adult_CD4Tcells_bRP_Elite_28_f03.raw	515517005	PXD000561	16817	15745	4078	3WN
/pride/data/archive/2014/04/PXD000561/Adult_CD4Tcells_bRP_Elite_28_f04.raw	438597031	PXD000561	13913	13147	3256	3WO
/pride/data/archive/2014/04/PXD000561/Adult_CD4Tcells_bRP_Elite_28_f05.raw	439309745	PXD000561	12369	11705	2660	3WP
/pride/data/archive/2014/04/PXD000561/Adult_CD4Tcells_bRP_Elite_28_f06.raw	397900430	PXD000561	11943	11220	2348	3WQ
/pride/data/archive/2014/04/PXD000561/Adult_CD4Tcells_bRP_Elite_28_f07.raw	412619196	PXD000561	12597	11711	2233	3WR
/pride/data/archive/2014/04/PXD000561/Adult_CD4Tcells_bRP_Elite_28_f08.raw	460730533	PXD000561	11283	10640	2423	3WS
/pride/data/archive/2014/04/PXD000561/Adult_CD4Tcells_bRP_Elite_28_f09.raw	466778500	PXD000561	11668	11016	2510	3WT
/pride/data/archive/2014/04/PXD000561/Adult_CD4Tcells_bRP_Elite_28_f10.raw	459496207	PXD000561	12601	11807	2584	3WU
/pride/data/archive/2014/04/PXD000561/Adult_CD4Tcells_bRP_Elite_28_f11.raw	469689825	PXD000561	12918	12085	2730	3WV
/pride/data/archive/2014/04/PXD000561/Adult_CD4Tcells_bRP_Elite_28_f12.raw	404831108	PXD000561	12010	11213	2758	3WW
/pride/data/archive/2014/04/PXD000561/Adult_CD4Tcells_bRP_Elite_28_f13.raw	406368819	PXD000561	11355	10303	2353	3WX
/pride/data/archive/2014/04/PXD000561/Adult_CD4Tcells_bRP_Elite_28_f14.raw	426904080	PXD000561	12394	11488	2668	3WY
/pride/data/archive/2014/04/PXD000561/Adult_CD4Tcells_bRP_Elite_28_f15.raw	412464404	PXD000561	12422	11632	2891	3WZ
/pride/data/archive/2014/04/PXD000561/Adult_CD4Tcells_bRP_Elite_28_f16.raw	439937845	PXD000561	11489	10781	2723	3X0
/pride/data/archive/2014/04/PXD000561/Adult_CD4Tcells_bRP_Elite_28_f17.raw	424293768	PXD000561	11751	11043	2744	3X1
/pride/data/archive/2014/04/PXD000561/Adult_CD4Tcells_bRP_Elite_28_f18.raw	423779755	PXD000561	12173	11442	2405	3X2
/pride/data/archive/2014/04/PXD000561/Adult_CD4Tcells_bRP_Elite_28_f19.raw	441932629	PXD000561	12539	11784	2217	3X3
/pride/data/archive/2014/04/PXD000561/Adult_CD4Tcells_bRP_Elite_28_f20.raw	443232827	PXD000561	12907	12138	2682	3X4
/pride/data/archive/2014/04/PXD000561/Adult_CD4Tcells_bRP_Elite_28_f21.raw	428469672	PXD000561	12741	11911	2464	3X5
/pride/data/archive/2014/04/PXD000561/Adult_CD4Tcells_bRP_Elite_28_f22.raw	447601011	PXD000561	12235	11484	2737	3X6
/pride/data/archive/2014/04/PXD000561/Adult_CD4Tcells_bRP_Elite_28_f23.raw	341931394	PXD000561	8420	7842	1699	3X7
/pride/data/archive/2014/04/PXD000561/Adult_CD4Tcells_bRP_Elite_28_f24.raw	407461764	PXD000561	12017	11207	2719	3X8
/pride/data/archive/2014/04/PXD000561/Adult_CD4Tcells_bRP_Velos_29_f01.raw	247495501	PXD000561	6799	6475	2119	3X9
/pride/data/archive/2014/04/PXD000561/Adult_CD4Tcells_bRP_Velos_29_f02.raw	231238749	PXD000561	6723	6478	2236	3XA
/pride/data/archive/2014/04/PXD000561/Adult_CD4Tcells_bRP_Velos_29_f06.raw	229300498	PXD000561	6099	5805	1006	3XB
/pride/data/archive/2014/04/PXD000561/Adult_CD4Tcells_bRP_Velos_29_f16.raw	238618428	PXD000561	6493	6165	1479	3XC
/pride/data/archive/2014/04/PXD000561/Adult_CD8Tcells_Gel_Elite_44_f01.raw	664943523	PXD000561	9303	8634	1964	3XD
/pride/data/archive/2014/04/PXD000561/Adult_CD8Tcells_Gel_Elite_44_f02.raw	916655100	PXD000561	5613	5170	1003	3XE
/pride/data/archive/2014/04/PXD000561/Adult_CD8Tcells_Gel_Elite_44_f03.raw	694884776	PXD000561	10548	10151	4436	3XF
/pride/data/archive/2014/04/PXD000561/Adult_CD8Tcells_Gel_Elite_44_f04.raw	706306917	PXD000561	15579	15058	7549	3XG
/pride/data/archive/2014/04/PXD000561/Adult_CD8Tcells_Gel_Elite_44_f05.raw	742199537	PXD000561	18321	17798	9107	3XH
/pride/data/archive/2014/04/PXD000561/Adult_CD8Tcells_Gel_Elite_44_f06.raw	721365498	PXD000561	18790	18224	10570	3XI
/pride/data/archive/2014/04/PXD000561/Adult_CD8Tcells_Gel_Elite_44_f07.raw	719349543	PXD000561	17421	16840	9355	3XJ
/pride/data/archive/2014/04/PXD000561/Adult_CD8Tcells_Gel_Elite_44_f08.raw	678593089	PXD000561	19008	18449	10297	3XK
/pride/data/archive/2014/04/PXD000561/Adult_CD8Tcells_Gel_Elite_44_f09.raw	750887614	PXD000561	18065	17434	9389	3XL
/pride/data/archive/2014/04/PXD000561/Adult_CD8Tcells_Gel_Elite_44_f10.raw	708251970	PXD000561	16330	15842	8730	3XM
/pride/data/archive/2014/04/PXD000561/Adult_CD8Tcells_Gel_Elite_44_f11.raw	675511148	PXD000561	19146	18464	9152	3XN
/pride/data/archive/2014/04/PXD000561/Adult_CD8Tcells_Gel_Elite_44_f12.raw	707458305	PXD000561	19149	18451	9221	3XO
/pride/data/archive/2014/04/PXD000561/Adult_CD8Tcells_Gel_Elite_44_f13.raw	703091099	PXD000561	19816	19028	9615	3XP
/pride/data/archive/2014/04/PXD000561/Adult_CD8Tcells_Gel_Elite_44_f14.raw	644140109	PXD000561	19511	18743	9087	3XQ
/pride/data/archive/2014/04/PXD000561/Adult_CD8Tcells_Gel_Elite_44_f15.raw	648761986	PXD000561	19637	18843	9413	3XR
/pride/data/archive/2014/04/PXD000561/Adult_CD8Tcells_Gel_Elite_44_f16.raw	525790369	PXD000561	21013	19627	7432	3XS
/pride/data/archive/2014/04/PXD000561/Adult_CD8Tcells_Gel_Elite_44_f17.raw	596710729	PXD000561	20117	19255	8301	3XT
/pride/data/archive/2014/04/PXD000561/Adult_CD8Tcells_Gel_Elite_44_f18.raw	633959365	PXD000561	19471	18544	8040	3XU
/pride/data/archive/2014/04/PXD000561/Adult_CD8Tcells_Gel_Elite_44_f19.raw	645859115	PXD000561	20241	19269	7523	3XV
/pride/data/archive/2014/04/PXD000561/Adult_CD8Tcells_Gel_Elite_44_f20.raw	664373340	PXD000561	17942	17230	7252	3XW
/pride/data/archive/2014/04/PXD000561/Adult_CD8Tcells_Gel_Elite_44_f21.raw	627795818	PXD000561	16467	15629	5543	3XX
/pride/data/archive/2014/04/PXD000561/Adult_CD8Tcells_Gel_Elite_44_f22.raw	479205929	PXD000561	18885	17571	4188	3XY
/pride/data/archive/2014/04/PXD000561/Adult_CD8Tcells_Gel_Elite_44_f23.raw	577003513	PXD000561	18384	17090	3627	3XZ
/pride/data/archive/2014/04/PXD000561/Adult_CD8Tcells_Gel_Elite_44_f24.raw	766138482	PXD000561	8156	7616	1547	3Y0
/pride/data/archive/2014/04/PXD000561/Adult_CD8Tcells_bRP_Elite_77_f01.raw	253674042	PXD000561	5531	5228	2329	3YX
/pride/data/archive/2014/04/PXD000561/Adult_CD8Tcells_bRP_Elite_77_f02.raw	936945994	PXD000561	15554	14800	6414	3YY
/pride/data/archive/2014/04/PXD000561/Adult_CD8Tcells_bRP_Elite_77_f03.raw	671237536	PXD000561	17272	16355	7989	3YZ
/pride/data/archive/2014/04/PXD000561/Adult_CD8Tcells_bRP_Elite_77_f04.raw	812050640	PXD000561	15632	14919	6746	3Z0
/pride/data/archive/2014/04/PXD000561/Adult_CD8Tcells_bRP_Elite_77_f05.raw	750793522	PXD000561	15571	14830	6710	3Z1
/pride/data/archive/2014/04/PXD000561/Adult_CD8Tcells_bRP_Elite_77_f06.raw	678430774	PXD000561	15437	14561	7140	3Z2
/pride/data/archive/2014/04/PXD000561/Adult_CD8Tcells_bRP_Elite_77_f07.raw	767983327	PXD000561	15720	14933	7700	3Z3
/pride/data/archive/2014/04/PXD000561/Adult_CD8Tcells_bRP_Elite_77_f08.raw	758827170	PXD000561	15872	15004	7174	3Z4
/pride/data/archive/2014/04/PXD000561/Adult_CD8Tcells_bRP_Elite_77_f10.raw	800327674	PXD000561	14894	14260	7062	3Z6
/pride/data/archive/2014/04/PXD000561/Adult_CD8Tcells_bRP_Elite_77_f11.raw	747270689	PXD000561	17966	17158	8961	3Z7
/pride/data/archive/2014/04/PXD000561/Adult_CD8Tcells_bRP_Elite_77_f12.raw	768540961	PXD000561	17051	16280	8152	3Z8
/pride/data/archive/2014/04/PXD000561/Adult_CD8Tcells_bRP_Elite_77_f13.raw	840328757	PXD000561	16503	15666	7887	3Z9
/pride/data/archive/2014/04/PXD000561/Adult_CD8Tcells_bRP_Elite_77_f14.raw	747927442	PXD000561	16677	15678	7593	3ZA
/pride/data/archive/2014/04/PXD000561/Adult_CD8Tcells_bRP_Elite_77_f15.raw	811231610	PXD000561	15409	14673	7037	3ZB
/pride/data/archive/2014/04/PXD000561/Adult_CD8Tcells_bRP_Elite_77_f16.raw	810615792	PXD000561	16552	15837	8369	3ZC
/pride/data/archive/2014/04/PXD000561/Adult_CD8Tcells_bRP_Elite_77_f17.raw	838943168	PXD000561	16109	15265	7864	3ZD
/pride/data/archive/2014/04/PXD000561/Adult_CD8Tcells_bRP_Elite_77_f18.raw	791525598	PXD000561	16077	15286	7223	3ZE
/pride/data/archive/2014/04/PXD000561/Adult_CD8Tcells_bRP_Elite_77_f19.raw	811014253	PXD000561	16471	15695	8013	3ZF
/pride/data/archive/2014/04/PXD000561/Adult_CD8Tcells_bRP_Elite_77_f20.raw	831750958	PXD000561	16585	15901	7851	3ZG
/pride/data/archive/2014/04/PXD000561/Adult_CD8Tcells_bRP_Elite_77_f21.raw	901046202	PXD000561	16737	15891	7456	3ZH
/pride/data/archive/2014/04/PXD000561/Adult_CD8Tcells_bRP_Elite_77_f22.raw	768593645	PXD000561	16158	15377	7349	3ZI
/pride/data/archive/2014/04/PXD000561/Adult_CD8Tcells_bRP_Elite_77_f24.raw	801311905	PXD000561	13427	12782	6165	3ZK
/pride/data/archive/2014/04/PXD000561/Adult_CD8Tcells_bRP_Elite_77_f25.raw	763042965	PXD000561	14483	13735	6026	3ZL
/pride/data/archive/2014/04/PXD000561/Adult_CD8Tcells_bRP_Elite_77_f26.raw	855498871	PXD000561	15774	15080	6286	3ZM
/pride/data/archive/2014/04/PXD000561/Adult_CD8Tcells_bRP_Elite_77_f27.raw	783801115	PXD000561	11962	11376	5297	3ZN
/pride/data/archive/2014/04/PXD000561/Adult_Colon_Gel_Elite_51_f04.raw	614400900	PXD000561	11795	11083	1239	3ZR
/pride/data/archive/2014/04/PXD000561/Adult_Colon_Gel_Elite_51_f05.raw	680803324	PXD000561	16010	15004	2608	3ZS
/pride/data/archive/2014/04/PXD000561/Adult_Colon_Gel_Elite_51_f06.raw	624809879	PXD000561	15274	14406	3380	3ZT
/pride/data/archive/2014/04/PXD000561/Adult_Colon_Gel_Elite_51_f07.raw	694942009	PXD000561	15284	14470	2601	3ZU
/pride/data/archive/2014/04/PXD000561/Adult_Colon_Gel_Elite_51_f08.raw	675177366	PXD000561	16611	15841	3284	3ZV
/pride/data/archive/2014/04/PXD000561/Adult_Colon_Gel_Elite_51_f09.raw	627155349	PXD000561	18095	17073	4504	3ZW
/pride/data/archive/2014/04/PXD000561/Adult_Colon_Gel_Elite_51_f10.raw	699806726	PXD000561	17650	16722	5017	3ZX
/pride/data/archive/2014/04/PXD000561/Adult_Colon_Gel_Elite_51_f11.raw	607252887	PXD000561	16641	15819	3810	3ZY
/pride/data/archive/2014/04/PXD000561/Adult_Colon_Gel_Elite_51_f12.raw	681054539	PXD000561	17935	16994	4235	3ZZ
/pride/data/archive/2014/04/PXD000561/Adult_Colon_Gel_Elite_51_f13.raw	580826261	PXD000561	20145	18917	4412	400
/pride/data/archive/2014/04/PXD000561/Adult_Colon_Gel_Elite_51_f14.raw	608744323	PXD000561	20311	19268	5778	401
/pride/data/archive/2014/04/PXD000561/Adult_Colon_Gel_Elite_51_f15.raw	696454228	PXD000561	18383	17543	5706	402
/pride/data/archive/2014/04/PXD000561/Adult_Colon_Gel_Elite_51_f16.raw	503616394	PXD000561	19879	18030	2895	403
/pride/data/archive/2014/04/PXD000561/Adult_Colon_Gel_Elite_51_f17.raw	527782026	PXD000561	20834	19058	3278	404
/pride/data/archive/2014/04/PXD000561/Adult_Colon_Gel_Elite_51_f18.raw	621603127	PXD000561	19605	18563	4862	405
/pride/data/archive/2014/04/PXD000561/Adult_Colon_Gel_Elite_51_f19.raw	631659643	PXD000561	17389	16577	4510	406
/pride/data/archive/2014/04/PXD000561/Adult_Colon_Gel_Elite_51_f20.raw	655181934	PXD000561	17197	16436	3593	407
/pride/data/archive/2014/04/PXD000561/Adult_Colon_Gel_Elite_51_f22.raw	551171258	PXD000561	16945	16072	2764	409
/pride/data/archive/2014/04/PXD000561/Adult_Colon_Gel_Elite_51_f23.raw	594786561	PXD000561	18817	17741	3131	40A
/pride/data/archive/2014/04/PXD000561/Adult_Colon_bRP_Elite_50_f01.raw	701710531	PXD000561	8871	8006	1665	40C
/pride/data/archive/2014/04/PXD000561/Adult_Colon_bRP_Elite_50_f02.raw	472225156	PXD000561	9355	8300	1789	40D
/pride/data/archive/2014/04/PXD000561/Adult_Colon_bRP_Elite_50_f03.raw	700536384	PXD000561	9668	9010	3601	40E
/pride/data/archive/2014/04/PXD000561/Adult_Colon_bRP_Elite_50_f04.raw	568279955	PXD000561	11777	10922	3237	40F
/pride/data/archive/2014/04/PXD000561/Adult_Colon_bRP_Elite_50_f05.raw	540392320	PXD000561	10500	9813	3277	40G
/pride/data/archive/2014/04/PXD000561/Adult_Colon_bRP_Elite_50_f06.raw	509458618	PXD000561	11264	10376	3043	40H
/pride/data/archive/2014/04/PXD000561/Adult_Colon_bRP_Elite_50_f07.raw	552992377	PXD000561	10690	9576	2620	40I
/pride/data/archive/2014/04/PXD000561/Adult_Colon_bRP_Elite_50_f08.raw	448226206	PXD000561	15843	14675	5026	40J
/pride/data/archive/2014/04/PXD000561/Adult_Colon_bRP_Elite_50_f09.raw	550583592	PXD000561	15731	14790	6227	40K
/pride/data/archive/2014/04/PXD000561/Adult_Colon_bRP_Elite_50_f10.raw	505874687	PXD000561	13984	13053	4134	40L
/pride/data/archive/2014/04/PXD000561/Adult_Colon_bRP_Elite_50_f11.raw	567404613	PXD000561	16428	15303	5692	40M
/pride/data/archive/2014/04/PXD000561/Adult_Colon_bRP_Elite_50_f12.raw	587882793	PXD000561	18862	17354	6361	40N
/pride/data/archive/2014/04/PXD000561/Adult_Colon_bRP_Elite_50_f13.raw	535948701	PXD000561	16703	15650	6091	40O
/pride/data/archive/2014/04/PXD000561/Adult_Colon_bRP_Elite_50_f14.raw	556469574	PXD000561	14293	13290	4966	40P
/pride/data/archive/2014/04/PXD000561/Adult_Colon_bRP_Elite_50_f15.raw	610918864	PXD000561	19074	17843	7552	40Q
/pride/data/archive/2014/04/PXD000561/Adult_Colon_bRP_Elite_50_f16.raw	506823092	PXD000561	16887	15468	5717	40R
/pride/data/archive/2014/04/PXD000561/Adult_Colon_bRP_Elite_50_f17.raw	535138579	PXD000561	13250	12131	4041	40S
/pride/data/archive/2014/04/PXD000561/Adult_Colon_bRP_Elite_50_f18.raw	426751828	PXD000561	14982	13815	4529	40T
/pride/data/archive/2014/04/PXD000561/Adult_Colon_bRP_Elite_50_f19.raw	484776567	PXD000561	12391	11248	3194	40U
/pride/data/archive/2014/04/PXD000561/Adult_Colon_bRP_Elite_50_f20.raw	567987536	PXD000561	18054	16755	6672	40V
/pride/data/archive/2014/04/PXD000561/Adult_Colon_bRP_Elite_50_f21.raw	516569704	PXD000561	13945	12786	3457	40W
/pride/data/archive/2014/04/PXD000561/Adult_Colon_bRP_Elite_50_f22.raw	686332319	PXD000561	12036	10814	2889	40X
/pride/data/archive/2014/04/PXD000561/Adult_Colon_bRP_Elite_50_f23.raw	661973596	PXD000561	18156	17060	6908	40Y
/pride/data/archive/2014/04/PXD000561/Adult_Esophagus_Gel_Velos_4_f01.raw	283290851	PXD000561	8015	7110	2525	410
/pride/data/archive/2014/04/PXD000561/Adult_Esophagus_Gel_Velos_4_f04.raw	267208168	PXD000561	7605	6854	3231	411
/pride/data/archive/2014/04/PXD000561/Adult_Esophagus_Gel_Velos_4_f05.raw	227143919	PXD000561	8033	7082	3156	412
/pride/data/archive/2014/04/PXD000561/Adult_Esophagus_Gel_Velos_4_f06.raw	235304482	PXD000561	7577	6843	3431	413
/pride/data/archive/2014/04/PXD000561/Adult_Esophagus_Gel_Velos_4_f07.raw	236994644	PXD000561	7561	6887	3537	414
/pride/data/archive/2014/04/PXD000561/Adult_Esophagus_Gel_Velos_4_f09.raw	252778198	PXD000561	8178	7194	2169	415
/pride/data/archive/2014/04/PXD000561/Adult_Esophagus_Gel_Velos_4_f10.raw	218534289	PXD000561	8380	7646	3755	416
/pride/data/archive/2014/04/PXD000561/Adult_Esophagus_Gel_Velos_4_f13.raw	258909891	PXD000561	7660	6982	4023	417
/pride/data/archive/2014/04/PXD000561/Adult_Esophagus_Gel_Velos_4_f15.raw	232737751	PXD000561	7676	7041	4000	418
/pride/data/archive/2014/04/PXD000561/Adult_Esophagus_Gel_Velos_4_f16.raw	239354145	PXD000561	7932	7274	3638	419
/pride/data/archive/2014/04/PXD000561/Adult_Esophagus_Gel_Velos_4_f19.raw	221656485	PXD000561	7795	7091	3820	41A
/pride/data/archive/2014/04/PXD000561/Adult_Esophagus_Gel_Velos_4_f20.raw	220539685	PXD000561	7703	6934	3132	41B
/pride/data/archive/2014/04/PXD000561/Adult_Esophagus_Gel_Velos_4_f24.raw	229319190	PXD000561	7760	6987	3373	41C
/pride/data/archive/2014/04/PXD000561/Adult_Esophagus_bRP_Elite_37_f11.raw	354566546	PXD000561	13190	12210	1414	41N
/pride/data/archive/2014/04/PXD000561/Adult_Esophagus_bRP_Elite_37_f12.raw	348157456	PXD000561	13702	12717	1630	41O
/pride/data/archive/2014/04/PXD000561/Adult_Esophagus_bRP_Elite_37_f15.raw	367184870	PXD000561	14275	13121	1568	41R
/pride/data/archive/2014/04/PXD000561/Adult_Esophagus_bRP_Elite_37_f19.raw	363242286	PXD000561	14507	13524	1739	41V
/pride/data/archive/2014/04/PXD000561/Adult_Esophagus_bRP_Elite_37_f22.raw	387245262	PXD000561	13575	12470	1557	41Y
/pride/data/archive/2014/04/PXD000561/Adult_Esophagus_bRP_Elite_37_f23.raw	417977448	PXD000561	12064	11163	1277	41Z
/pride/data/archive/2014/04/PXD000561/Adult_Esophagus_bRP_Elite_37_f24.raw	376729524	PXD000561	12806	11828	1289	420
/pride/data/archive/2014/04/PXD000561/Adult_Esophagus_bRP_Velos_3_f01.raw	228408415	PXD000561	8396	7498	1620	421
/pride/data/archive/2014/04/PXD000561/Adult_Esophagus_bRP_Velos_3_f02.raw	230517158	PXD000561	7740	6414	877	422
/pride/data/archive/2014/04/PXD000561/Adult_Esophagus_bRP_Velos_3_f06.raw	263575913	PXD000561	7197	6177	747	426
/pride/data/archive/2014/04/PXD000561/Adult_Esophagus_bRP_Velos_3_f08.raw	261592729	PXD000561	7197	6170	887	428
/pride/data/archive/2014/04/PXD000561/Adult_Esophagus_bRP_Velos_3_f09.raw	264304619	PXD000561	8083	6605	848	429
/pride/data/archive/2014/04/PXD000561/Adult_Esophagus_bRP_Velos_3_f10.raw	255936706	PXD000561	7698	6488	770	42A
/pride/data/archive/2014/04/PXD000561/Adult_Esophagus_bRP_Velos_3_f11.raw	265370964	PXD000561	7108	6179	769	42B
/pride/data/archive/2014/04/PXD000561/Adult_Esophagus_bRP_Velos_3_f12.raw	297324343	PXD000561	6520	5668	742	42C
/pride/data/archive/2014/04/PXD000561/Adult_Esophagus_bRP_Velos_3_f13.raw	286330408	PXD000561	7202	6455	1448	42D
/pride/data/archive/2014/04/PXD000561/Adult_Esophagus_bRP_Velos_3_f14.raw	240345965	PXD000561	7482	6549	811	42E
/pride/data/archive/2014/04/PXD000561/Adult_Esophagus_bRP_Velos_3_f15.raw	255381337	PXD000561	7785	6655	886	42F
/pride/data/archive/2014/04/PXD000561/Adult_Esophagus_bRP_Velos_3_f16.raw	279799417	PXD000561	7075	6229	784	42G
/pride/data/archive/2014/04/PXD000561/Adult_Esophagus_bRP_Velos_3_f17.raw	282976555	PXD000561	7650	6738	925	42H
/pride/data/archive/2014/04/PXD000561/Adult_Esophagus_bRP_Velos_3_f18.raw	308642286	PXD000561	6993	6124	1065	42I
/pride/data/archive/2014/04/PXD000561/Adult_Esophagus_bRP_Velos_3_f19.raw	217371056	PXD000561	8504	7398	1595	42J
/pride/data/archive/2014/04/PXD000561/Adult_Esophagus_bRP_Velos_3_f20.raw	225158750	PXD000561	8101	7004	1224	42K
/pride/data/archive/2014/04/PXD000561/Adult_Esophagus_bRP_Velos_3_f21.raw	259771166	PXD000561	8222	7135	1193	42L
/pride/data/archive/2014/04/PXD000561/Adult_Esophagus_bRP_Velos_3_f22.raw	239239737	PXD000561	8279	7194	1395	42M
/pride/data/archive/2014/04/PXD000561/Adult_Esophagus_bRP_Velos_3_f23.raw	220878742	PXD000561	7926	6859	1041	42N
/pride/data/archive/2014/04/PXD000561/Adult_Esophagus_bRP_Velos_3_f24.raw	243816148	PXD000561	7703	6699	1035	42O
/pride/data/archive/2014/04/PXD000561/Adult_Frontalcortex_Gel_Elite_80_f01.raw	834113840	PXD000561	9810	8952	1863	42P
/pride/data/archive/2014/04/PXD000561/Adult_Frontalcortex_Gel_Elite_80_f02.raw	747758821	PXD000561	11225	10801	4980	42Q
/pride/data/archive/2014/04/PXD000561/Adult_Frontalcortex_Gel_Elite_80_f03.raw	730819577	PXD000561	12000	11615	6580	42R
/pride/data/archive/2014/04/PXD000561/Adult_Frontalcortex_Gel_Elite_80_f04.raw	722836866	PXD000561	12415	11858	5333	42S
/pride/data/archive/2014/04/PXD000561/Adult_Frontalcortex_Gel_Elite_80_f05.raw	726281613	PXD000561	11841	11272	5205	42T
/pride/data/archive/2014/04/PXD000561/Adult_Frontalcortex_Gel_Elite_80_f06.raw	734325647	PXD000561	14030	13345	6725	42U
/pride/data/archive/2014/04/PXD000561/Adult_Frontalcortex_Gel_Elite_80_f07.raw	738293832	PXD000561	12259	11756	6741	42V
/pride/data/archive/2014/04/PXD000561/Adult_Frontalcortex_Gel_Elite_80_f08.raw	760724219	PXD000561	14125	13447	6086	42W
/pride/data/archive/2014/04/PXD000561/Adult_Frontalcortex_Gel_Elite_80_f09.raw	756410353	PXD000561	14867	14170	6227	42X
/pride/data/archive/2014/04/PXD000561/Adult_Frontalcortex_Gel_Elite_80_f10.raw	785093173	PXD000561	14799	14114	6738	42Y
/pride/data/archive/2014/04/PXD000561/Adult_Frontalcortex_Gel_Elite_80_f11.raw	790062368	PXD000561	15114	14476	7445	42Z
/pride/data/archive/2014/04/PXD000561/Adult_Frontalcortex_Gel_Elite_80_f12.raw	755219075	PXD000561	14832	13973	6585	430
/pride/data/archive/2014/04/PXD000561/Adult_Frontalcortex_Gel_Elite_80_f13.raw	792107185	PXD000561	15291	14429	5104	431
/pride/data/archive/2014/04/PXD000561/Adult_Frontalcortex_Gel_Elite_80_f14.raw	777406297	PXD000561	15428	14626	4751	432
/pride/data/archive/2014/04/PXD000561/Adult_Frontalcortex_Gel_Elite_80_f15.raw	822173383	PXD000561	17543	16418	3903	433
/pride/data/archive/2014/04/PXD000561/Adult_Frontalcortex_Gel_Elite_80_f16.raw	777497639	PXD000561	16112	15195	4609	434
/pride/data/archive/2014/04/PXD000561/Adult_Frontalcortex_Gel_Elite_80_f17.raw	772997404	PXD000561	16333	15368	4772	435
/pride/data/archive/2014/04/PXD000561/Adult_Frontalcortex_Gel_Elite_80_f18.raw	758017492	PXD000561	15884	14988	5138	436
/pride/data/archive/2014/04/PXD000561/Adult_Frontalcortex_Gel_Elite_80_f19.raw	749163332	PXD000561	15264	14465	5955	437
/pride/data/archive/2014/04/PXD000561/Adult_Frontalcortex_Gel_Elite_80_f20.raw	722119641	PXD000561	15301	14322	5118	438
/pride/data/archive/2014/04/PXD000561/Adult_Frontalcortex_Gel_Elite_80_f21.raw	730652327	PXD000561	14664	13837	4238	439
/pride/data/archive/2014/04/PXD000561/Adult_Frontalcortex_Gel_Elite_80_f22.raw	482616800	PXD000561	10053	9310	2081	43A
/pride/data/archive/2014/04/PXD000561/Adult_Frontalcortex_Gel_Elite_80_f23.raw	766823935	PXD000561	15924	14738	3009	43B
/pride/data/archive/2014/04/PXD000561/Adult_Frontalcortex_Gel_Elite_80_f24.raw	758389543	PXD000561	12643	11737	3065	43C
/pride/data/archive/2014/04/PXD000561/Adult_Frontalcortex_bRP_Elite_38_f03.raw	553313199	PXD000561	23618	21852	5208	43F
/pride/data/archive/2014/04/PXD000561/Adult_Frontalcortex_bRP_Elite_38_f04.raw	560649987	PXD000561	23603	21874	4978	43G
/pride/data/archive/2014/04/PXD000561/Adult_Frontalcortex_bRP_Elite_38_f05.raw	559592014	PXD000561	23007	21537	4755	43H
/pride/data/archive/2014/04/PXD000561/Adult_Frontalcortex_bRP_Elite_38_f06.raw	544766966	PXD000561	23090	21687	4046	43I
/pride/data/archive/2014/04/PXD000561/Adult_Frontalcortex_bRP_Elite_38_f07.raw	544445597	PXD000561	22836	21426	5161	43J
/pride/data/archive/2014/04/PXD000561/Adult_Frontalcortex_bRP_Elite_38_f08.raw	549113037	PXD000561	21717	20521	4876	43K
/pride/data/archive/2014/04/PXD000561/Adult_Frontalcortex_bRP_Elite_38_f09.raw	558881455	PXD000561	20492	19285	2515	43L
/pride/data/archive/2014/04/PXD000561/Adult_Frontalcortex_bRP_Elite_38_f19.raw	707549956	PXD000561	12418	11742	1431	43V
/pride/data/archive/2014/04/PXD000561/Adult_Frontalcortex_bRP_Elite_38_f24.raw	678433835	PXD000561	10604	10005	1833	440
/pride/data/archive/2014/04/PXD000561/Adult_Frontalcortex_bRP_Elite_85_f01.raw	697066739	PXD000561	17731	16460	6894	441
/pride/data/archive/2014/04/PXD000561/Adult_Frontalcortex_bRP_Elite_85_f02.raw	732648434	PXD000561	17006	15893	6710	442
/pride/data/archive/2014/04/PXD000561/Adult_Frontalcortex_bRP_Elite_85_f03.raw	765380515	PXD000561	16806	15604	6246	443
/pride/data/archive/2014/04/PXD000561/Adult_Frontalcortex_bRP_Elite_85_f04.raw	776475246	PXD000561	16754	15789	6653	444
/pride/data/archive/2014/04/PXD000561/Adult_Frontalcortex_bRP_Elite_85_f05.raw	786012127	PXD000561	15965	15047	6731	445
/pride/data/archive/2014/04/PXD000561/Adult_Frontalcortex_bRP_Elite_85_f06.raw	794651085	PXD000561	15811	14978	6613	446
/pride/data/archive/2014/04/PXD000561/Adult_Frontalcortex_bRP_Elite_85_f07.raw	824058858	PXD000561	16117	15139	5978	447
/pride/data/archive/2014/04/PXD000561/Adult_Frontalcortex_bRP_Elite_85_f08.raw	893690026	PXD000561	16907	16022	7120	448
/pride/data/archive/2014/04/PXD000561/Adult_Frontalcortex_bRP_Elite_85_f09.raw	893725130	PXD000561	16951	16317	7554	449
/pride/data/archive/2014/04/PXD000561/Adult_Frontalcortex_bRP_Elite_85_f10.raw	893867982	PXD000561	16605	15973	7076	44A
/pride/data/archive/2014/04/PXD000561/Adult_Frontalcortex_bRP_Elite_85_f11.raw	919637207	PXD000561	16222	15573	6985	44B
/pride/data/archive/2014/04/PXD000561/Adult_Frontalcortex_bRP_Elite_85_f12.raw	938601372	PXD000561	15754	15122	7121	44C
/pride/data/archive/2014/04/PXD000561/Adult_Frontalcortex_bRP_Elite_85_f13.raw	979510266	PXD000561	15171	14586	6724	44D
/pride/data/archive/2014/04/PXD000561/Adult_Frontalcortex_bRP_Elite_85_f14.raw	922851874	PXD000561	15664	15085	7030	44E
/pride/data/archive/2014/04/PXD000561/Adult_Frontalcortex_bRP_Elite_85_f15.raw	930170890	PXD000561	16023	15448	7067	44F
/pride/data/archive/2014/04/PXD000561/Adult_Frontalcortex_bRP_Elite_85_f16.raw	920288235	PXD000561	15565	14927	6092	44G
/pride/data/archive/2014/04/PXD000561/Adult_Frontalcortex_bRP_Elite_85_f17.raw	938927584	PXD000561	15982	15379	6825	44H
/pride/data/archive/2014/04/PXD000561/Adult_Frontalcortex_bRP_Elite_85_f18.raw	949771713	PXD000561	16065	15395	7059	44I
/pride/data/archive/2014/04/PXD000561/Adult_Frontalcortex_bRP_Elite_85_f19.raw	934258457	PXD000561	15903	15249	6678	44J
/pride/data/archive/2014/04/PXD000561/Adult_Frontalcortex_bRP_Elite_85_f20.raw	935855840	PXD000561	16141	15499	7053	44K
/pride/data/archive/2014/04/PXD000561/Adult_Frontalcortex_bRP_Elite_85_f21.raw	916650050	PXD000561	15364	14692	6521	44L
/pride/data/archive/2014/04/PXD000561/Adult_Frontalcortex_bRP_Elite_85_f22.raw	966539678	PXD000561	15433	14735	6314	44M
/pride/data/archive/2014/04/PXD000561/Adult_Frontalcortex_bRP_Elite_85_f23.raw	945541877	PXD000561	15191	14548	6400	44N
/pride/data/archive/2014/04/PXD000561/Adult_Frontalcortex_bRP_Elite_85_f24.raw	949029515	PXD000561	14802	14130	6317	44O
/pride/data/archive/2014/04/PXD000561/Adult_Gallbladder_Gel_Elite_52_f01.raw	798364568	PXD000561	19686	18260	5089	44P
/pride/data/archive/2014/04/PXD000561/Adult_Gallbladder_Gel_Elite_52_f02.raw	698146627	PXD000561	14473	12776	1615	44Q
/pride/data/archive/2014/04/PXD000561/Adult_Gallbladder_Gel_Elite_52_f05.raw	787392197	PXD000561	18735	17045	2971	44T
/pride/data/archive/2014/04/PXD000561/Adult_Gallbladder_Gel_Elite_52_f06.raw	750970580	PXD000561	17003	15564	2895	44U
/pride/data/archive/2014/04/PXD000561/Adult_Gallbladder_Gel_Elite_52_f08.raw	758841590	PXD000561	18371	16997	3216	44W
/pride/data/archive/2014/04/PXD000561/Adult_Gallbladder_Gel_Elite_52_f09.raw	720477373	PXD000561	16153	15098	3630	44X
/pride/data/archive/2014/04/PXD000561/Adult_Gallbladder_Gel_Elite_52_f10.raw	700446857	PXD000561	15539	14677	2540	44Y
/pride/data/archive/2014/04/PXD000561/Adult_Gallbladder_Gel_Elite_52_f11.raw	749137129	PXD000561	17736	16614	3701	44Z
/pride/data/archive/2014/04/PXD000561/Adult_Gallbladder_Gel_Elite_52_f12.raw	741307295	PXD000561	18898	17691	3390	450
/pride/data/archive/2014/04/PXD000561/Adult_Gallbladder_Gel_Elite_52_f13.raw	640402269	PXD000561	20295	18739	3313	451
/pride/data/archive/2014/04/PXD000561/Adult_Gallbladder_Gel_Elite_52_f14.raw	669169111	PXD000561	21316	19989	5223	452
/pride/data/archive/2014/04/PXD000561/Adult_Gallbladder_Gel_Elite_52_f15.raw	658328616	PXD000561	21273	19597	2676	453
/pride/data/archive/2014/04/PXD000561/Adult_Gallbladder_Gel_Elite_52_f16.raw	649963285	PXD000561	19899	18814	3644	454
/pride/data/archive/2014/04/PXD000561/Adult_Gallbladder_Gel_Elite_52_f17.raw	705664716	PXD000561	19264	18100	4384	455
/pride/data/archive/2014/04/PXD000561/Adult_Gallbladder_Gel_Elite_52_f18.raw	723727361	PXD000561	19341	18075	2944	456
/pride/data/archive/2014/04/PXD000561/Adult_Gallbladder_Gel_Elite_52_f19.raw	725229454	PXD000561	18230	17082	3336	457
/pride/data/archive/2014/04/PXD000561/Adult_Gallbladder_Gel_Elite_52_f20.raw	733426374	PXD000561	17550	16505	3235	458
/pride/data/archive/2014/04/PXD000561/Adult_Gallbladder_Gel_Elite_52_f21.raw	698641460	PXD000561	18466	17080	2741	459
/pride/data/archive/2014/04/PXD000561/Adult_Gallbladder_Gel_Elite_52_f22.raw	622120922	PXD000561	19140	17794	2590	45A
/pride/data/archive/2014/04/PXD000561/Adult_Gallbladder_Gel_Elite_52_f23.raw	639166442	PXD000561	15070	14060	2487	45B
/pride/data/archive/2014/04/PXD000561/Adult_Gallbladder_bRP_Elite_53_f01.raw	638637135	PXD000561	14821	13321	4400	45D
/pride/data/archive/2014/04/PXD000561/Adult_Gallbladder_bRP_Elite_53_f02.raw	637471888	PXD000561	15506	13631	4317	45E
/pride/data/archive/2014/04/PXD000561/Adult_Gallbladder_bRP_Elite_53_f03.raw	667426206	PXD000561	14777	12966	4372	45F
/pride/data/archive/2014/04/PXD000561/Adult_Gallbladder_bRP_Elite_53_f04.raw	679590636	PXD000561	14122	12605	3836	45G
/pride/data/archive/2014/04/PXD000561/Adult_Gallbladder_bRP_Elite_53_f05.raw	717842123	PXD000561	15539	13718	4062	45H
/pride/data/archive/2014/04/PXD000561/Adult_Gallbladder_bRP_Elite_53_f06.raw	782199145	PXD000561	14401	13254	4144	45I
/pride/data/archive/2014/04/PXD000561/Adult_Gallbladder_bRP_Elite_53_f07.raw	691239807	PXD000561	15946	14490	4371	45J
/pride/data/archive/2014/04/PXD000561/Adult_Gallbladder_bRP_Elite_53_f08.raw	740383061	PXD000561	17427	15835	4856	45K
/pride/data/archive/2014/04/PXD000561/Adult_Gallbladder_bRP_Elite_53_f09.raw	751564212	PXD000561	17027	15737	5173	45L
/pride/data/archive/2014/04/PXD000561/Adult_Gallbladder_bRP_Elite_53_f10.raw	780843906	PXD000561	16730	15441	4734	45M
/pride/data/archive/2014/04/PXD000561/Adult_Gallbladder_bRP_Elite_53_f11.raw	841175307	PXD000561	15714	14393	3901	45N
/pride/data/archive/2014/04/PXD000561/Adult_Gallbladder_bRP_Elite_53_f12.raw	877341527	PXD000561	15304	13942	3943	45O
/pride/data/archive/2014/04/PXD000561/Adult_Gallbladder_bRP_Elite_53_f13.raw	726801613	PXD000561	14847	13728	3987	45P
/pride/data/archive/2014/04/PXD000561/Adult_Gallbladder_bRP_Elite_53_f14.raw	727465274	PXD000561	16269	15042	4542	45Q
/pride/data/archive/2014/04/PXD000561/Adult_Gallbladder_bRP_Elite_53_f15.raw	748168530	PXD000561	15915	14627	4238	45R
/pride/data/archive/2014/04/PXD000561/Adult_Gallbladder_bRP_Elite_53_f16.raw	779563096	PXD000561	15303	13978	3749	45S
/pride/data/archive/2014/04/PXD000561/Adult_Gallbladder_bRP_Elite_53_f17.raw	775039921	PXD000561	14362	13180	3647	45T
/pride/data/archive/2014/04/PXD000561/Adult_Gallbladder_bRP_Elite_53_f18.raw	725743543	PXD000561	14953	13763	4096	45U
/pride/data/archive/2014/04/PXD000561/Adult_Gallbladder_bRP_Elite_53_f19.raw	904303113	PXD000561	14372	13410	4462	45V
/pride/data/archive/2014/04/PXD000561/Adult_Gallbladder_bRP_Elite_53_f21.raw	964214830	PXD000561	14398	13245	4620	45X
/pride/data/archive/2014/04/PXD000561/Adult_Gallbladder_bRP_Elite_53_f22.raw	926751677	PXD000561	7292	6678	816	45Y
/pride/data/archive/2014/04/PXD000561/Adult_Gallbladder_bRP_Elite_53_f23.raw	826515504	PXD000561	15450	14312	4938	45Z
/pride/data/archive/2014/04/PXD000561/Adult_Gallbladder_bRP_Elite_53_f24.raw	961294036	PXD000561	12892	11737	3611	460
/pride/data/archive/2014/04/PXD000561/Adult_Heart_Gel_Elite_54_f01.raw	1243276887	PXD000561	10194	9624	3624	461
/pride/data/archive/2014/04/PXD000561/Adult_Heart_Gel_Elite_54_f02.raw	1115746010	PXD000561	9940	9569	4635	462
/pride/data/archive/2014/04/PXD000561/Adult_Heart_Gel_Elite_54_f03.raw	1265282995	PXD000561	12669	12165	6225	463
/pride/data/archive/2014/04/PXD000561/Adult_Heart_Gel_Elite_54_f04.raw	1349130518	PXD000561	13219	12731	6437	464
/pride/data/archive/2014/04/PXD000561/Adult_Heart_Gel_Elite_54_f05.raw	1364063296	PXD000561	12216	11640	3902	465
/pride/data/archive/2014/04/PXD000561/Adult_Heart_Gel_Elite_54_f06.raw	1357816968	PXD000561	13418	12874	5022	466
/pride/data/archive/2014/04/PXD000561/Adult_Heart_Gel_Elite_54_f07.raw	1234734411	PXD000561	14343	13712	5493	467
/pride/data/archive/2014/04/PXD000561/Adult_Heart_Gel_Elite_54_f08.raw	1304575002	PXD000561	13106	12550	5266	468
/pride/data/archive/2014/04/PXD000561/Adult_Heart_Gel_Elite_54_f09.raw	1375918306	PXD000561	13071	12586	5791	469
/pride/data/archive/2014/04/PXD000561/Adult_Heart_Gel_Elite_54_f10.raw	959798025	PXD000561	18024	17089	6448	46A
/pride/data/archive/2014/04/PXD000561/Adult_Heart_Gel_Elite_54_f11.raw	1136714205	PXD000561	16273	15530	5597	46B
/pride/data/archive/2014/04/PXD000561/Adult_Heart_Gel_Elite_54_f12.raw	1271703175	PXD000561	13397	12844	5631	46C
/pride/data/archive/2014/04/PXD000561/Adult_Heart_Gel_Elite_54_f13.raw	775561641	PXD000561	18945	18108	7132	46D
/pride/data/archive/2014/04/PXD000561/Adult_Heart_Gel_Elite_54_f14.raw	842237409	PXD000561	17227	16214	5485	46E
/pride/data/archive/2014/04/PXD000561/Adult_Heart_Gel_Elite_54_f15.raw	1079547143	PXD000561	15392	14932	6212	46F
/pride/data/archive/2014/04/PXD000561/Adult_Heart_Gel_Elite_54_f16.raw	1170678372	PXD000561	15541	14835	5292	46G
/pride/data/archive/2014/04/PXD000561/Adult_Heart_Gel_Elite_54_f17.raw	1184729178	PXD000561	13349	12724	3942	46H
/pride/data/archive/2014/04/PXD000561/Adult_Heart_Gel_Elite_54_f18.raw	1206607278	PXD000561	12494	11899	3940	46I
/pride/data/archive/2014/04/PXD000561/Adult_Heart_Gel_Elite_54_f19.raw	1150088229	PXD000561	11561	10926	2960	46J
/pride/data/archive/2014/04/PXD000561/Adult_Heart_Gel_Elite_54_f20.raw	1076177648	PXD000561	12334	11638	3028	46K
/pride/data/archive/2014/04/PXD000561/Adult_Heart_Gel_Elite_54_f21.raw	1126136876	PXD000561	11465	10812	3122	46L
/pride/data/archive/2014/04/PXD000561/Adult_Heart_Gel_Elite_54_f22.raw	1246366707	PXD000561	7838	7245	1523	46M
/pride/data/archive/2014/04/PXD000561/Adult_Heart_Gel_Elite_54_f23.raw	1352941886	PXD000561	5990	5182	860	46N
/pride/data/archive/2014/04/PXD000561/Adult_Heart_Gel_Velos_7_f01.raw	315533740	PXD000561	9031	8343	2784	46P
/pride/data/archive/2014/04/PXD000561/Adult_Heart_Gel_Velos_7_f02.raw	247261283	PXD000561	9030	8284	1937	46Q
/pride/data/archive/2014/04/PXD000561/Adult_Heart_Gel_Velos_7_f03.raw	218860323	PXD000561	9015	8141	1226	46R
/pride/data/archive/2014/04/PXD000561/Adult_Heart_Gel_Velos_7_f04.raw	238090117	PXD000561	9046	8111	1446	46S
/pride/data/archive/2014/04/PXD000561/Adult_Heart_Gel_Velos_7_f05.raw	228753804	PXD000561	8941	8174	2697	46T
/pride/data/archive/2014/04/PXD000561/Adult_Heart_Gel_Velos_7_f06.raw	229663228	PXD000561	8701	7970	2749	46U
/pride/data/archive/2014/04/PXD000561/Adult_Heart_Gel_Velos_7_f07.raw	219660552	PXD000561	8882	8182	2028	46V
/pride/data/archive/2014/04/PXD000561/Adult_Heart_Gel_Velos_7_f08.raw	249807981	PXD000561	8828	8198	2772	46W
/pride/data/archive/2014/04/PXD000561/Adult_Heart_Gel_Velos_7_f09.raw	223547513	PXD000561	8785	8152	2781	46X
/pride/data/archive/2014/04/PXD000561/Adult_Heart_Gel_Velos_7_f11.raw	240598700	PXD000561	8820	7989	1697	46Y
/pride/data/archive/2014/04/PXD000561/Adult_Heart_Gel_Velos_7_f12.raw	219633827	PXD000561	8683	7962	2020	46Z
/pride/data/archive/2014/04/PXD000561/Adult_Heart_Gel_Velos_7_f13.raw	235389630	PXD000561	8804	7950	1850	470
/pride/data/archive/2014/04/PXD000561/Adult_Heart_Gel_Velos_7_f14.raw	219094918	PXD000561	8796	7986	2358	471
/pride/data/archive/2014/04/PXD000561/Adult_Heart_Gel_Velos_7_f16.raw	259459836	PXD000561	8970	8192	1511	472
/pride/data/archive/2014/04/PXD000561/Adult_Heart_Gel_Velos_7_f17.raw	222656293	PXD000561	8901	8107	1753	473
/pride/data/archive/2014/04/PXD000561/Adult_Heart_Gel_Velos_7_f18.raw	216440713	PXD000561	8701	7863	2031	474
/pride/data/archive/2014/04/PXD000561/Adult_Heart_Gel_Velos_7_f19.raw	223657835	PXD000561	8678	7690	1258	475
/pride/data/archive/2014/04/PXD000561/Adult_Heart_Gel_Velos_7_f22.raw	230467637	PXD000561	8784	7945	2173	476
/pride/data/archive/2014/04/PXD000561/Adult_Heart_Gel_Velos_7_f23.raw	224128243	PXD000561	8947	7967	1115	477
/pride/data/archive/2014/04/PXD000561/Adult_Heart_Gel_Velos_7_f24.raw	226427021	PXD000561	8878	8010	1011	478
/pride/data/archive/2014/04/PXD000561/Adult_Heart_bRP_Elite_39_f01.raw	363401373	PXD000561	14119	13049	1504	479
/pride/data/archive/2014/04/PXD000561/Adult_Heart_bRP_Elite_39_f03.raw	335447842	PXD000561	14648	13491	1671	47B
/pride/data/archive/2014/04/PXD000561/Adult_Heart_bRP_Elite_39_f06.raw	350472308	PXD000561	14491	13382	1722	47E
/pride/data/archive/2014/04/PXD000561/Adult_Heart_bRP_Elite_39_f07.raw	327687792	PXD000561	15106	13833	1631	47F
/pride/data/archive/2014/04/PXD000561/Adult_Heart_bRP_Elite_39_f08.raw	312616550	PXD000561	15322	14006	2430	47G
/pride/data/archive/2014/04/PXD000561/Adult_Heart_bRP_Elite_39_f09.raw	326584724	PXD000561	15297	14031	2601	47H
/pride/data/archive/2014/04/PXD000561/Adult_Heart_bRP_Elite_39_f10.raw	324443458	PXD000561	15466	14321	1813	47I
/pride/data/archive/2014/04/PXD000561/Adult_Heart_bRP_Elite_39_f14.raw	347968102	PXD000561	15081	14049	1587	47M
/pride/data/archive/2014/04/PXD000561/Adult_Heart_bRP_Elite_39_f15.raw	351802784	PXD000561	16915	15646	1774	47N
/pride/data/archive/2014/04/PXD000561/Adult_Heart_bRP_Elite_39_f16.raw	349084572	PXD000561	15601	14445	1694	47O
/pride/data/archive/2014/04/PXD000561/Adult_Heart_bRP_Elite_39_f17.raw	355507640	PXD000561	15484	14345	2165	47P
/pride/data/archive/2014/04/PXD000561/Adult_Heart_bRP_Elite_39_f18.raw	379990380	PXD000561	15469	14308	1807	47Q
/pride/data/archive/2014/04/PXD000561/Adult_Heart_bRP_Elite_39_f19.raw	348991832	PXD000561	15744	14544	1662	47R
/pride/data/archive/2014/04/PXD000561/Adult_Heart_bRP_Elite_39_f20.raw	351872992	PXD000561	15587	14490	1720	47S
/pride/data/archive/2014/04/PXD000561/Adult_Heart_bRP_Elite_39_f21.raw	326135671	PXD000561	15783	14633	1770	47T
/pride/data/archive/2014/04/PXD000561/Adult_Heart_bRP_Elite_39_f22.raw	342121676	PXD000561	15262	14143	1667	47U
/pride/data/archive/2014/04/PXD000561/Adult_Heart_bRP_Elite_39_f23.raw	359031667	PXD000561	14853	13720	1548	47V
/pride/data/archive/2014/04/PXD000561/Adult_Heart_bRP_Elite_39_f24.raw	374517767	PXD000561	14723	13658	1527	47W
/pride/data/archive/2014/04/PXD000561/Adult_Heart_bRP_Elite_81_f01.raw	612571459	PXD000561	14683	12392	3213	47X
/pride/data/archive/2014/04/PXD000561/Adult_Heart_bRP_Elite_81_f02.raw	849338460	PXD000561	8978	7508	2170	47Y
/pride/data/archive/2014/04/PXD000561/Adult_Heart_bRP_Elite_81_f03.raw	800884946	PXD000561	11431	9903	3022	47Z
/pride/data/archive/2014/04/PXD000561/Adult_Heart_bRP_Elite_81_f04.raw	824185745	PXD000561	10001	8182	2680	480
/pride/data/archive/2014/04/PXD000561/Adult_Heart_bRP_Elite_81_f05.raw	895300175	PXD000561	10127	8759	2002	481
/pride/data/archive/2014/04/PXD000561/Adult_Heart_bRP_Elite_81_f06.raw	696570179	PXD000561	14248	12762	3902	482
/pride/data/archive/2014/04/PXD000561/Adult_Heart_bRP_Elite_81_f07.raw	817381513	PXD000561	11196	9186	2270	483
/pride/data/archive/2014/04/PXD000561/Adult_Heart_bRP_Elite_81_f08.raw	586676276	PXD000561	15410	13661	3726	484
/pride/data/archive/2014/04/PXD000561/Adult_Heart_bRP_Elite_81_f09.raw	526621905	PXD000561	17267	15061	4145	485
/pride/data/archive/2014/04/PXD000561/Adult_Heart_bRP_Elite_81_f10.raw	552132994	PXD000561	18778	16350	4253	486
/pride/data/archive/2014/04/PXD000561/Adult_Heart_bRP_Elite_81_f11.raw	552966832	PXD000561	15030	12264	3185	487
/pride/data/archive/2014/04/PXD000561/Adult_Heart_bRP_Elite_81_f12.raw	547326238	PXD000561	18327	16122	4278	488
/pride/data/archive/2014/04/PXD000561/Adult_Heart_bRP_Elite_81_f13.raw	634904820	PXD000561	15516	12896	3320	489
/pride/data/archive/2014/04/PXD000561/Adult_Heart_bRP_Elite_81_f14.raw	619891144	PXD000561	13561	11481	2774	48A
/pride/data/archive/2014/04/PXD000561/Adult_Heart_bRP_Elite_81_f15.raw	715004450	PXD000561	12731	10420	2860	48B
/pride/data/archive/2014/04/PXD000561/Adult_Heart_bRP_Elite_81_f16.raw	736206791	PXD000561	12860	10886	3513	48C
/pride/data/archive/2014/04/PXD000561/Adult_Heart_bRP_Elite_81_f17.raw	754444230	PXD000561	13885	11831	3434	48D
/pride/data/archive/2014/04/PXD000561/Adult_Heart_bRP_Elite_81_f18.raw	776428731	PXD000561	13062	11078	3269	48E
/pride/data/archive/2014/04/PXD000561/Adult_Heart_bRP_Elite_81_f19.raw	715972404	PXD000561	13704	11924	3422	48F
/pride/data/archive/2014/04/PXD000561/Adult_Heart_bRP_Elite_81_f20.raw	727292024	PXD000561	13445	11673	3525	48G
/pride/data/archive/2014/04/PXD000561/Adult_Heart_bRP_Elite_81_f21.raw	744624440	PXD000561	13465	11581	3091	48H
/pride/data/archive/2014/04/PXD000561/Adult_Heart_bRP_Elite_81_f22.raw	686918500	PXD000561	15860	14204	4222	48I
/pride/data/archive/2014/04/PXD000561/Adult_Heart_bRP_Elite_81_f23.raw	680483824	PXD000561	13113	10355	3254	48J
/pride/data/archive/2014/04/PXD000561/Adult_Heart_bRP_Elite_81_f24.raw	530841296	PXD000561	16972	14306	3614	48K
/pride/data/archive/2014/04/PXD000561/Adult_Heart_bRP_Velos_6_f01.raw	268560905	PXD000561	8196	6952	1061	48L
/pride/data/archive/2014/04/PXD000561/Adult_Heart_bRP_Velos_6_f02.raw	285062569	PXD000561	7250	6220	1003	48M
/pride/data/archive/2014/04/PXD000561/Adult_Heart_bRP_Velos_6_f03.raw	240930985	PXD000561	7811	6476	998	48N
/pride/data/archive/2014/04/PXD000561/Adult_Heart_bRP_Velos_6_f04.raw	278100620	PXD000561	7572	6563	1056	48O
/pride/data/archive/2014/04/PXD000561/Adult_Heart_bRP_Velos_6_f05.raw	285370810	PXD000561	7916	6887	1167	48P
/pride/data/archive/2014/04/PXD000561/Adult_Heart_bRP_Velos_6_f06.raw	282833329	PXD000561	7954	6933	1313	48Q
/pride/data/archive/2014/04/PXD000561/Adult_Heart_bRP_Velos_6_f07.raw	287636877	PXD000561	7511	6646	1273	48R
/pride/data/archive/2014/04/PXD000561/Adult_Heart_bRP_Velos_6_f08.raw	236446132	PXD000561	8033	6833	1165	48S
/pride/data/archive/2014/04/PXD000561/Adult_Heart_bRP_Velos_6_f09.raw	257902350	PXD000561	7518	6564	1257	48T
/pride/data/archive/2014/04/PXD000561/Adult_Heart_bRP_Velos_6_f10.raw	239317333	PXD000561	8542	7211	1308	48U
/pride/data/archive/2014/04/PXD000561/Adult_Heart_bRP_Velos_6_f12.raw	355869311	PXD000561	7469	6432	1043	48V
/pride/data/archive/2014/04/PXD000561/Adult_Heart_bRP_Velos_6_f13.raw	301566789	PXD000561	8521	7320	1005	48W
/pride/data/archive/2014/04/PXD000561/Adult_Heart_bRP_Velos_6_f14.raw	294027467	PXD000561	8686	7358	1053	48X
/pride/data/archive/2014/04/PXD000561/Adult_Heart_bRP_Velos_6_f15.raw	292450067	PXD000561	8719	6881	1028	48Y
/pride/data/archive/2014/04/PXD000561/Adult_Heart_bRP_Velos_6_f16.raw	338058592	PXD000561	7678	6859	1351	48Z
/pride/data/archive/2014/04/PXD000561/Adult_Heart_bRP_Velos_6_f17.raw	274032170	PXD000561	9467	8615	2253	490
/pride/data/archive/2014/04/PXD000561/Adult_Heart_bRP_Velos_6_f18.raw	322275802	PXD000561	8760	7787	1413	491
/pride/data/archive/2014/04/PXD000561/Adult_Heart_bRP_Velos_6_f19.raw	312240820	PXD000561	8621	7644	1143	492
/pride/data/archive/2014/04/PXD000561/Adult_Heart_bRP_Velos_6_f20.raw	293565147	PXD000561	8574	7527	1313	493
/pride/data/archive/2014/04/PXD000561/Adult_Heart_bRP_Velos_6_f21.raw	252043673	PXD000561	8754	7394	954	494
/pride/data/archive/2014/04/PXD000561/Adult_Heart_bRP_Velos_6_f22.raw	269622760	PXD000561	8604	7600	1117	495
/pride/data/archive/2014/04/PXD000561/Adult_Heart_bRP_Velos_6_f23.raw	263215491	PXD000561	8933	7708	1274	496
/pride/data/archive/2014/04/PXD000561/Adult_Heart_bRP_Velos_6_f24.raw	271288089	PXD000561	9003	7799	1415	497
/pride/data/archive/2014/04/PXD000561/Adult_Heart_bRP_Velos_6_f25.raw	266454683	PXD000561	8497	7451	1417	498
/pride/data/archive/2014/04/PXD000561/Adult_Heart_bRP_Velos_6_f26.raw	270394227	PXD000561	9202	7915	1398	499
/pride/data/archive/2014/04/PXD000561/Adult_Kidney_Gel_Elite_55_f01.raw	1502055745	PXD000561	5267	4512	798	49A
/pride/data/archive/2014/04/PXD000561/Adult_Kidney_Gel_Elite_55_f02.raw	1097056033	PXD000561	5927	5278	618	49B
/pride/data/archive/2014/04/PXD000561/Adult_Kidney_Gel_Elite_55_f06.raw	1090204191	PXD000561	6376	6129	2556	49D
/pride/data/archive/2014/04/PXD000561/Adult_Kidney_Gel_Elite_55_f17.raw	525333071	PXD000561	11919	11215	2846	49L
/pride/data/archive/2014/04/PXD000561/Adult_Kidney_Gel_Elite_55_f18.raw	1120800022	PXD000561	5006	4841	2469	49M
/pride/data/archive/2014/04/PXD000561/Adult_Kidney_Gel_Elite_55_f19.raw	773129833	PXD000561	15394	14379	3267	49N
/pride/data/archive/2014/04/PXD000561/Adult_Kidney_Gel_Elite_55_f20.raw	1044752648	PXD000561	10409	10024	4929	49O
/pride/data/archive/2014/04/PXD000561/Adult_Kidney_Gel_Elite_55_f21.raw	989975821	PXD000561	14844	14084	5031	49P
/pride/data/archive/2014/04/PXD000561/Adult_Kidney_Gel_Elite_55_f22.raw	756534833	PXD000561	15628	14905	5164	49Q
/pride/data/archive/2014/04/PXD000561/Adult_Kidney_Gel_Elite_55_f23.raw	684928484	PXD000561	16885	15769	4892	49R
/pride/data/archive/2014/04/PXD000561/Adult_Kidney_Gel_Elite_55_f24.raw	731792214	PXD000561	15502	14771	5484	49S
/pride/data/archive/2014/04/PXD000561/Adult_Kidney_Gel_Elite_55_f25.raw	768188429	PXD000561	17299	16404	4647	49T
/pride/data/archive/2014/04/PXD000561/Adult_Kidney_Gel_Elite_55_f26.raw	765486720	PXD000561	16368	15455	5289	49U
/pride/data/archive/2014/04/PXD000561/Adult_Kidney_Gel_Elite_55_f27.raw	767542233	PXD000561	16510	15650	4933	49V
/pride/data/archive/2014/04/PXD000561/Adult_Kidney_Gel_Elite_55_f28.raw	720275631	PXD000561	15616	14806	4498	49W
/pride/data/archive/2014/04/PXD000561/Adult_Kidney_Gel_Elite_55_f29.raw	762593205	PXD000561	16271	15232	2949	49X
/pride/data/archive/2014/04/PXD000561/Adult_Kidney_Gel_Elite_55_f30.raw	715696235	PXD000561	18710	17231	2554	49Y
/pride/data/archive/2014/04/PXD000561/Adult_Kidney_Gel_Elite_55_f31.raw	810632417	PXD000561	9367	8536	1270	49Z
/pride/data/archive/2014/04/PXD000561/Adult_Kidney_Gel_Velos_9_f01.raw	349294499	PXD000561	6886	6337	1097	4A1
/pride/data/archive/2014/04/PXD000561/Adult_Kidney_Gel_Velos_9_f02.raw	254450338	PXD000561	6243	5879	2143	4A2
/pride/data/archive/2014/04/PXD000561/Adult_Kidney_Gel_Velos_9_f03.raw	257094709	PXD000561	7653	6782	1707	4A3
/pride/data/archive/2014/04/PXD000561/Adult_Kidney_Gel_Velos_9_f04.raw	235098846	PXD000561	6072	5670	3145	4A4
/pride/data/archive/2014/04/PXD000561/Adult_Kidney_Gel_Velos_9_f05.raw	254356662	PXD000561	6336	5958	3337	4A5
/pride/data/archive/2014/04/PXD000561/Adult_Kidney_Gel_Velos_9_f07.raw	253655443	PXD000561	6208	5795	3250	4A6
/pride/data/archive/2014/04/PXD000561/Adult_Kidney_Gel_Velos_9_f08.raw	250837573	PXD000561	6329	5887	3430	4A7
/pride/data/archive/2014/04/PXD000561/Adult_Kidney_Gel_Velos_9_f10.raw	242493141	PXD000561	6269	5888	3426	4A8
/pride/data/archive/2014/04/PXD000561/Adult_Kidney_Gel_Velos_9_f12.raw	264654977	PXD000561	8012	7251	3567	4A9
/pride/data/archive/2014/04/PXD000561/Adult_Kidney_Gel_Velos_9_f14.raw	232576458	PXD000561	7842	7181	3734	4AA
/pride/data/archive/2014/04/PXD000561/Adult_Kidney_Gel_Velos_9_f20.raw	225677328	PXD000561	7825	7121	2944	4AB
/pride/data/archive/2014/04/PXD000561/Adult_Kidney_Gel_Velos_9_f21.raw	215774986	PXD000561	7609	6765	1714	4AC
/pride/data/archive/2014/04/PXD000561/Adult_Kidney_Gel_Velos_9_f23.raw	244070168	PXD000561	8182	7267	3399	4AD
/pride/data/archive/2014/04/PXD000561/Adult_Kidney_Gel_Velos_9_f24.raw	222397179	PXD000561	7522	6743	2709	4AE
/pride/data/archive/2014/04/PXD000561/Adult_Kidney_Gel_Velos_9_f26.raw	217812360	PXD000561	7809	6847	2053	4AF
/pride/data/archive/2014/04/PXD000561/Adult_Kidney_Gel_Velos_9_f30.raw	218648743	PXD000561	7333	6229	2690	4AG
/pride/data/archive/2014/04/PXD000561/Adult_Kidney_Gel_Velos_9_f31.raw	295989762	PXD000561	7480	6623	2620	4AH
/pride/data/archive/2014/04/PXD000561/Adult_Kidney_bRP_Velos_8_f01.raw	255064457	PXD000561	9072	8253	1865	4AI
/pride/data/archive/2014/04/PXD000561/Adult_Kidney_bRP_Velos_8_f09.raw	224677535	PXD000561	9068	7809	1388	4AK
/pride/data/archive/2014/04/PXD000561/Adult_Kidney_bRP_Velos_8_f13.raw	253837115	PXD000561	8505	7590	1381	4AL
/pride/data/archive/2014/04/PXD000561/Adult_Kidney_bRP_Velos_8_f20.raw	216056057	PXD000561	8670	7293	1333	4AM
/pride/data/archive/2014/04/PXD000561/Adult_Kidney_bRP_Velos_8_f21.raw	268949527	PXD000561	8148	6958	1272	4AN
/pride/data/archive/2014/04/PXD000561/Adult_Kidney_bRP_Velos_8_f22.raw	238520658	PXD000561	7954	6841	1115	4AO
/pride/data/archive/2014/04/PXD000561/Adult_Kidney_bRP_Velos_8_f24.raw	238756895	PXD000561	7586	6439	945	4AQ
/pride/data/archive/2014/04/PXD000561/Adult_Liver_Gel_Elite_83_f01.raw	887827510	PXD000561	13850	12404	3852	4AR
/pride/data/archive/2014/04/PXD000561/Adult_Liver_Gel_Elite_83_f02.raw	922292370	PXD000561	14669	13539	5138	4AS
/pride/data/archive/2014/04/PXD000561/Adult_Liver_Gel_Elite_83_f03.raw	1021287285	PXD000561	14963	13932	3389	4AT
/pride/data/archive/2014/04/PXD000561/Adult_Liver_Gel_Elite_83_f04.raw	959296362	PXD000561	13800	12872	3595	4AU
/pride/data/archive/2014/04/PXD000561/Adult_Liver_Gel_Elite_83_f05.raw	892930122	PXD000561	11585	10956	3441	4AV
/pride/data/archive/2014/04/PXD000561/Adult_Liver_Gel_Elite_83_f06.raw	858637522	PXD000561	13636	12782	3610	4AW
/pride/data/archive/2014/04/PXD000561/Adult_Liver_Gel_Elite_83_f07.raw	853605391	PXD000561	11139	10451	4222	4AX
/pride/data/archive/2014/04/PXD000561/Adult_Liver_Gel_Elite_83_f08.raw	736688118	PXD000561	15633	14456	3263	4AY
/pride/data/archive/2014/04/PXD000561/Adult_Liver_Gel_Elite_83_f09.raw	771509204	PXD000561	13645	12668	4076	4AZ
/pride/data/archive/2014/04/PXD000561/Adult_Liver_Gel_Elite_83_f10.raw	773702300	PXD000561	15794	14918	5180	4B0
/pride/data/archive/2014/04/PXD000561/Adult_Liver_Gel_Elite_83_f11.raw	955778192	PXD000561	16401	15464	3224	4B1
/pride/data/archive/2014/04/PXD000561/Adult_Liver_Gel_Elite_83_f12.raw	1037564871	PXD000561	15195	14423	2599	4B2
/pride/data/archive/2014/04/PXD000561/Adult_Liver_Gel_Elite_83_f13.raw	1073887559	PXD000561	13205	12524	2224	4B3
/pride/data/archive/2014/04/PXD000561/Adult_Liver_Gel_Elite_83_f14.raw	1143234597	PXD000561	13220	12518	2492	4B4
/pride/data/archive/2014/04/PXD000561/Adult_Liver_Gel_Elite_83_f15.raw	1099757938	PXD000561	12938	12347	3332	4B5
/pride/data/archive/2014/04/PXD000561/Adult_Liver_Gel_Elite_83_f16.raw	1022814240	PXD000561	12977	12329	2899	4B6
/pride/data/archive/2014/04/PXD000561/Adult_Liver_Gel_Elite_83_f17.raw	996567430	PXD000561	13441	12747	2447	4B7
/pride/data/archive/2014/04/PXD000561/Adult_Liver_Gel_Elite_83_f18.raw	1048856088	PXD000561	13328	12633	2269	4B8
/pride/data/archive/2014/04/PXD000561/Adult_Liver_Gel_Elite_83_f19.raw	964764557	PXD000561	12155	11616	2974	4B9
/pride/data/archive/2014/04/PXD000561/Adult_Liver_Gel_Elite_83_f20.raw	855988867	PXD000561	14084	13246	1673	4BA
/pride/data/archive/2014/04/PXD000561/Adult_Liver_Gel_Elite_83_f21.raw	963736285	PXD000561	13930	13039	1610	4BB
/pride/data/archive/2014/04/PXD000561/Adult_Liver_Gel_Elite_83_f22.raw	986657586	PXD000561	10641	9883	2154	4BC
/pride/data/archive/2014/04/PXD000561/Adult_Liver_Gel_Velos_11_f01.raw	409563316	PXD000561	7099	6553	1784	4BF
/pride/data/archive/2014/04/PXD000561/Adult_Liver_Gel_Velos_11_f02.raw	368087672	PXD000561	6942	6432	1816	4BG
/pride/data/archive/2014/04/PXD000561/Adult_Liver_Gel_Velos_11_f03.raw	322118862	PXD000561	7188	6694	2373	4BH
/pride/data/archive/2014/04/PXD000561/Adult_Liver_Gel_Velos_11_f04.raw	383860852	PXD000561	7216	6593	2017	4BI
/pride/data/archive/2014/04/PXD000561/Adult_Liver_Gel_Velos_11_f05.raw	358757792	PXD000561	7180	6776	2859	4BJ
/pride/data/archive/2014/04/PXD000561/Adult_Liver_Gel_Velos_11_f06.raw	373815163	PXD000561	7020	6589	3193	4BK
/pride/data/archive/2014/04/PXD000561/Adult_Liver_Gel_Velos_11_f07.raw	398455079	PXD000561	6882	6356	2869	4BL
/pride/data/archive/2014/04/PXD000561/Adult_Liver_Gel_Velos_11_f08.raw	381719035	PXD000561	7186	6631	2546	4BM
/pride/data/archive/2014/04/PXD000561/Adult_Liver_Gel_Velos_11_f09.raw	349763147	PXD000561	7424	6852	3035	4BN
/pride/data/archive/2014/04/PXD000561/Adult_Liver_Gel_Velos_11_f10.raw	384581971	PXD000561	7199	6622	3113	4BO
/pride/data/archive/2014/04/PXD000561/Adult_Liver_Gel_Velos_11_f11.raw	353714257	PXD000561	7676	6992	2902	4BP
/pride/data/archive/2014/04/PXD000561/Adult_Liver_Gel_Velos_11_f12.raw	323927828	PXD000561	7817	7267	3618	4BQ
/pride/data/archive/2014/04/PXD000561/Adult_Liver_Gel_Velos_11_f13.raw	340010924	PXD000561	7228	6612	2825	4BR
/pride/data/archive/2014/04/PXD000561/Adult_Liver_Gel_Velos_11_f14.raw	362326421	PXD000561	7112	6427	2128	4BS
/pride/data/archive/2014/04/PXD000561/Adult_Liver_Gel_Velos_11_f15.raw	415242248	PXD000561	7089	6390	2626	4BT
/pride/data/archive/2014/04/PXD000561/Adult_Liver_Gel_Velos_11_f16.raw	411376098	PXD000561	6652	5843	2364	4BU
/pride/data/archive/2014/04/PXD000561/Adult_Liver_Gel_Velos_11_f18.raw	446129058	PXD000561	6716	5801	778	4BW
/pride/data/archive/2014/04/PXD000561/Adult_Liver_Gel_Velos_11_f21.raw	423030803	PXD000561	6638	5786	1344	4BZ
/pride/data/archive/2014/04/PXD000561/Adult_Liver_Gel_Velos_11_f22.raw	486733429	PXD000561	6115	5138	948	4C0
/pride/data/archive/2014/04/PXD000561/Adult_Liver_Gel_Velos_11_f23.raw	360960257	PXD000561	6961	5942	945	4C1
/pride/data/archive/2014/04/PXD000561/Adult_Liver_Gel_Velos_11_f24.raw	400525928	PXD000561	6627	5745	1376	4C2
/pride/data/archive/2014/04/PXD000561/Adult_Liver_Gel_Velos_11_f25.raw	407331282	PXD000561	6340	5497	1824	4C3
/pride/data/archive/2014/04/PXD000561/Adult_Liver_Gel_Velos_11_f26.raw	432952547	PXD000561	6797	5850	1866	4C4
/pride/data/archive/2014/04/PXD000561/Adult_Liver_bRP_Elite_82_f01.raw	692050748	PXD000561	17978	16062	5900	4C5
/pride/data/archive/2014/04/PXD000561/Adult_Liver_bRP_Elite_82_f02.raw	739507614	PXD000561	17128	15679	5614	4C6
/pride/data/archive/2014/04/PXD000561/Adult_Liver_bRP_Elite_82_f03.raw	768718831	PXD000561	15199	13768	4784	4C7
/pride/data/archive/2014/04/PXD000561/Adult_Liver_bRP_Elite_82_f04.raw	758527558	PXD000561	16227	14773	5371	4C8
/pride/data/archive/2014/04/PXD000561/Adult_Liver_bRP_Elite_82_f05.raw	754555581	PXD000561	16116	14775	5589	4C9
/pride/data/archive/2014/04/PXD000561/Adult_Liver_bRP_Elite_82_f06.raw	771330593	PXD000561	15501	14295	5416	4CA
/pride/data/archive/2014/04/PXD000561/Adult_Liver_bRP_Elite_82_f07.raw	829608589	PXD000561	15997	14862	6167	4CB
/pride/data/archive/2014/04/PXD000561/Adult_Liver_bRP_Elite_82_f08.raw	714409149	PXD000561	16724	15562	5229	4CC
/pride/data/archive/2014/04/PXD000561/Adult_Liver_bRP_Elite_82_f09.raw	735232134	PXD000561	16817	15615	5521	4CD
/pride/data/archive/2014/04/PXD000561/Adult_Liver_bRP_Elite_82_f10.raw	729518605	PXD000561	16584	15485	5583	4CE
/pride/data/archive/2014/04/PXD000561/Adult_Liver_bRP_Elite_82_f11.raw	730936672	PXD000561	16775	15706	5837	4CF
/pride/data/archive/2014/04/PXD000561/Adult_Liver_bRP_Elite_82_f12.raw	692256027	PXD000561	16578	15380	5475	4CG
/pride/data/archive/2014/04/PXD000561/Adult_Liver_bRP_Elite_82_f13.raw	729355926	PXD000561	16703	15077	5313	4CH
/pride/data/archive/2014/04/PXD000561/Adult_Liver_bRP_Elite_82_f14.raw	711065137	PXD000561	15876	14434	4892	4CI
/pride/data/archive/2014/04/PXD000561/Adult_Liver_bRP_Elite_82_f15.raw	711367574	PXD000561	16642	15118	5711	4CJ
/pride/data/archive/2014/04/PXD000561/Adult_Liver_bRP_Elite_82_f16.raw	801930367	PXD000561	15800	14701	5656	4CK
/pride/data/archive/2014/04/PXD000561/Adult_Liver_bRP_Elite_82_f17.raw	783914306	PXD000561	16933	15668	5920	4CL
/pride/data/archive/2014/04/PXD000561/Adult_Liver_bRP_Elite_82_f18.raw	791737032	PXD000561	16406	15341	6037	4CM
/pride/data/archive/2014/04/PXD000561/Adult_Liver_bRP_Elite_82_f19.raw	790247877	PXD000561	16316	15182	5614	4CN
/pride/data/archive/2014/04/PXD000561/Adult_Liver_bRP_Elite_82_f20.raw	785339392	PXD000561	16440	15325	6075	4CO
/pride/data/archive/2014/04/PXD000561/Adult_Liver_bRP_Elite_82_f21.raw	765004072	PXD000561	15959	14969	5582	4CP
/pride/data/archive/2014/04/PXD000561/Adult_Liver_bRP_Elite_82_f22.raw	759804794	PXD000561	16392	15384	5855	4CQ
/pride/data/archive/2014/04/PXD000561/Adult_Liver_bRP_Elite_82_f23.raw	749643665	PXD000561	15981	14882	5601	4CR
/pride/data/archive/2014/04/PXD000561/Adult_Liver_bRP_Elite_82_f24.raw	750521753	PXD000561	15602	14558	4922	4CS
/pride/data/archive/2014/04/PXD000561/Adult_Liver_bRP_Velos_10_f01.raw	252826293	PXD000561	9358	7730	1079	4CT
/pride/data/archive/2014/04/PXD000561/Adult_Liver_bRP_Velos_10_f02.raw	257511340	PXD000561	8946	7631	949	4CU
/pride/data/archive/2014/04/PXD000561/Adult_Liver_bRP_Velos_10_f03.raw	270124514	PXD000561	8951	7651	917	4CV
/pride/data/archive/2014/04/PXD000561/Adult_Liver_bRP_Velos_10_f06.raw	254154357	PXD000561	8796	7528	1009	4CY
/pride/data/archive/2014/04/PXD000561/Adult_Liver_bRP_Velos_10_f07.raw	255294883	PXD000561	8792	7473	917	4CZ
/pride/data/archive/2014/04/PXD000561/Adult_Liver_bRP_Velos_10_f11.raw	281201570	PXD000561	8692	7605	912	4D3
/pride/data/archive/2014/04/PXD000561/Adult_Liver_bRP_Velos_10_f12.raw	254122314	PXD000561	9102	7920	1020	4D4
/pride/data/archive/2014/04/PXD000561/Adult_Liver_bRP_Velos_10_f16.raw	262199348	PXD000561	8316	7460	1028	4D8
/pride/data/archive/2014/04/PXD000561/Adult_Liver_bRP_Velos_10_f19.raw	270080363	PXD000561	7964	7008	800	4DB
/pride/data/archive/2014/04/PXD000561/Adult_Liver_bRP_Velos_10_f20.raw	289383897	PXD000561	7747	6931	801	4DC
/pride/data/archive/2014/04/PXD000561/Adult_Liver_bRP_Velos_10_f23.raw	293573324	PXD000561	7685	6724	780	4DF
/pride/data/archive/2014/04/PXD000561/Adult_Liver_bRP_Velos_10_f24.raw	303196482	PXD000561	7432	6446	768	4DG
/pride/data/archive/2014/04/PXD000561/Adult_Liver_bRP_Velos_10_f25.raw	316890337	PXD000561	7235	6310	786	4DH
/pride/data/archive/2014/04/PXD000561/Adult_Lung_Gel_Elite_56_f03.raw	715705392	PXD000561	10928	10235	2311	4DK
/pride/data/archive/2014/04/PXD000561/Adult_Lung_Gel_Elite_56_f04.raw	651895432	PXD000561	11397	10855	3625	4DL
/pride/data/archive/2014/04/PXD000561/Adult_Lung_Gel_Elite_56_f05.raw	696441679	PXD000561	13462	12884	4614	4DM
/pride/data/archive/2014/04/PXD000561/Adult_Lung_Gel_Elite_56_f06.raw	737819232	PXD000561	14012	13253	4514	4DN
/pride/data/archive/2014/04/PXD000561/Adult_Lung_Gel_Elite_56_f07.raw	672862973	PXD000561	14188	13484	5069	4DO
/pride/data/archive/2014/04/PXD000561/Adult_Lung_Gel_Elite_56_f08.raw	670439950	PXD000561	13845	13160	4119	4DP
/pride/data/archive/2014/04/PXD000561/Adult_Lung_Gel_Elite_56_f09.raw	767091189	PXD000561	14685	13981	5846	4DQ
/pride/data/archive/2014/04/PXD000561/Adult_Lung_Gel_Elite_56_f10.raw	743067038	PXD000561	12870	12367	5012	4DR
/pride/data/archive/2014/04/PXD000561/Adult_Lung_Gel_Elite_56_f11.raw	732051563	PXD000561	14434	13620	4355	4DS
/pride/data/archive/2014/04/PXD000561/Adult_Lung_Gel_Elite_56_f12.raw	755658689	PXD000561	16436	15543	5780	4DT
/pride/data/archive/2014/04/PXD000561/Adult_Lung_Gel_Elite_56_f13.raw	745982052	PXD000561	17612	16772	6202	4DU
/pride/data/archive/2014/04/PXD000561/Adult_Lung_Gel_Elite_56_f14.raw	676596260	PXD000561	16796	15680	4007	4DV
/pride/data/archive/2014/04/PXD000561/Adult_Lung_Gel_Elite_56_f15.raw	699995246	PXD000561	16552	15625	5811	4DW
/pride/data/archive/2014/04/PXD000561/Adult_Lung_Gel_Elite_56_f16.raw	657600109	PXD000561	14113	13323	4466	4DX
/pride/data/archive/2014/04/PXD000561/Adult_Lung_Gel_Elite_56_f17.raw	683889060	PXD000561	16048	15173	5579	4DY
/pride/data/archive/2014/04/PXD000561/Adult_Lung_Gel_Elite_56_f18.raw	714898300	PXD000561	15905	15009	4401	4DZ
/pride/data/archive/2014/04/PXD000561/Adult_Lung_Gel_Elite_56_f19.raw	632494950	PXD000561	11922	11216	3187	4
/pride/data/archive/2014/04/PXD000561/Adult_Lung_Gel_Elite_56_f20.raw	649813646	PXD000561	15370	13994	2000	40
/pride/data/archive/2014/04/PXD000561/Adult_Lung_Gel_Elite_56_f21.raw	639529749	PXD000561	13503	12453	2719	400
/pride/data/archive/2014/04/PXD000561/Adult_Lung_Gel_Velos_13_f01.raw	234625145	PXD000561	7319	6012	753	4000000
/pride/data/archive/2014/04/PXD000561/Adult_Lung_Gel_Velos_13_f02.raw	216838025	PXD000561	7214	5805	934	40000000
/pride/data/archive/2014/04/PXD000561/Adult_Lung_Gel_Velos_13_f03.raw	219357064	PXD000561	7148	5641	1041	400000000
/pride/data/archive/2014/04/PXD000561/Adult_Lung_Gel_Velos_13_f07.raw	220111670	PXD000561	7568	5840	1288	4000000000
/pride/data/archive/2014/04/PXD000561/Adult_Lung_Gel_Velos_13_f08.raw	226226569	PXD000561	7042	6022	1394	4EA
/pride/data/archive/2014/04/PXD000561/Adult_Lung_Gel_Velos_13_f09.raw	216618721	PXD000561	7152	6217	1610	4EB
/pride/data/archive/2014/04/PXD000561/Adult_Lung_Gel_Velos_13_f10.raw	227461187	PXD000561	7211	6257	1068	4EC
/pride/data/archive/2014/04/PXD000561/Adult_Lung_Gel_Velos_13_f11.raw	221923301	PXD000561	7814	6750	1314	4ED
/pride/data/archive/2014/04/PXD000561/Adult_Lung_Gel_Velos_13_f15.raw	214946260	PXD000561	7511	6710	1828	4EE
/pride/data/archive/2014/04/PXD000561/Adult_Lung_Gel_Velos_13_f20.raw	252231794	PXD000561	7665	6804	1821	4EG
/pride/data/archive/2014/04/PXD000561/Adult_Lung_Gel_Velos_13_f22.raw	233702555	PXD000561	7749	6791	1626	4EH
/pride/data/archive/2014/04/PXD000561/Adult_Lung_Gel_Velos_13_f25.raw	227884534	PXD000561	7327	6577	2025	4EI
/pride/data/archive/2014/04/PXD000561/Adult_Lung_Gel_Velos_13_f26.raw	367775989	PXD000561	7282	6389	1091	4EJ
/pride/data/archive/2014/04/PXD000561/Adult_Lung_bRP_Velos_12_f01.raw	268592541	PXD000561	9416	8272	1236	4EK
/pride/data/archive/2014/04/PXD000561/Adult_Lung_bRP_Velos_12_f03.raw	246013635	PXD000561	8965	7378	1063	4EM
/pride/data/archive/2014/04/PXD000561/Adult_Lung_bRP_Velos_12_f05.raw	242299596	PXD000561	8725	7515	887	4EN
/pride/data/archive/2014/04/PXD000561/Adult_Lung_bRP_Velos_12_f07.raw	232162514	PXD000561	8995	7659	948	4EP
/pride/data/archive/2014/04/PXD000561/Adult_Lung_bRP_Velos_12_f08.raw	230861579	PXD000561	8961	7833	1069	4EQ
/pride/data/archive/2014/04/PXD000561/Adult_Lung_bRP_Velos_12_f09.raw	236953207	PXD000561	9094	7818	1216	4ER
/pride/data/archive/2014/04/PXD000561/Adult_Lung_bRP_Velos_12_f11.raw	233641991	PXD000561	8879	7648	986	4ET
/pride/data/archive/2014/04/PXD000561/Adult_Lung_bRP_Velos_12_f20.raw	256850950	PXD000561	7730	6769	838	4F2
/pride/data/archive/2014/04/PXD000561/Adult_Monocytes_Gel_Velos_32_f01.raw	311322134	PXD000561	5829	5619	1066	4F7
/pride/data/archive/2014/04/PXD000561/Adult_Monocytes_Gel_Velos_32_f02.raw	322977630	PXD000561	5592	5356	929	4F8
/pride/data/archive/2014/04/PXD000561/Adult_Monocytes_Gel_Velos_32_f03.raw	305546167	PXD000561	5096	4872	1203	4F9
/pride/data/archive/2014/04/PXD000561/Adult_Monocytes_Gel_Velos_32_f07.raw	276424521	PXD000561	5274	5072	691	4FD
/pride/data/archive/2014/04/PXD000561/Adult_Monocytes_Gel_Velos_32_f08.raw	244537422	PXD000561	5242	5060	1441	4FE
/pride/data/archive/2014/04/PXD000561/Adult_Monocytes_Gel_Velos_32_f10.raw	261736307	PXD000561	5456	5225	1000	4FG
/pride/data/archive/2014/04/PXD000561/Adult_Monocytes_Gel_Velos_32_f12.raw	269686058	PXD000561	5597	5331	838	4FI
/pride/data/archive/2014/04/PXD000561/Adult_Monocytes_Gel_Velos_32_f13.raw	293450913	PXD000561	5172	4889	908	4FJ
/pride/data/archive/2014/04/PXD000561/Adult_Monocytes_Gel_Velos_32_f15.raw	292890649	PXD000561	5689	5458	1608	4FL
/pride/data/archive/2014/04/PXD000561/Adult_Monocytes_Gel_Velos_32_f16.raw	224303761	PXD000561	5682	5475	1769	4FM
/pride/data/archive/2014/04/PXD000561/Adult_Monocytes_Gel_Velos_32_f18.raw	264024252	PXD000561	5540	5286	1262	4FO
/pride/data/archive/2014/04/PXD000561/Adult_Monocytes_Gel_Velos_32_f19.raw	215704941	PXD000561	5739	5534	1673	4FP
/pride/data/archive/2014/04/PXD000561/Adult_Monocytes_Gel_Velos_32_f22.raw	249832109	PXD000561	5360	5129	984	4FR
/pride/data/archive/2014/04/PXD000561/Adult_Monocytes_Gel_Velos_32_f23.raw	257286421	PXD000561	5096	4866	978	4FS
/pride/data/archive/2014/04/PXD000561/Adult_Monocytes_Gel_Velos_32_f24.raw	247035004	PXD000561	5448	5212	1354	4FT
/pride/data/archive/2014/04/PXD000561/Adult_Monocytes_Gel_Velos_32_f25.raw	263922678	PXD000561	5217	4887	763	4FU
/pride/data/archive/2014/04/PXD000561/Adult_Monocytes_Gel_Velos_32_f27.raw	234995942	PXD000561	5321	5123	1681	4FW
/pride/data/archive/2014/04/PXD000561/Adult_Monocytes_Gel_Velos_32_f31.raw	242446705	PXD000561	5002	4842	1400	4FZ
/pride/data/archive/2014/04/PXD000561/Adult_Monocytes_Gel_Velos_32_f35.raw	273489907	PXD000561	5011	4799	867	4G3
/pride/data/archive/2014/04/PXD000561/Adult_Monocytes_bRP_Elite_33_f01.raw	498809013	PXD000561	5529	4861	725	4G8
/pride/data/archive/2014/04/PXD000561/Adult_Monocytes_bRP_Elite_33_f02.raw	457298512	PXD000561	19308	17495	4154	4G9
/pride/data/archive/2014/04/PXD000561/Adult_Monocytes_bRP_Elite_33_f03.raw	299563944	PXD000561	11603	10790	2416	4GA
/pride/data/archive/2014/04/PXD000561/Adult_Monocytes_bRP_Elite_33_f04.raw	326464366	PXD000561	12470	11469	1452	4GB
/pride/data/archive/2014/04/PXD000561/Adult_Monocytes_bRP_Elite_33_f05.raw	488265113	PXD000561	18634	17482	4281	4GC
/pride/data/archive/2014/04/PXD000561/Adult_Monocytes_bRP_Elite_33_f06.raw	449243392	PXD000561	17774	16669	3986	4GD
/pride/data/archive/2014/04/PXD000561/Adult_Monocytes_bRP_Elite_33_f07.raw	372993580	PXD000561	14659	13812	2541	4GE
/pride/data/archive/2014/04/PXD000561/Adult_Monocytes_bRP_Elite_33_f08.raw	372441479	PXD000561	13076	12257	1933	4GF
/pride/data/archive/2014/04/PXD000561/Adult_Monocytes_bRP_Elite_33_f09.raw	414885516	PXD000561	11828	11121	1454	4GG
/pride/data/archive/2014/04/PXD000561/Adult_Monocytes_bRP_Elite_33_f10.raw	368481699	PXD000561	13523	12490	1834	4GH
/pride/data/archive/2014/04/PXD000561/Adult_Monocytes_bRP_Elite_33_f11.raw	425015509	PXD000561	12745	12023	2119	4GI
/pride/data/archive/2014/04/PXD000561/Adult_Monocytes_bRP_Elite_33_f12.raw	374701955	PXD000561	14007	13115	2375	4GJ
/pride/data/archive/2014/04/PXD000561/Adult_Monocytes_bRP_Elite_33_f13.raw	404753974	PXD000561	15970	14927	2744	4GK
/pride/data/archive/2014/04/PXD000561/Adult_Monocytes_bRP_Elite_33_f14.raw	399637491	PXD000561	12954	12167	1929	4GL
/pride/data/archive/2014/04/PXD000561/Adult_Monocytes_bRP_Elite_33_f15.raw	358134172	PXD000561	13280	12383	2107	4GM
/pride/data/archive/2014/04/PXD000561/Adult_Monocytes_bRP_Elite_33_f16.raw	392019871	PXD000561	13224	12391	2326	4GN
/pride/data/archive/2014/04/PXD000561/Adult_Monocytes_bRP_Elite_33_f17.raw	348828998	PXD000561	12134	11341	1986	4GO
/pride/data/archive/2014/04/PXD000561/Adult_Monocytes_bRP_Elite_33_f18.raw	218392266	PXD000561	7652	7119	1384	4GP
/pride/data/archive/2014/04/PXD000561/Adult_Monocytes_bRP_Elite_33_f19.raw	290758535	PXD000561	10582	9966	2044	4GQ
/pride/data/archive/2014/04/PXD000561/Adult_Monocytes_bRP_Elite_33_f20.raw	404523289	PXD000561	9752	9077	1756	4GR
/pride/data/archive/2014/04/PXD000561/Adult_Monocytes_bRP_Elite_33_f21.raw	434466295	PXD000561	9211	8662	1622	4GS
/pride/data/archive/2014/04/PXD000561/Adult_Monocytes_bRP_Elite_33_f22.raw	397210247	PXD000561	9956	9166	1536	4GT
/pride/data/archive/2014/04/PXD000561/Adult_Monocytes_bRP_Elite_33_f23.raw	323276747	PXD000561	10568	9941	2002	4GU
/pride/data/archive/2014/04/PXD000561/Adult_Monocytes_bRP_Elite_33_f24.raw	348501092	PXD000561	13035	12191	2032	4GV
/pride/data/archive/2014/04/PXD000561/Adult_Monocytes_bRP_Elite_33_f25.raw	422718592	PXD000561	10698	10109	1643	4GW
/pride/data/archive/2014/04/PXD000561/Adult_Monocytes_bRP_Elite_33_f26.raw	378089425	PXD000561	9536	9006	1405	4GX
/pride/data/archive/2014/04/PXD000561/Adult_Monocytes_bRP_Elite_33_f27.raw	420860206	PXD000561	10303	9739	1609	4GY
/pride/data/archive/2014/04/PXD000561/Adult_Monocytes_bRP_Velos_31_f01.raw	242703796	PXD000561	6765	6430	1580	4GZ
/pride/data/archive/2014/04/PXD000561/Adult_Monocytes_bRP_Velos_31_f12.raw	218051001	PXD000561	6130	5788	934	4H0
/pride/data/archive/2014/04/PXD000561/Adult_Monocytes_bRP_Velos_31_f20.raw	225036033	PXD000561	6160	5819	1050	4H1
/pride/data/archive/2014/04/PXD000561/Adult_Monocytes_bRP_Velos_31_f23.raw	216508784	PXD000561	6292	5976	712	4H2
/pride/data/archive/2014/04/PXD000561/Adult_NKcells_Gel_Elite_78_f01.raw	578757838	PXD000561	13076	12415	4904	4H3
/pride/data/archive/2014/04/PXD000561/Adult_NKcells_Gel_Elite_78_f02.raw	861626978	PXD000561	7236	6650	1631	4H4
/pride/data/archive/2014/04/PXD000561/Adult_NKcells_Gel_Elite_78_f04.raw	611659428	PXD000561	13438	12947	5912	4H6
/pride/data/archive/2014/04/PXD000561/Adult_NKcells_Gel_Elite_78_f05.raw	690427687	PXD000561	16398	15915	8118	4H7
/pride/data/archive/2014/04/PXD000561/Adult_NKcells_Gel_Elite_78_f06.raw	677251966	PXD000561	15868	15471	9370	4H8
/pride/data/archive/2014/04/PXD000561/Adult_NKcells_Gel_Elite_78_f07.raw	700180621	PXD000561	16993	16496	9443	4H9
/pride/data/archive/2014/04/PXD000561/Adult_NKcells_Gel_Elite_78_f08.raw	729018272	PXD000561	17781	17234	9832	4HA
/pride/data/archive/2014/04/PXD000561/Adult_NKcells_Gel_Elite_78_f09.raw	716796371	PXD000561	19724	18840	10092	4HB
/pride/data/archive/2014/04/PXD000561/Adult_NKcells_Gel_Elite_78_f10.raw	741285987	PXD000561	20104	18979	9596	4HC
/pride/data/archive/2014/04/PXD000561/Adult_NKcells_Gel_Elite_78_f11.raw	656329364	PXD000561	22307	20841	8922	4HD
/pride/data/archive/2014/04/PXD000561/Adult_NKcells_Gel_Elite_78_f12.raw	722876401	PXD000561	21584	20103	9752	4HE
/pride/data/archive/2014/04/PXD000561/Adult_NKcells_Gel_Elite_78_f13.raw	747343854	PXD000561	20603	19409	9196	4HF
/pride/data/archive/2014/04/PXD000561/Adult_NKcells_Gel_Elite_78_f14.raw	706309700	PXD000561	21648	20499	8965	4HG
/pride/data/archive/2014/04/PXD000561/Adult_NKcells_Gel_Elite_78_f15.raw	657846184	PXD000561	21430	20138	8450	4HH
/pride/data/archive/2014/04/PXD000561/Adult_NKcells_Gel_Elite_78_f16.raw	655949974	PXD000561	21416	20344	9326	4HI
/pride/data/archive/2014/04/PXD000561/Adult_NKcells_Gel_Elite_78_f17.raw	671052856	PXD000561	21774	20783	9082	4HJ
/pride/data/archive/2014/04/PXD000561/Adult_NKcells_Gel_Elite_78_f18.raw	708999722	PXD000561	20654	19692	8399	4HK
/pride/data/archive/2014/04/PXD000561/Adult_NKcells_Gel_Elite_78_f19.raw	787287854	PXD000561	19499	18630	7897	4HL
/pride/data/archive/2014/04/PXD000561/Adult_NKcells_Gel_Elite_78_f20.raw	761036747	PXD000561	19085	18280	7901	4HM
/pride/data/archive/2014/04/PXD000561/Adult_NKcells_Gel_Elite_78_f21.raw	704395160	PXD000561	18377	17375	6034	4HN
/pride/data/archive/2014/04/PXD000561/Adult_NKcells_Gel_Elite_78_f22.raw	553255243	PXD000561	20977	19586	5403	4HO
/pride/data/archive/2014/04/PXD000561/Adult_NKcells_Gel_Elite_78_f23.raw	622239589	PXD000561	20429	19234	5858	4HP
/pride/data/archive/2014/04/PXD000561/Adult_NKcells_Gel_Elite_78_f24.raw	547030346	PXD000561	14115	13095	3626	4HQ
/pride/data/archive/2014/04/PXD000561/Adult_NKcells_Gel_Velos_47_f16.raw	240602587	PXD000561	5158	4565	586	4I6
/pride/data/archive/2014/04/PXD000561/Adult_NKcells_Gel_Velos_47_f19.raw	254660498	PXD000561	5000	4285	580	4I8
/pride/data/archive/2014/04/PXD000561/Adult_NKcells_bRP_Elite_34_f01.raw	633739923	PXD000561	21069	19324	3292	4II
/pride/data/archive/2014/04/PXD000561/Adult_NKcells_bRP_Elite_34_f02.raw	627888718	PXD000561	20877	19247	3601	4IJ
/pride/data/archive/2014/04/PXD000561/Adult_NKcells_bRP_Elite_34_f03.raw	634932365	PXD000561	20989	19429	3065	4IK
/pride/data/archive/2014/04/PXD000561/Adult_NKcells_bRP_Elite_34_f04.raw	733543553	PXD000561	19702	18280	1998	4IL
/pride/data/archive/2014/04/PXD000561/Adult_NKcells_bRP_Elite_34_f14.raw	912805216	PXD000561	18147	16843	2493	4IU
/pride/data/archive/2014/04/PXD000561/Adult_NKcells_bRP_Elite_34_f15.raw	780548216	PXD000561	20171	18758	3487	4IV
/pride/data/archive/2014/04/PXD000561/Adult_NKcells_bRP_Elite_34_f16.raw	840110102	PXD000561	20129	18701	2922	4IW
/pride/data/archive/2014/04/PXD000561/Adult_NKcells_bRP_Elite_34_f17.raw	805834670	PXD000561	19580	18115	2404	4IX
/pride/data/archive/2014/04/PXD000561/Adult_NKcells_bRP_Elite_34_f19.raw	538881910	PXD000561	10666	9806	1491	4IY
/pride/data/archive/2014/04/PXD000561/Adult_NKcells_bRP_Elite_34_f20.raw	615288722	PXD000561	21308	19659	2274	4IZ
/pride/data/archive/2014/04/PXD000561/Adult_NKcells_bRP_Elite_34_f21.raw	732742160	PXD000561	19425	18070	2394	4J0
/pride/data/archive/2014/04/PXD000561/Adult_NKcells_bRP_Elite_34_f22.raw	743792084	PXD000561	18706	17521	2049	4J1
/pride/data/archive/2014/04/PXD000561/Adult_NKcells_bRP_Elite_34_f23.raw	784909059	PXD000561	18445	17272	1996	4J2
/pride/data/archive/2014/04/PXD000561/Adult_NKcells_bRP_Elite_34_f24.raw	828268858	PXD000561	17896	16662	1878	4J3
/pride/data/archive/2014/04/PXD000561/Adult_NKcells_bRP_Elite_34_f26.raw	849594815	PXD000561	18178	16892	1887	4J5
/pride/data/archive/2014/04/PXD000561/Adult_Ovary_Gel_Elite_58_f01.raw	634271910	PXD000561	8916	8000	1299	4J8
/pride/data/archive/2014/04/PXD000561/Adult_Ovary_Gel_Elite_58_f03.raw	651020338	PXD000561	9406	9013	3710	4JA
/pride/data/archive/2014/04/PXD000561/Adult_Ovary_Gel_Elite_58_f04.raw	539527313	PXD000561	12846	12383	5784	4JB
/pride/data/archive/2014/04/PXD000561/Adult_Ovary_Gel_Elite_58_f05.raw	565252649	PXD000561	15747	15101	7009	4JC
/pride/data/archive/2014/04/PXD000561/Adult_Ovary_Gel_Elite_58_f06.raw	561326668	PXD000561	15062	14370	6177	4JD
/pride/data/archive/2014/04/PXD000561/Adult_Ovary_Gel_Elite_58_f07.raw	614937282	PXD000561	16627	15852	6838	4JE
/pride/data/archive/2014/04/PXD000561/Adult_Ovary_Gel_Elite_58_f08.raw	540041936	PXD000561	13967	13425	6503	4JF
/pride/data/archive/2014/04/PXD000561/Adult_Ovary_Gel_Elite_58_f09.raw	532516054	PXD000561	14977	14350	6626	4JG
/pride/data/archive/2014/04/PXD000561/Adult_Ovary_Gel_Elite_58_f10.raw	534773334	PXD000561	15704	14444	5885	4JH
/pride/data/archive/2014/04/PXD000561/Adult_Ovary_Gel_Elite_58_f11.raw	490041377	PXD000561	15841	15103	6746	4JI
/pride/data/archive/2014/04/PXD000561/Adult_Ovary_Gel_Elite_58_f12.raw	568478537	PXD000561	16409	15376	5851	4JJ
/pride/data/archive/2014/04/PXD000561/Adult_Ovary_Gel_Elite_58_f13.raw	601526327	PXD000561	14217	12435	2748	4JK
/pride/data/archive/2014/04/PXD000561/Adult_Ovary_Gel_Elite_58_f14.raw	609548728	PXD000561	15395	14000	4570	4JL
/pride/data/archive/2014/04/PXD000561/Adult_Ovary_Gel_Elite_58_f15.raw	688420685	PXD000561	16741	15641	6385	4JM
/pride/data/archive/2014/04/PXD000561/Adult_Ovary_Gel_Elite_58_f16.raw	638492937	PXD000561	14579	13729	5532	4JN
/pride/data/archive/2014/04/PXD000561/Adult_Ovary_Gel_Elite_58_f17.raw	692262903	PXD000561	16323	15442	6276	4JO
/pride/data/archive/2014/04/PXD000561/Adult_Ovary_Gel_Elite_58_f18.raw	724299348	PXD000561	14801	13850	5593	4JP
/pride/data/archive/2014/04/PXD000561/Adult_Ovary_Gel_Elite_58_f19.raw	598048750	PXD000561	11830	10936	3448	4JQ
/pride/data/archive/2014/04/PXD000561/Adult_Ovary_Gel_Elite_58_f20.raw	637398769	PXD000561	15016	13912	5168	4JR
/pride/data/archive/2014/04/PXD000561/Adult_Ovary_Gel_Elite_58_f21.raw	642160793	PXD000561	14953	13910	4727	4JS
/pride/data/archive/2014/04/PXD000561/Adult_Ovary_Gel_Elite_58_f22.raw	588036275	PXD000561	13800	12743	4051	4JT
/pride/data/archive/2014/04/PXD000561/Adult_Ovary_Gel_Elite_58_f23.raw	576538668	PXD000561	14452	13338	3252	4JU
/pride/data/archive/2014/04/PXD000561/Adult_Ovary_Gel_Elite_58_f24.raw	593064678	PXD000561	13157	11844	2350	4JV
/pride/data/archive/2014/04/PXD000561/Adult_Ovary_bRP_Elite_57_f01.raw	703433889	PXD000561	15172	14540	7717	4JW
/pride/data/archive/2014/04/PXD000561/Adult_Ovary_bRP_Elite_57_f02.raw	687680409	PXD000561	14973	14341	7559	4JX
/pride/data/archive/2014/04/PXD000561/Adult_Ovary_bRP_Elite_57_f03.raw	765821847	PXD000561	16433	15634	8130	4JY
/pride/data/archive/2014/04/PXD000561/Adult_Ovary_bRP_Elite_57_f04.raw	744474242	PXD000561	13952	13355	6737	4JZ
/pride/data/archive/2014/04/PXD000561/Adult_Ovary_bRP_Elite_57_f05.raw	770836004	PXD000561	14130	13550	6512	4K0
/pride/data/archive/2014/04/PXD000561/Adult_Ovary_bRP_Elite_57_f06.raw	724618776	PXD000561	15224	14515	7088	4K1
/pride/data/archive/2014/04/PXD000561/Adult_Ovary_bRP_Elite_57_f07.raw	623466091	PXD000561	16732	15688	7287	4K2
/pride/data/archive/2014/04/PXD000561/Adult_Ovary_bRP_Elite_57_f08.raw	661744384	PXD000561	18616	17520	8165	4K3
/pride/data/archive/2014/04/PXD000561/Adult_Ovary_bRP_Elite_57_f09.raw	618465792	PXD000561	18455	17478	8089	4K4
/pride/data/archive/2014/04/PXD000561/Adult_Ovary_bRP_Elite_57_f10.raw	591635314	PXD000561	18592	17549	8174	4K5
/pride/data/archive/2014/04/PXD000561/Adult_Ovary_bRP_Elite_57_f11.raw	520146004	PXD000561	18855	17563	7695	4K6
/pride/data/archive/2014/04/PXD000561/Adult_Ovary_bRP_Elite_57_f12.raw	558148292	PXD000561	20247	18841	8095	4K7
/pride/data/archive/2014/04/PXD000561/Adult_Ovary_bRP_Elite_57_f13.raw	706397416	PXD000561	15169	14473	7078	4K8
/pride/data/archive/2014/04/PXD000561/Adult_Ovary_bRP_Elite_57_f14.raw	667156731	PXD000561	15421	14803	7615	4K9
/pride/data/archive/2014/04/PXD000561/Adult_Ovary_bRP_Elite_57_f15.raw	688030362	PXD000561	15201	14533	7517	4KA
/pride/data/archive/2014/04/PXD000561/Adult_Ovary_bRP_Elite_57_f16.raw	719727094	PXD000561	15028	14313	7208	4KB
/pride/data/archive/2014/04/PXD000561/Adult_Ovary_bRP_Elite_57_f17.raw	732217229	PXD000561	15419	14764	7388	4KC
/pride/data/archive/2014/04/PXD000561/Adult_Ovary_bRP_Elite_57_f18.raw	784531298	PXD000561	14392	13853	7141	4KD
/pride/data/archive/2014/04/PXD000561/Adult_Ovary_bRP_Elite_57_f19.raw	777583759	PXD000561	14365	13789	7026	4KE
/pride/data/archive/2014/04/PXD000561/Adult_Ovary_bRP_Elite_57_f20.raw	753983300	PXD000561	14462	13801	6737	4KF
/pride/data/archive/2014/04/PXD000561/Adult_Ovary_bRP_Elite_57_f21.raw	769291000	PXD000561	14535	13867	6604	4KG
/pride/data/archive/2014/04/PXD000561/Adult_Ovary_bRP_Elite_57_f22.raw	721776145	PXD000561	14960	14302	6880	4KH
/pride/data/archive/2014/04/PXD000561/Adult_Ovary_bRP_Elite_57_f23.raw	721460769	PXD000561	15273	14485	7158	4KI
/pride/data/archive/2014/04/PXD000561/Adult_Ovary_bRP_Elite_57_f24.raw	709906653	PXD000561	14319	13763	6718	4KJ
/pride/data/archive/2014/04/PXD000561/Adult_Pancreas_Gel_Elite_60_f01.raw	893268656	PXD000561	6627	6199	1552	4KK
/pride/data/archive/2014/04/PXD000561/Adult_Pancreas_Gel_Elite_60_f05.raw	757617046	PXD000561	7964	7467	1469	4KO
/pride/data/archive/2014/04/PXD000561/Adult_Pancreas_Gel_Elite_60_f06.raw	847531716	PXD000561	6891	6578	2283	4KP
/pride/data/archive/2014/04/PXD000561/Adult_Pancreas_Gel_Elite_60_f07.raw	871616810	PXD000561	6753	6420	1228	4KQ
/pride/data/archive/2014/04/PXD000561/Adult_Pancreas_Gel_Elite_60_f08.raw	879417907	PXD000561	6582	6336	2256	4KR
/pride/data/archive/2014/04/PXD000561/Adult_Pancreas_Gel_Elite_60_f09.raw	703064346	PXD000561	8179	7922	2942	4KS
/pride/data/archive/2014/04/PXD000561/Adult_Pancreas_Gel_Elite_60_f10.raw	638861443	PXD000561	9204	8905	3765	4KT
/pride/data/archive/2014/04/PXD000561/Adult_Pancreas_Gel_Elite_60_f11.raw	694176491	PXD000561	9792	9453	4032	4KU
/pride/data/archive/2014/04/PXD000561/Adult_Pancreas_Gel_Elite_60_f12.raw	728643953	PXD000561	10781	10116	2888	4KV
/pride/data/archive/2014/04/PXD000561/Adult_Pancreas_Gel_Elite_60_f13.raw	963394205	PXD000561	6173	5924	2347	4KW
/pride/data/archive/2014/04/PXD000561/Adult_Pancreas_Gel_Elite_60_f14.raw	751095284	PXD000561	8806	8386	2457	4KX
/pride/data/archive/2014/04/PXD000561/Adult_Pancreas_Gel_Elite_60_f15.raw	844611808	PXD000561	7456	7123	1928	4KY
/pride/data/archive/2014/04/PXD000561/Adult_Pancreas_Gel_Elite_60_f16.raw	766473780	PXD000561	8809	8339	1221	4KZ
/pride/data/archive/2014/04/PXD000561/Adult_Pancreas_Gel_Elite_60_f17.raw	838070337	PXD000561	7493	7139	1819	4L0
/pride/data/archive/2014/04/PXD000561/Adult_Pancreas_Gel_Elite_60_f18.raw	882456713	PXD000561	7210	6991	2189	4L1
/pride/data/archive/2014/04/PXD000561/Adult_Pancreas_Gel_Elite_60_f19.raw	845099834	PXD000561	7119	6859	1850	4L2
/pride/data/archive/2014/04/PXD000561/Adult_Pancreas_Gel_Elite_60_f20.raw	950964411	PXD000561	5487	5337	1895	4L3
/pride/data/archive/2014/04/PXD000561/Adult_Pancreas_Gel_Elite_60_f21.raw	814107600	PXD000561	6935	6628	1142	4L4
/pride/data/archive/2014/04/PXD000561/Adult_Pancreas_Gel_Elite_60_f22.raw	567441513	PXD000561	11847	11194	1805	4L5
/pride/data/archive/2014/04/PXD000561/Adult_Pancreas_bRP_Elite_59_f01.raw	715418651	PXD000561	14732	13565	4987	4L8
/pride/data/archive/2014/04/PXD000561/Adult_Pancreas_bRP_Elite_59_f02.raw	660532186	PXD000561	15809	14262	6233	4L9
/pride/data/archive/2014/04/PXD000561/Adult_Pancreas_bRP_Elite_59_f03.raw	705839021	PXD000561	16202	14860	6414	4LA
/pride/data/archive/2014/04/PXD000561/Adult_Pancreas_bRP_Elite_59_f04.raw	552422357	PXD000561	8459	7608	2225	4LB
/pride/data/archive/2014/04/PXD000561/Adult_Pancreas_bRP_Elite_59_f05.raw	468293943	PXD000561	9055	8024	2030	4LC
/pride/data/archive/2014/04/PXD000561/Adult_Pancreas_bRP_Elite_59_f06.raw	499218303	PXD000561	9608	8567	2057	4LD
/pride/data/archive/2014/04/PXD000561/Adult_Pancreas_bRP_Elite_59_f07.raw	697170975	PXD000561	11805	10765	2822	4LE
/pride/data/archive/2014/04/PXD000561/Adult_Pancreas_bRP_Elite_59_f08.raw	593121504	PXD000561	18297	17035	6727	4LF
/pride/data/archive/2014/04/PXD000561/Adult_Pancreas_bRP_Elite_59_f09.raw	643177847	PXD000561	18232	17008	7161	4LG
/pride/data/archive/2014/04/PXD000561/Adult_Pancreas_bRP_Elite_59_f10.raw	550253147	PXD000561	13026	12016	4266	4LH
/pride/data/archive/2014/04/PXD000561/Adult_Pancreas_bRP_Elite_59_f11.raw	640251046	PXD000561	18351	16995	6846	4LI
/pride/data/archive/2014/04/PXD000561/Adult_Pancreas_bRP_Elite_59_f12.raw	624703723	PXD000561	17962	16671	6479	4LJ
/pride/data/archive/2014/04/PXD000561/Adult_Pancreas_bRP_Elite_59_f13.raw	652144131	PXD000561	17949	16673	6709	4LK
/pride/data/archive/2014/04/PXD000561/Adult_Pancreas_bRP_Elite_59_f14.raw	650642999	PXD000561	17590	16504	6754	4LL
/pride/data/archive/2014/04/PXD000561/Adult_Pancreas_bRP_Elite_59_f15.raw	651580802	PXD000561	17147	16096	6601	4LM
/pride/data/archive/2014/04/PXD000561/Adult_Pancreas_bRP_Elite_59_f16.raw	609224496	PXD000561	16835	15620	6150	4LN
/pride/data/archive/2014/04/PXD000561/Adult_Pancreas_bRP_Elite_59_f17.raw	547378034	PXD000561	11617	10732	3862	4LO
/pride/data/archive/2014/04/PXD000561/Adult_Pancreas_bRP_Elite_59_f18.raw	703843413	PXD000561	15192	13989	4593	4LP
/pride/data/archive/2014/04/PXD000561/Adult_Pancreas_bRP_Elite_59_f19.raw	622559127	PXD000561	16189	15133	6058	4LQ
/pride/data/archive/2014/04/PXD000561/Adult_Pancreas_bRP_Elite_59_f20.raw	649463953	PXD000561	16193	14751	5838	4LR
/pride/data/archive/2014/04/PXD000561/Adult_Pancreas_bRP_Elite_59_f21.raw	679866253	PXD000561	16409	15165	6279	4LS
/pride/data/archive/2014/04/PXD000561/Adult_Pancreas_bRP_Elite_59_f22.raw	493376572	PXD000561	13471	12607	4594	4LT
/pride/data/archive/2014/04/PXD000561/Adult_Pancreas_bRP_Elite_59_f23.raw	467755089	PXD000561	8328	7441	1823	4LU
/pride/data/archive/2014/04/PXD000561/Adult_Pancreas_bRP_Elite_59_f24.raw	494168528	PXD000561	11412	10262	2148	4LV
/pride/data/archive/2014/04/PXD000561/Adult_Platelets_Gel_Elite_48_f01.raw	644520233	PXD000561	18998	17645	4290	4LW
/pride/data/archive/2014/04/PXD000561/Adult_Platelets_Gel_Elite_48_f02.raw	569618599	PXD000561	20883	19174	5697	4LX
/pride/data/archive/2014/04/PXD000561/Adult_Platelets_Gel_Elite_48_f03.raw	564299954	PXD000561	18963	17459	5207	4LY
/pride/data/archive/2014/04/PXD000561/Adult_Platelets_Gel_Elite_48_f04.raw	598699620	PXD000561	17950	16573	5047	4LZ
/pride/data/archive/2014/04/PXD000561/Adult_Platelets_Gel_Elite_48_f05.raw	592124189	PXD000561	18866	17685	4725	4M0
/pride/data/archive/2014/04/PXD000561/Adult_Platelets_Gel_Elite_48_f06.raw	621260365	PXD000561	20113	18887	6619	4M1
/pride/data/archive/2014/04/PXD000561/Adult_Platelets_Gel_Elite_48_f07.raw	512989860	PXD000561	21701	19783	6073	4M2
/pride/data/archive/2014/04/PXD000561/Adult_Platelets_Gel_Elite_48_f08.raw	526775844	PXD000561	21511	19707	7946	4M3
/pride/data/archive/2014/04/PXD000561/Adult_Platelets_Gel_Elite_48_f09.raw	547718646	PXD000561	19465	18011	8150	4M4
/pride/data/archive/2014/04/PXD000561/Adult_Platelets_Gel_Elite_48_f10.raw	588694028	PXD000561	21148	19658	7171	4M5
/pride/data/archive/2014/04/PXD000561/Adult_Platelets_Gel_Elite_48_f11.raw	600421997	PXD000561	20065	19140	7372	4M6
/pride/data/archive/2014/04/PXD000561/Adult_Platelets_Gel_Elite_48_f12.raw	578492403	PXD000561	20113	18433	5433	4M7
/pride/data/archive/2014/04/PXD000561/Adult_Platelets_Gel_Elite_48_f13.raw	556050213	PXD000561	20030	18203	5768	4M8
/pride/data/archive/2014/04/PXD000561/Adult_Platelets_Gel_Elite_48_f14.raw	474589475	PXD000561	21759	19725	6668	4M9
/pride/data/archive/2014/04/PXD000561/Adult_Platelets_Gel_Elite_48_f15.raw	562446171	PXD000561	20593	19210	6759	4MA
/pride/data/archive/2014/04/PXD000561/Adult_Platelets_Gel_Elite_48_f16.raw	514973471	PXD000561	21405	20049	8009	4MB
/pride/data/archive/2014/04/PXD000561/Adult_Platelets_Gel_Elite_48_f17.raw	548258471	PXD000561	21491	20232	7005	4MC
/pride/data/archive/2014/04/PXD000561/Adult_Platelets_Gel_Elite_48_f18.raw	591144132	PXD000561	19903	19010	6378	4MD
/pride/data/archive/2014/04/PXD000561/Adult_Platelets_Gel_Elite_48_f19.raw	609185795	PXD000561	19843	18817	5418	4ME
/pride/data/archive/2014/04/PXD000561/Adult_Platelets_Gel_Elite_48_f20.raw	622556490	PXD000561	17948	16957	4672	4MF
/pride/data/archive/2014/04/PXD000561/Adult_Platelets_Gel_Elite_48_f21.raw	591383054	PXD000561	19638	18390	4855	4MG
/pride/data/archive/2014/04/PXD000561/Adult_Platelets_Gel_Elite_48_f22.raw	574738786	PXD000561	19559	18618	5307	4MH
/pride/data/archive/2014/04/PXD000561/Adult_Platelets_Gel_Velos_36_f04.raw	244446552	PXD000561	6339	5512	731	4MN
/pride/data/archive/2014/04/PXD000561/Adult_Platelets_Gel_Velos_36_f07.raw	217019292	PXD000561	6017	5234	657	4MQ
/pride/data/archive/2014/04/PXD000561/Adult_Platelets_Gel_Velos_36_f08.raw	217039289	PXD000561	6240	5424	749	4MR
/pride/data/archive/2014/04/PXD000561/Adult_Platelets_Gel_Velos_36_f12.raw	242843045	PXD000561	6296	5511	943	4MV
/pride/data/archive/2014/04/PXD000561/Adult_Platelets_Gel_Velos_36_f13.raw	233150741	PXD000561	6174	5461	1376	4MW
/pride/data/archive/2014/04/PXD000561/Adult_Platelets_Gel_Velos_36_f14.raw	240641494	PXD000561	6447	5557	1225	4MX
/pride/data/archive/2014/04/PXD000561/Adult_Platelets_Gel_Velos_36_f15.raw	221781122	PXD000561	6256	5414	838	4MY
/pride/data/archive/2014/04/PXD000561/Adult_Platelets_Gel_Velos_36_f17.raw	215652115	PXD000561	6414	5605	1367	4MZ
/pride/data/archive/2014/04/PXD000561/Adult_Platelets_Gel_Velos_36_f18.raw	223753501	PXD000561	6214	5393	1034	4N0
/pride/data/archive/2014/04/PXD000561/Adult_Platelets_Gel_Velos_36_f19.raw	221278813	PXD000561	6268	5482	1093	4N1
/pride/data/archive/2014/04/PXD000561/Adult_Platelets_Gel_Velos_36_f20.raw	237414327	PXD000561	6106	5209	1023	4N2
/pride/data/archive/2014/04/PXD000561/Adult_Platelets_Gel_Velos_36_f21.raw	240152207	PXD000561	6230	5327	1021	4N3
/pride/data/archive/2014/04/PXD000561/Adult_Platelets_Gel_Velos_36_f22.raw	234326345	PXD000561	6240	5321	1024	4N4
/pride/data/archive/2014/04/PXD000561/Adult_Platelets_Gel_Velos_36_f23.raw	251677070	PXD000561	6367	5563	1010	4N5
/pride/data/archive/2014/04/PXD000561/Adult_Platelets_Gel_Velos_36_f26.raw	228204631	PXD000561	6193	5399	1866	4N7
/pride/data/archive/2014/04/PXD000561/Adult_Platelets_Gel_Velos_36_f27.raw	246177386	PXD000561	6795	5970	1939	4N8
/pride/data/archive/2014/04/PXD000561/Adult_Platelets_Gel_Velos_36_f28.raw	236771181	PXD000561	6369	5633	1577	4N9
/pride/data/archive/2014/04/PXD000561/Adult_Platelets_Gel_Velos_36_f29.raw	230579961	PXD000561	6213	5606	2379	4NA
/pride/data/archive/2014/04/PXD000561/Adult_Platelets_Gel_Velos_36_f30.raw	217258253	PXD000561	6420	5661	1269	4NB
/pride/data/archive/2014/04/PXD000561/Adult_Platelets_Gel_Velos_36_f31.raw	232204657	PXD000561	6280	5561	1433	4NC
/pride/data/archive/2014/04/PXD000561/Adult_Platelets_Gel_Velos_36_f32.raw	247669262	PXD000561	6548	5766	1646	4ND
/pride/data/archive/2014/04/PXD000561/Adult_Platelets_Gel_Velos_36_f33.raw	225065505	PXD000561	6438	5739	1177	4NE
/pride/data/archive/2014/04/PXD000561/Adult_Platelets_Gel_Velos_36_f34.raw	225862151	PXD000561	6192	5575	1466	4NF
/pride/data/archive/2014/04/PXD000561/Adult_Platelets_Gel_Velos_36_f35.raw	216454548	PXD000561	6457	5777	1655	4NG
/pride/data/archive/2014/04/PXD000561/Adult_Platelets_Gel_Velos_36_f36.raw	221248046	PXD000561	6621	5888	1934	4NH
/pride/data/archive/2014/04/PXD000561/Adult_Platelets_Gel_Velos_36_f37.raw	220550625	PXD000561	6660	5917	1870	4NI
/pride/data/archive/2014/04/PXD000561/Adult_Platelets_Gel_Velos_36_f38.raw	231088233	PXD000561	5754	4981	1547	4NJ
/pride/data/archive/2014/04/PXD000561/Adult_Platelets_bRP_Velos_35_f01.raw	227339089	PXD000561	6645	6365	2931	4NK
/pride/data/archive/2014/04/PXD000561/Adult_Prostate_Gel_Elite_62_f01.raw	716779057	PXD000561	10524	9659	2925	4NL
/pride/data/archive/2014/04/PXD000561/Adult_Prostate_Gel_Elite_62_f02.raw	653382770	PXD000561	12112	10969	3126	4NM
/pride/data/archive/2014/04/PXD000561/Adult_Prostate_Gel_Elite_62_f03.raw	681667078	PXD000561	16219	14871	4966	4NN
/pride/data/archive/2014/04/PXD000561/Adult_Prostate_Gel_Elite_62_f04.raw	688781712	PXD000561	16497	15386	5261	4NO
/pride/data/archive/2014/04/PXD000561/Adult_Prostate_Gel_Elite_62_f05.raw	752864456	PXD000561	19063	17856	6206	4NP
/pride/data/archive/2014/04/PXD000561/Adult_Prostate_Gel_Elite_62_f06.raw	783792445	PXD000561	19343	18069	6417	4NQ
/pride/data/archive/2014/04/PXD000561/Adult_Prostate_Gel_Elite_62_f07.raw	677793221	PXD000561	17544	16438	5625	4NR
/pride/data/archive/2014/04/PXD000561/Adult_Prostate_Gel_Elite_62_f08.raw	742723942	PXD000561	17130	16310	6826	4NS
/pride/data/archive/2014/04/PXD000561/Adult_Prostate_Gel_Elite_62_f09.raw	762112242	PXD000561	17674	16822	7371	4NT
/pride/data/archive/2014/04/PXD000561/Adult_Prostate_Gel_Elite_62_f10.raw	723720418	PXD000561	16960	16170	6962	4NU
/pride/data/archive/2014/04/PXD000561/Adult_Prostate_Gel_Elite_62_f11.raw	752555642	PXD000561	18133	17215	7318	4NV
/pride/data/archive/2014/04/PXD000561/Adult_Prostate_Gel_Elite_62_f12.raw	659647110	PXD000561	19453	18208	4828	4NW
/pride/data/archive/2014/04/PXD000561/Adult_Prostate_Gel_Elite_62_f13.raw	707494456	PXD000561	19373	18460	7391	4NX
/pride/data/archive/2014/04/PXD000561/Adult_Prostate_Gel_Elite_62_f14.raw	754393431	PXD000561	19385	18496	7346	4NY
/pride/data/archive/2014/04/PXD000561/Adult_Prostate_Gel_Elite_62_f15.raw	581021375	PXD000561	18415	16992	4419	4NZ
/pride/data/archive/2014/04/PXD000561/Adult_Prostate_Gel_Elite_62_f16.raw	610702205	PXD000561	20723	19242	5576	4O0
/pride/data/archive/2014/04/PXD000561/Adult_Prostate_Gel_Elite_62_f17.raw	697350922	PXD000561	19391	18448	6914	4O1
/pride/data/archive/2014/04/PXD000561/Adult_Prostate_Gel_Elite_62_f18.raw	717517061	PXD000561	17290	16520	6289	4O2
/pride/data/archive/2014/04/PXD000561/Adult_Prostate_Gel_Elite_62_f19.raw	709421399	PXD000561	17744	16852	5080	4O3
/pride/data/archive/2014/04/PXD000561/Adult_Prostate_Gel_Elite_62_f20.raw	690545839	PXD000561	16687	15800	4820	4O4
/pride/data/archive/2014/04/PXD000561/Adult_Prostate_Gel_Elite_62_f21.raw	657781841	PXD000561	18069	17110	4805	4O5
/pride/data/archive/2014/04/PXD000561/Adult_Prostate_Gel_Elite_62_f22.raw	662917141	PXD000561	10664	10084	2644	4O6
/pride/data/archive/2014/04/PXD000561/Adult_Prostate_bRP_Elite_61_f01.raw	658436146	PXD000561	17517	15921	5785	4O9
/pride/data/archive/2014/04/PXD000561/Adult_Prostate_bRP_Elite_61_f02.raw	637947100	PXD000561	16760	15364	5943	4OA
/pride/data/archive/2014/04/PXD000561/Adult_Prostate_bRP_Elite_61_f03.raw	679569899	PXD000561	17442	16122	6003	4OB
/pride/data/archive/2014/04/PXD000561/Adult_Prostate_bRP_Elite_61_f04.raw	706556063	PXD000561	16909	15508	5808	4OC
/pride/data/archive/2014/04/PXD000561/Adult_Prostate_bRP_Elite_61_f05.raw	688625573	PXD000561	16133	14914	5778	4OD
/pride/data/archive/2014/04/PXD000561/Adult_Prostate_bRP_Elite_61_f06.raw	583476305	PXD000561	16270	14656	5552	4OE
/pride/data/archive/2014/04/PXD000561/Adult_Prostate_bRP_Elite_61_f07.raw	548297626	PXD000561	17691	15823	5312	4OF
/pride/data/archive/2014/04/PXD000561/Adult_Prostate_bRP_Elite_61_f08.raw	556743881	PXD000561	18678	16985	6357	4OG
/pride/data/archive/2014/04/PXD000561/Adult_Prostate_bRP_Elite_61_f09.raw	607554378	PXD000561	18996	17385	6633	4OH
/pride/data/archive/2014/04/PXD000561/Adult_Prostate_bRP_Elite_61_f10.raw	591725628	PXD000561	19359	17675	6432	4OI
/pride/data/archive/2014/04/PXD000561/Adult_Prostate_bRP_Elite_61_f11.raw	542072816	PXD000561	19794	18149	6464	4OJ
/pride/data/archive/2014/04/PXD000561/Adult_Prostate_bRP_Elite_61_f12.raw	567448212	PXD000561	19803	17772	5855	4OK
/pride/data/archive/2014/04/PXD000561/Adult_Prostate_bRP_Elite_61_f13.raw	575133044	PXD000561	18372	16597	6136	4OL
/pride/data/archive/2014/04/PXD000561/Adult_Prostate_bRP_Elite_61_f14.raw	561046394	PXD000561	19160	17459	6272	4OM
/pride/data/archive/2014/04/PXD000561/Adult_Prostate_bRP_Elite_61_f15.raw	564610237	PXD000561	19324	17100	6115	4ON
/pride/data/archive/2014/04/PXD000561/Adult_Prostate_bRP_Elite_61_f16.raw	589846155	PXD000561	17913	15631	5100	4OO
/pride/data/archive/2014/04/PXD000561/Adult_Prostate_bRP_Elite_61_f17.raw	551102823	PXD000561	18987	17198	6151	4OP
/pride/data/archive/2014/04/PXD000561/Adult_Prostate_bRP_Elite_61_f18.raw	559757291	PXD000561	19108	16991	6024	4OQ
/pride/data/archive/2014/04/PXD000561/Adult_Prostate_bRP_Elite_61_f19.raw	630444164	PXD000561	18592	16915	6322	4OR
/pride/data/archive/2014/04/PXD000561/Adult_Prostate_bRP_Elite_61_f20.raw	676355438	PXD000561	17881	16044	5954	4OS
/pride/data/archive/2014/04/PXD000561/Adult_Prostate_bRP_Elite_61_f21.raw	623667070	PXD000561	18074	16219	5873	4OT
/pride/data/archive/2014/04/PXD000561/Adult_Prostate_bRP_Elite_61_f22.raw	661734011	PXD000561	17479	16003	5973	4OU
/pride/data/archive/2014/04/PXD000561/Adult_Prostate_bRP_Elite_61_f23.raw	568313402	PXD000561	18021	16345	5911	4OV
/pride/data/archive/2014/04/PXD000561/Adult_Prostate_bRP_Elite_61_f24.raw	621649550	PXD000561	17479	15987	5968	4OW
/pride/data/archive/2014/04/PXD000561/Adult_Rectum_Gel_Elite_63_f01.raw	621192582	PXD000561	13842	12279	1615	4OX
/pride/data/archive/2014/04/PXD000561/Adult_Rectum_Gel_Elite_63_f03.raw	619106649	PXD000561	11923	10603	1436	4OZ
/pride/data/archive/2014/04/PXD000561/Adult_Rectum_Gel_Elite_63_f04.raw	619513059	PXD000561	13338	12171	2745	4P0
/pride/data/archive/2014/04/PXD000561/Adult_Rectum_Gel_Elite_63_f05.raw	589445804	PXD000561	14975	13758	3356	4P1
/pride/data/archive/2014/04/PXD000561/Adult_Rectum_Gel_Elite_63_f06.raw	679888334	PXD000561	18591	17234	4561	4P2
/pride/data/archive/2014/04/PXD000561/Adult_Rectum_Gel_Elite_63_f07.raw	824007153	PXD000561	8085	7651	2549	4P3
/pride/data/archive/2014/04/PXD000561/Adult_Rectum_Gel_Elite_63_f08.raw	638442835	PXD000561	15606	14605	5381	4P4
/pride/data/archive/2014/04/PXD000561/Adult_Rectum_Gel_Elite_63_f09.raw	665252224	PXD000561	17205	16009	5134	4P5
/pride/data/archive/2014/04/PXD000561/Adult_Rectum_Gel_Elite_63_f10.raw	677801498	PXD000561	18518	17095	4979	4P6
/pride/data/archive/2014/04/PXD000561/Adult_Rectum_Gel_Elite_63_f11.raw	715608407	PXD000561	17993	16937	6265	4P7
/pride/data/archive/2014/04/PXD000561/Adult_Rectum_Gel_Elite_63_f12.raw	679315100	PXD000561	17413	16369	6474	4P8
/pride/data/archive/2014/04/PXD000561/Adult_Rectum_Gel_Elite_63_f13.raw	715961106	PXD000561	19313	18057	7151	4P9
/pride/data/archive/2014/04/PXD000561/Adult_Rectum_Gel_Elite_63_f14.raw	668128934	PXD000561	16521	15538	4994	4PA
/pride/data/archive/2014/04/PXD000561/Adult_Rectum_Gel_Elite_63_f15.raw	692637668	PXD000561	18366	17227	5462	4PB
/pride/data/archive/2014/04/PXD000561/Adult_Rectum_Gel_Elite_63_f16.raw	678492535	PXD000561	17396	16485	6483	4PC
/pride/data/archive/2014/04/PXD000561/Adult_Rectum_Gel_Elite_63_f17.raw	683314704	PXD000561	17457	16491	6037	4PD
/pride/data/archive/2014/04/PXD000561/Adult_Rectum_Gel_Elite_63_f18.raw	589505048	PXD000561	19871	18086	4793	4PE
/pride/data/archive/2014/04/PXD000561/Adult_Rectum_Gel_Elite_63_f19.raw	675338802	PXD000561	17967	17028	6865	4PF
/pride/data/archive/2014/04/PXD000561/Adult_Rectum_Gel_Elite_63_f20.raw	681736609	PXD000561	16981	16068	5959	4PG
/pride/data/archive/2014/04/PXD000561/Adult_Rectum_Gel_Elite_63_f21.raw	670313096	PXD000561	16221	15238	3988	4PH
/pride/data/archive/2014/04/PXD000561/Adult_Rectum_Gel_Elite_63_f22.raw	668586460	PXD000561	16003	14972	3411	4PI
/pride/data/archive/2014/04/PXD000561/Adult_Rectum_Gel_Elite_63_f23.raw	652338482	PXD000561	15867	14866	3498	4PJ
/pride/data/archive/2014/04/PXD000561/Adult_Rectum_bRP_Elite_84_f01.raw	835618962	PXD000561	17276	15519	5198	4PM
/pride/data/archive/2014/04/PXD000561/Adult_Rectum_bRP_Elite_84_f02.raw	990879019	PXD000561	14464	13221	5235	4PN
/pride/data/archive/2014/04/PXD000561/Adult_Rectum_bRP_Elite_84_f03.raw	1109680554	PXD000561	12474	11653	5117	4PO
/pride/data/archive/2014/04/PXD000561/Adult_Rectum_bRP_Elite_84_f04.raw	1179912998	PXD000561	11687	10832	4591	4PP
/pride/data/archive/2014/04/PXD000561/Adult_Rectum_bRP_Elite_84_f05.raw	1189252733	PXD000561	11132	10442	4545	4PQ
/pride/data/archive/2014/04/PXD000561/Adult_Rectum_bRP_Elite_84_f06.raw	1245569909	PXD000561	10849	10011	4092	4PR
/pride/data/archive/2014/04/PXD000561/Adult_Rectum_bRP_Elite_84_f07.raw	1170857849	PXD000561	11246	10433	3781	4PS
/pride/data/archive/2014/04/PXD000561/Adult_Rectum_bRP_Elite_84_f08.raw	1106861850	PXD000561	11971	11246	4367	4PT
/pride/data/archive/2014/04/PXD000561/Adult_Rectum_bRP_Elite_84_f09.raw	1184646208	PXD000561	12014	11368	4530	4PU
/pride/data/archive/2014/04/PXD000561/Adult_Rectum_bRP_Elite_84_f10.raw	1196067538	PXD000561	11773	10865	4218	4PV
/pride/data/archive/2014/04/PXD000561/Adult_Rectum_bRP_Elite_84_f11.raw	1132741840	PXD000561	11633	10893	4332	4PW
/pride/data/archive/2014/04/PXD000561/Adult_Rectum_bRP_Elite_84_f12.raw	698105740	PXD000561	18343	15724	5138	4PX
/pride/data/archive/2014/04/PXD000561/Adult_Rectum_bRP_Elite_84_f13.raw	972973420	PXD000561	14676	12873	4909	4PY
/pride/data/archive/2014/04/PXD000561/Adult_Rectum_bRP_Elite_84_f14.raw	1064415190	PXD000561	13655	12172	5247	4PZ
/pride/data/archive/2014/04/PXD000561/Adult_Rectum_bRP_Elite_84_f15.raw	1084656564	PXD000561	13000	11525	4514	4Q0
/pride/data/archive/2014/04/PXD000561/Adult_Rectum_bRP_Elite_84_f16.raw	1136015921	PXD000561	12489	11204	4406	4Q1
/pride/data/archive/2014/04/PXD000561/Adult_Rectum_bRP_Elite_84_f17.raw	1156372639	PXD000561	12060	10722	4472	4Q2
/pride/data/archive/2014/04/PXD000561/Adult_Rectum_bRP_Elite_84_f18.raw	1192382636	PXD000561	11687	10443	4254	4Q3
/pride/data/archive/2014/04/PXD000561/Adult_Rectum_bRP_Elite_84_f19.raw	1166164599	PXD000561	11955	10687	4705	4Q4
/pride/data/archive/2014/04/PXD000561/Adult_Rectum_bRP_Elite_84_f20.raw	1118024374	PXD000561	12854	11553	4717	4Q5
/pride/data/archive/2014/04/PXD000561/Adult_Rectum_bRP_Elite_84_f21.raw	1173090729	PXD000561	12205	10812	4241	4Q6
/pride/data/archive/2014/04/PXD000561/Adult_Rectum_bRP_Elite_84_f22.raw	947731383	PXD000561	12226	10710	3089	4Q7
/pride/data/archive/2014/04/PXD000561/Adult_Rectum_bRP_Elite_84_f23.raw	1083705506	PXD000561	13245	11695	4664	4Q8
/pride/data/archive/2014/04/PXD000561/Adult_Rectum_bRP_Elite_84_f24.raw	1163214698	PXD000561	12030	10676	4568	4Q9
/pride/data/archive/2014/04/PXD000561/Adult_Retina_Gel_Elite_65_f01.raw	1155674778	PXD000561	6861	6341	1376	4QA
/pride/data/archive/2014/04/PXD000561/Adult_Retina_Gel_Elite_65_f03.raw	982707482	PXD000561	9358	9021	4615	4QC
/pride/data/archive/2014/04/PXD000561/Adult_Retina_Gel_Elite_65_f04.raw	907460035	PXD000561	11889	11225	3340	4QD
/pride/data/archive/2014/04/PXD000561/Adult_Retina_Gel_Elite_65_f05.raw	913712426	PXD000561	11914	11127	3187	4QE
/pride/data/archive/2014/04/PXD000561/Adult_Retina_Gel_Elite_65_f06.raw	903281007	PXD000561	11597	10976	4100	4QF
/pride/data/archive/2014/04/PXD000561/Adult_Retina_Gel_Elite_65_f07.raw	916393445	PXD000561	13942	13168	3727	4QG
/pride/data/archive/2014/04/PXD000561/Adult_Retina_Gel_Elite_65_f08.raw	908644719	PXD000561	13231	12431	3857	4QH
/pride/data/archive/2014/04/PXD000561/Adult_Retina_Gel_Elite_65_f09.raw	876805958	PXD000561	11448	10933	3943	4QI
/pride/data/archive/2014/04/PXD000561/Adult_Retina_Gel_Elite_65_f10.raw	961128502	PXD000561	15401	14498	4151	4QJ
/pride/data/archive/2014/04/PXD000561/Adult_Retina_Gel_Elite_65_f11.raw	931714914	PXD000561	14579	13744	3886	4QK
/pride/data/archive/2014/04/PXD000561/Adult_Retina_Gel_Elite_65_f12.raw	925940086	PXD000561	14671	13877	3991	4QL
/pride/data/archive/2014/04/PXD000561/Adult_Retina_Gel_Elite_65_f13.raw	923127685	PXD000561	14197	13452	4546	4QM
/pride/data/archive/2014/04/PXD000561/Adult_Retina_Gel_Elite_65_f14.raw	927659389	PXD000561	16249	15321	4513	4QN
/pride/data/archive/2014/04/PXD000561/Adult_Retina_Gel_Elite_65_f15.raw	950082848	PXD000561	15626	14833	5034	4QO
/pride/data/archive/2014/04/PXD000561/Adult_Retina_Gel_Elite_65_f16.raw	992942252	PXD000561	16942	15859	4092	4QP
/pride/data/archive/2014/04/PXD000561/Adult_Retina_Gel_Elite_65_f17.raw	969669996	PXD000561	14180	13575	4852	4QQ
/pride/data/archive/2014/04/PXD000561/Adult_Retina_Gel_Elite_65_f18.raw	962135791	PXD000561	15092	14251	4248	4QR
/pride/data/archive/2014/04/PXD000561/Adult_Retina_Gel_Elite_65_f19.raw	980910224	PXD000561	14950	14259	4570	4QS
/pride/data/archive/2014/04/PXD000561/Adult_Retina_Gel_Elite_65_f20.raw	922472770	PXD000561	13839	13095	3903	4QT
/pride/data/archive/2014/04/PXD000561/Adult_Retina_Gel_Elite_65_f21.raw	897819614	PXD000561	15222	14184	2934	4QU
/pride/data/archive/2014/04/PXD000561/Adult_Retina_Gel_Elite_65_f22.raw	886884663	PXD000561	13698	12787	2996	4QV
/pride/data/archive/2014/04/PXD000561/Adult_Retina_Gel_Velos_5_f01.raw	358525974	PXD000561	7556	6718	3316	4QY
/pride/data/archive/2014/04/PXD000561/Adult_Retina_Gel_Velos_5_f02.raw	350846066	PXD000561	7534	6705	3379	4QZ
/pride/data/archive/2014/04/PXD000561/Adult_Retina_Gel_Velos_5_f03.raw	296347115	PXD000561	6851	6384	3855	4R0
/pride/data/archive/2014/04/PXD000561/Adult_Retina_Gel_Velos_5_f04.raw	281651985	PXD000561	7238	6690	3301	4R1
/pride/data/archive/2014/04/PXD000561/Adult_Retina_Gel_Velos_5_f06.raw	336327395	PXD000561	6892	6344	3771	4R3
/pride/data/archive/2014/04/PXD000561/Adult_Retina_Gel_Velos_5_f07.raw	318070582	PXD000561	7079	6400	3169	4R4
/pride/data/archive/2014/04/PXD000561/Adult_Retina_Gel_Velos_5_f08.raw	326015493	PXD000561	6557	5891	2162	4R5
/pride/data/archive/2014/04/PXD000561/Adult_Retina_Gel_Velos_5_f09.raw	291793606	PXD000561	6779	6063	1677	4R6
/pride/data/archive/2014/04/PXD000561/Adult_Retina_Gel_Velos_5_f10.raw	337815278	PXD000561	5810	5212	2052	4R7
/pride/data/archive/2014/04/PXD000561/Adult_Retina_Gel_Velos_5_f11.raw	319593361	PXD000561	6498	5884	2436	4R8
/pride/data/archive/2014/04/PXD000561/Adult_Retina_Gel_Velos_5_f12.raw	333140207	PXD000561	6232	5676	2433	4R9
/pride/data/archive/2014/04/PXD000561/Adult_Retina_Gel_Velos_5_f13.raw	344419013	PXD000561	6439	5838	2307	4RA
/pride/data/archive/2014/04/PXD000561/Adult_Retina_Gel_Velos_5_f14.raw	288755327	PXD000561	6648	5953	2111	4RB
/pride/data/archive/2014/04/PXD000561/Adult_Retina_Gel_Velos_5_f15.raw	285592746	PXD000561	6780	6130	2035	4RC
/pride/data/archive/2014/04/PXD000561/Adult_Retina_Gel_Velos_5_f16.raw	262189332	PXD000561	6575	5944	2186	4RD
/pride/data/archive/2014/04/PXD000561/Adult_Retina_Gel_Velos_5_f17.raw	262626015	PXD000561	6576	5929	1943	4RE
/pride/data/archive/2014/04/PXD000561/Adult_Retina_Gel_Velos_5_f18.raw	345858700	PXD000561	6478	5731	1428	4RF
/pride/data/archive/2014/04/PXD000561/Adult_Retina_Gel_Velos_5_f19.raw	318723303	PXD000561	6409	5701	1861	4RG
/pride/data/archive/2014/04/PXD000561/Adult_Retina_Gel_Velos_5_f20.raw	328143040	PXD000561	6541	5847	1695	4RH
/pride/data/archive/2014/04/PXD000561/Adult_Retina_Gel_Velos_5_f21.raw	322776215	PXD000561	7170	6268	1273	4RI
/pride/data/archive/2014/04/PXD000561/Adult_Retina_Gel_Velos_5_f22.raw	311263393	PXD000561	6733	5986	1591	4RJ
/pride/data/archive/2014/04/PXD000561/Adult_Retina_Gel_Velos_5_f23.raw	313595881	PXD000561	5981	5287	1433	4RK
/pride/data/archive/2014/04/PXD000561/Adult_Retina_Gel_Velos_5_f28.raw	301077550	PXD000561	6765	5995	1900	4RP
/pride/data/archive/2014/04/PXD000561/Adult_Retina_bRP_Elite_64_f01.raw	660569809	PXD000561	14441	13858	5893	4RQ
/pride/data/archive/2014/04/PXD000561/Adult_Retina_bRP_Elite_64_f02.raw	774749207	PXD000561	14066	13491	5404	4RR
/pride/data/archive/2014/04/PXD000561/Adult_Retina_bRP_Elite_64_f03.raw	624746388	PXD000561	17598	16635	7592	4RS
/pride/data/archive/2014/04/PXD000561/Adult_Retina_bRP_Elite_64_f04.raw	677541479	PXD000561	18082	16983	7675	4RT
/pride/data/archive/2014/04/PXD000561/Adult_Retina_bRP_Elite_64_f05.raw	639543003	PXD000561	17607	16750	7926	4RU
/pride/data/archive/2014/04/PXD000561/Adult_Retina_bRP_Elite_64_f06.raw	630549086	PXD000561	19445	18481	8526	4RV
/pride/data/archive/2014/04/PXD000561/Adult_Retina_bRP_Elite_64_f07.raw	664889932	PXD000561	18818	17593	7647	4RW
/pride/data/archive/2014/04/PXD000561/Adult_Retina_bRP_Elite_64_f08.raw	637941543	PXD000561	21529	20167	8215	4RX
/pride/data/archive/2014/04/PXD000561/Adult_Retina_bRP_Elite_64_f09.raw	638340191	PXD000561	21006	19934	8808	4RY
/pride/data/archive/2014/04/PXD000561/Adult_Retina_bRP_Elite_64_f10.raw	567666447	PXD000561	20599	19722	8932	4RZ
/pride/data/archive/2014/04/PXD000561/Adult_Retina_bRP_Elite_64_f11.raw	811448650	PXD000561	16769	15997	7141	4S0
/pride/data/archive/2014/04/PXD000561/Adult_Retina_bRP_Elite_64_f12.raw	587130835	PXD000561	15698	14793	6820	4S1
/pride/data/archive/2014/04/PXD000561/Adult_Retina_bRP_Elite_64_f13.raw	625738058	PXD000561	15112	13948	5340	4S2
/pride/data/archive/2014/04/PXD000561/Adult_Retina_bRP_Elite_64_f14.raw	652960295	PXD000561	15689	14786	6358	4S3
/pride/data/archive/2014/04/PXD000561/Adult_Retina_bRP_Elite_64_f16.raw	652952300	PXD000561	17858	16840	7949	4S5
/pride/data/archive/2014/04/PXD000561/Adult_Retina_bRP_Elite_64_f17.raw	696728218	PXD000561	18860	17847	8508	4S6
/pride/data/archive/2014/04/PXD000561/Adult_Retina_bRP_Elite_64_f18.raw	668183172	PXD000561	19603	18271	8518	4S7
/pride/data/archive/2014/04/PXD000561/Adult_Retina_bRP_Elite_64_f19.raw	634797301	PXD000561	18722	17697	8296	4S8
/pride/data/archive/2014/04/PXD000561/Adult_Retina_bRP_Elite_64_f20.raw	693824357	PXD000561	18854	17870	8646	4S9
/pride/data/archive/2014/04/PXD000561/Adult_Retina_bRP_Elite_64_f21.raw	648651791	PXD000561	9794	8854	1407	4SA
/pride/data/archive/2014/04/PXD000561/Adult_Retina_bRP_Elite_64_f22.raw	606847879	PXD000561	17098	16171	7181	4SB
/pride/data/archive/2014/04/PXD000561/Adult_Retina_bRP_Elite_64_f23.raw	660380385	PXD000561	20150	19119	8601	4SC
/pride/data/archive/2014/04/PXD000561/Adult_Retina_bRP_Elite_64_f24.raw	633783372	PXD000561	19992	18856	8702	4SD
/pride/data/archive/2014/04/PXD000561/Adult_Spinalcord_Gel_Elite_67_f02.raw	953182144	PXD000561	8634	7873	2425	4SF
/pride/data/archive/2014/04/PXD000561/Adult_Spinalcord_Gel_Elite_67_f03.raw	763597397	PXD000561	11280	10479	2943	4SG
/pride/data/archive/2014/04/PXD000561/Adult_Spinalcord_Gel_Elite_67_f04.raw	758230011	PXD000561	14583	13604	3944	4SH
/pride/data/archive/2014/04/PXD000561/Adult_Spinalcord_Gel_Elite_67_f05.raw	733269482	PXD000561	13961	13138	3752	4SI
/pride/data/archive/2014/04/PXD000561/Adult_Spinalcord_Gel_Elite_67_f06.raw	742722864	PXD000561	14817	13902	4184	4SJ
/pride/data/archive/2014/04/PXD000561/Adult_Spinalcord_Gel_Elite_67_f07.raw	753302943	PXD000561	13972	13057	3975	4SK
/pride/data/archive/2014/04/PXD000561/Adult_Spinalcord_Gel_Elite_67_f08.raw	748445416	PXD000561	13071	12443	4292	4SL
/pride/data/archive/2014/04/PXD000561/Adult_Spinalcord_Gel_Elite_67_f09.raw	751493403	PXD000561	14200	13340	4070	4SM
/pride/data/archive/2014/04/PXD000561/Adult_Spinalcord_Gel_Elite_67_f10.raw	746848598	PXD000561	13488	12788	4569	4SN
/pride/data/archive/2014/04/PXD000561/Adult_Spinalcord_Gel_Elite_67_f11.raw	756623106	PXD000561	17601	16176	3653	4SO
/pride/data/archive/2014/04/PXD000561/Adult_Spinalcord_Gel_Elite_67_f12.raw	758355110	PXD000561	16311	15421	4405	4SP
/pride/data/archive/2014/04/PXD000561/Adult_Spinalcord_Gel_Elite_67_f13.raw	941619652	PXD000561	14944	14212	4707	4SQ
/pride/data/archive/2014/04/PXD000561/Adult_Spinalcord_Gel_Elite_67_f14.raw	905841226	PXD000561	15720	14873	4174	4SR
/pride/data/archive/2014/04/PXD000561/Adult_Spinalcord_Gel_Elite_67_f15.raw	908922127	PXD000561	14759	13930	3899	4SS
/pride/data/archive/2014/04/PXD000561/Adult_Spinalcord_Gel_Elite_67_f16.raw	946370737	PXD000561	15239	14368	3814	4ST
/pride/data/archive/2014/04/PXD000561/Adult_Spinalcord_Gel_Elite_67_f17.raw	931899662	PXD000561	13241	12537	4247	4SU
/pride/data/archive/2014/04/PXD000561/Adult_Spinalcord_Gel_Elite_67_f18.raw	929061306	PXD000561	12105	11571	4326	4SV
/pride/data/archive/2014/04/PXD000561/Adult_Spinalcord_Gel_Elite_67_f19.raw	906961416	PXD000561	13993	13131	2373	4SW
/pride/data/archive/2014/04/PXD000561/Adult_Spinalcord_Gel_Elite_67_f20.raw	925448394	PXD000561	14049	13230	2867	4SX
/pride/data/archive/2014/04/PXD000561/Adult_Spinalcord_Gel_Elite_67_f21.raw	950702272	PXD000561	14189	13235	1589	4SY
/pride/data/archive/2014/04/PXD000561/Adult_Spinalcord_Gel_Elite_67_f22.raw	941995133	PXD000561	7862	7267	1301	4SZ
/pride/data/archive/2014/04/PXD000561/Adult_Spinalcord_bRP_Elite_66_f01.raw	651071931	PXD000561	15917	14637	4966	4T2
/pride/data/archive/2014/04/PXD000561/Adult_Spinalcord_bRP_Elite_66_f02.raw	680414269	PXD000561	18348	16848	6369	4T3
/pride/data/archive/2014/04/PXD000561/Adult_Spinalcord_bRP_Elite_66_f03.raw	811202959	PXD000561	15337	14422	5169	4T4
/pride/data/archive/2014/04/PXD000561/Adult_Spinalcord_bRP_Elite_66_f04.raw	831913397	PXD000561	15879	14859	5308	4T5
/pride/data/archive/2014/04/PXD000561/Adult_Spinalcord_bRP_Elite_66_f05.raw	740585665	PXD000561	17939	16820	6612	4T6
/pride/data/archive/2014/04/PXD000561/Adult_Spinalcord_bRP_Elite_66_f06.raw	739141852	PXD000561	17921	16690	6671	4T7
/pride/data/archive/2014/04/PXD000561/Adult_Spinalcord_bRP_Elite_66_f07.raw	698703430	PXD000561	18830	17716	6707	4T8
/pride/data/archive/2014/04/PXD000561/Adult_Spinalcord_bRP_Elite_66_f08.raw	538823159	PXD000561	19988	18090	6231	4T9
/pride/data/archive/2014/04/PXD000561/Adult_Spinalcord_bRP_Elite_66_f09.raw	588465167	PXD000561	20121	19003	7246	4TA
/pride/data/archive/2014/04/PXD000561/Adult_Spinalcord_bRP_Elite_66_f10.raw	645726693	PXD000561	19505	18445	6064	4TB
/pride/data/archive/2014/04/PXD000561/Adult_Spinalcord_bRP_Elite_66_f11.raw	662705459	PXD000561	18261	17302	5506	4TC
/pride/data/archive/2014/04/PXD000561/Adult_Spinalcord_bRP_Elite_66_f12.raw	799451741	PXD000561	16774	15848	5086	4TD
/pride/data/archive/2014/04/PXD000561/Adult_Spinalcord_bRP_Elite_66_f13.raw	765333384	PXD000561	17688	16514	4889	4TE
/pride/data/archive/2014/04/PXD000561/Adult_Spinalcord_bRP_Elite_66_f14.raw	674921123	PXD000561	18751	17598	6474	4TF
/pride/data/archive/2014/04/PXD000561/Adult_Spinalcord_bRP_Elite_66_f15.raw	711754328	PXD000561	19306	18209	6917	4TG
/pride/data/archive/2014/04/PXD000561/Adult_Spinalcord_bRP_Elite_66_f16.raw	639037629	PXD000561	18280	16894	6105	4TH
/pride/data/archive/2014/04/PXD000561/Adult_Spinalcord_bRP_Elite_66_f17.raw	665728174	PXD000561	18520	17127	6149	4TI
/pride/data/archive/2014/04/PXD000561/Adult_Spinalcord_bRP_Elite_66_f18.raw	678781390	PXD000561	19023	17359	5835	4TJ
/pride/data/archive/2014/04/PXD000561/Adult_Spinalcord_bRP_Elite_66_f19.raw	715251252	PXD000561	18633	17362	5978	4TK
/pride/data/archive/2014/04/PXD000561/Adult_Spinalcord_bRP_Elite_66_f20.raw	652231479	PXD000561	19406	18073	6765	4TL
/pride/data/archive/2014/04/PXD000561/Adult_Spinalcord_bRP_Elite_66_f21.raw	857017576	PXD000561	18561	17106	6119	4TM
/pride/data/archive/2014/04/PXD000561/Adult_Spinalcord_bRP_Elite_66_f22.raw	715635927	PXD000561	14181	12999	4050	4TN
/pride/data/archive/2014/04/PXD000561/Adult_Spinalcord_bRP_Elite_66_f23.raw	726789026	PXD000561	14149	12990	4630	4TO
/pride/data/archive/2014/04/PXD000561/Adult_Spinalcord_bRP_Elite_66_f24.raw	696912512	PXD000561	16455	14992	4727	4TP
/pride/data/archive/2014/04/PXD000561/Adult_Testis_Gel_Elite_69_f01.raw	558729839	PXD000561	9566	9009	2189	4TQ
/pride/data/archive/2014/04/PXD000561/Adult_Testis_Gel_Elite_69_f02.raw	827256383	PXD000561	6716	6337	2060	4TR
/pride/data/archive/2014/04/PXD000561/Adult_Testis_Gel_Elite_69_f03.raw	481025886	PXD000561	12939	12243	4600	4TS
/pride/data/archive/2014/04/PXD000561/Adult_Testis_Gel_Elite_69_f04.raw	517124610	PXD000561	15258	14550	5059	4TT
/pride/data/archive/2014/04/PXD000561/Adult_Testis_Gel_Elite_69_f05.raw	509360006	PXD000561	14631	13989	6024	4TU
/pride/data/archive/2014/04/PXD000561/Adult_Testis_Gel_Elite_69_f06.raw	464057783	PXD000561	12759	12078	3547	4TV
/pride/data/archive/2014/04/PXD000561/Adult_Testis_Gel_Elite_69_f07.raw	487351134	PXD000561	14129	13464	5323	4TW
/pride/data/archive/2014/04/PXD000561/Adult_Testis_Gel_Elite_69_f08.raw	515055674	PXD000561	14437	13878	6038	4TX
/pride/data/archive/2014/04/PXD000561/Adult_Testis_Gel_Elite_69_f09.raw	564264547	PXD000561	13337	12736	5123	4TY
/pride/data/archive/2014/04/PXD000561/Adult_Testis_Gel_Elite_69_f10.raw	559047713	PXD000561	16572	15892	5439	4TZ
/pride/data/archive/2014/04/PXD000561/Adult_Testis_Gel_Elite_69_f11.raw	599388883	PXD000561	15602	14624	2655	4U0
/pride/data/archive/2014/04/PXD000561/Adult_Testis_Gel_Elite_69_f12.raw	580318020	PXD000561	12016	11292	3340	4U1
/pride/data/archive/2014/04/PXD000561/Adult_Testis_Gel_Elite_69_f13.raw	567601564	PXD000561	14998	14276	4584	4U2
/pride/data/archive/2014/04/PXD000561/Adult_Testis_Gel_Elite_69_f14.raw	686192176	PXD000561	16467	15610	5496	4U3
/pride/data/archive/2014/04/PXD000561/Adult_Testis_Gel_Elite_69_f15.raw	699481734	PXD000561	15083	14301	4452	4U4
/pride/data/archive/2014/04/PXD000561/Adult_Testis_Gel_Elite_69_f16.raw	756003420	PXD000561	15413	14548	4567	4U5
/pride/data/archive/2014/04/PXD000561/Adult_Testis_Gel_Elite_69_f17.raw	708720662	PXD000561	11522	10998	3723	4U6
/pride/data/archive/2014/04/PXD000561/Adult_Testis_Gel_Elite_69_f18.raw	640317279	PXD000561	13263	12691	4261	4U7
/pride/data/archive/2014/04/PXD000561/Adult_Testis_Gel_Elite_69_f19.raw	603760342	PXD000561	12217	11671	3647	4U8
/pride/data/archive/2014/04/PXD000561/Adult_Testis_Gel_Elite_69_f20.raw	548322506	PXD000561	13332	12685	3906	4U9
/pride/data/archive/2014/04/PXD000561/Adult_Testis_Gel_Elite_69_f21.raw	592522818	PXD000561	11518	11014	3173	4UA
/pride/data/archive/2014/04/PXD000561/Adult_Testis_Gel_Elite_69_f22.raw	612939009	PXD000561	10582	9926	2043	4UB
/pride/data/archive/2014/04/PXD000561/Adult_Testis_Gel_Elite_69_f23.raw	713351195	PXD000561	13868	13021	1725	4UC
/pride/data/archive/2014/04/PXD000561/Adult_Testis_Gel_Elite_69_f24.raw	635704247	PXD000561	13704	12719	1532	4UD
/pride/data/archive/2014/04/PXD000561/Adult_Testis_bRP_Elite_68_f01.raw	707394629	PXD000561	14847	14057	7398	4UE
/pride/data/archive/2014/04/PXD000561/Adult_Testis_bRP_Elite_68_f02.raw	682761144	PXD000561	14729	14022	7726	4UF
/pride/data/archive/2014/04/PXD000561/Adult_Testis_bRP_Elite_68_f03.raw	759890850	PXD000561	15066	14207	7606	4UG
/pride/data/archive/2014/04/PXD000561/Adult_Testis_bRP_Elite_68_f04.raw	746339736	PXD000561	12686	12075	6677	4UH
/pride/data/archive/2014/04/PXD000561/Adult_Testis_bRP_Elite_68_f05.raw	710012384	PXD000561	12257	11699	6320	4UI
/pride/data/archive/2014/04/PXD000561/Adult_Testis_bRP_Elite_68_f06.raw	688895949	PXD000561	13844	13184	6978	4UJ
/pride/data/archive/2014/04/PXD000561/Adult_Testis_bRP_Elite_68_f07.raw	659923534	PXD000561	15662	14623	7474	4UK
/pride/data/archive/2014/04/PXD000561/Adult_Testis_bRP_Elite_68_f08.raw	663007595	PXD000561	17312	16190	8395	4UL
/pride/data/archive/2014/04/PXD000561/Adult_Testis_bRP_Elite_68_f09.raw	657736726	PXD000561	16642	15725	8248	4UM
/pride/data/archive/2014/04/PXD000561/Adult_Testis_bRP_Elite_68_f10.raw	649968759	PXD000561	16648	15763	8736	4UN
/pride/data/archive/2014/04/PXD000561/Adult_Testis_bRP_Elite_68_f11.raw	635263584	PXD000561	16482	15479	7533	4UO
/pride/data/archive/2014/04/PXD000561/Adult_Testis_bRP_Elite_68_f12.raw	642682090	PXD000561	16683	15794	8141	4UP
/pride/data/archive/2014/04/PXD000561/Adult_Testis_bRP_Elite_68_f13.raw	636251747	PXD000561	16342	15574	8303	4UQ
/pride/data/archive/2014/04/PXD000561/Adult_Testis_bRP_Elite_68_f14.raw	648948128	PXD000561	16278	15586	8576	4UR
/pride/data/archive/2014/04/PXD000561/Adult_Testis_bRP_Elite_68_f15.raw	640548230	PXD000561	15854	15008	8283	4US
/pride/data/archive/2014/04/PXD000561/Adult_Testis_bRP_Elite_68_f16.raw	633987758	PXD000561	15611	14725	7887	4UT
/pride/data/archive/2014/04/PXD000561/Adult_Testis_bRP_Elite_68_f17.raw	650532222	PXD000561	15002	14292	7553	4UU
/pride/data/archive/2014/04/PXD000561/Adult_Testis_bRP_Elite_68_f18.raw	669726137	PXD000561	15552	14619	8074	4UV
/pride/data/archive/2014/04/PXD000561/Adult_Testis_bRP_Elite_68_f19.raw	673459215	PXD000561	15436	14537	7975	4UW
/pride/data/archive/2014/04/PXD000561/Adult_Testis_bRP_Elite_68_f20.raw	658652399	PXD000561	15909	14892	7777	4UX
/pride/data/archive/2014/04/PXD000561/Adult_Testis_bRP_Elite_68_f21.raw	657633102	PXD000561	15149	14397	7705	4UY
/pride/data/archive/2014/04/PXD000561/Adult_Testis_bRP_Elite_68_f22.raw	645727894	PXD000561	15846	15038	7976	4UZ
/pride/data/archive/2014/04/PXD000561/Adult_Testis_bRP_Elite_68_f23.raw	651394874	PXD000561	15340	14408	7495	4V0
/pride/data/archive/2014/04/PXD000561/Adult_Testis_bRP_Elite_68_f24.raw	685832478	PXD000561	15185	14405	7995	4V1
/pride/data/archive/2014/04/PXD000561/Adult_Urinarybladder_Gel_Elite_40_f05.raw	663258416	PXD000561	12143	11234	1909	4V6
/pride/data/archive/2014/04/PXD000561/Adult_Urinarybladder_Gel_Elite_40_f06.raw	619920478	PXD000561	20165	17938	3471	4V7
/pride/data/archive/2014/04/PXD000561/Adult_Urinarybladder_Gel_Elite_40_f07.raw	586287511	PXD000561	19880	17770	2851	4V8
/pride/data/archive/2014/04/PXD000561/Adult_Urinarybladder_Gel_Elite_40_f08.raw	629081528	PXD000561	19982	18080	3445	4V9
/pride/data/archive/2014/04/PXD000561/Adult_Urinarybladder_Gel_Elite_40_f09.raw	653018412	PXD000561	20595	18841	3675	4VA
/pride/data/archive/2014/04/PXD000561/Adult_Urinarybladder_Gel_Elite_40_f10.raw	608275896	PXD000561	18660	16924	3702	4VB
/pride/data/archive/2014/04/PXD000561/Adult_Urinarybladder_Gel_Elite_40_f11.raw	632627486	PXD000561	18623	17001	4363	4VC
/pride/data/archive/2014/04/PXD000561/Adult_Urinarybladder_Gel_Elite_40_f12.raw	641178833	PXD000561	19950	18190	4202	4VD
/pride/data/archive/2014/04/PXD000561/Adult_Urinarybladder_Gel_Elite_40_f13.raw	656627786	PXD000561	19143	17546	4369	4VE
/pride/data/archive/2014/04/PXD000561/Adult_Urinarybladder_Gel_Elite_40_f14.raw	645311610	PXD000561	18544	16913	4405	4VF
/pride/data/archive/2014/04/PXD000561/Adult_Urinarybladder_Gel_Elite_40_f15.raw	639068714	PXD000561	18054	16337	4022	4VG
/pride/data/archive/2014/04/PXD000561/Adult_Urinarybladder_Gel_Elite_40_f16.raw	559734628	PXD000561	21618	19653	3045	4VH
/pride/data/archive/2014/04/PXD000561/Adult_Urinarybladder_Gel_Elite_40_f17.raw	606025907	PXD000561	19688	18304	5155	4VI
/pride/data/archive/2014/04/PXD000561/Adult_Urinarybladder_Gel_Elite_40_f18.raw	597164289	PXD000561	18601	16921	4203	4VJ
/pride/data/archive/2014/04/PXD000561/Adult_Urinarybladder_Gel_Elite_40_f19.raw	641856768	PXD000561	20071	18612	4170	4VK
/pride/data/archive/2014/04/PXD000561/Adult_Urinarybladder_Gel_Elite_40_f20.raw	610532849	PXD000561	19315	17891	4471	4VL
/pride/data/archive/2014/04/PXD000561/Adult_Urinarybladder_Gel_Elite_40_f21.raw	635766364	PXD000561	19568	17869	4184	4VM
/pride/data/archive/2014/04/PXD000561/Adult_Urinarybladder_Gel_Elite_40_f22.raw	681011224	PXD000561	19995	18458	2712	4VN
/pride/data/archive/2014/04/PXD000561/Adult_Urinarybladder_Gel_Elite_70_f01.raw	512504603	PXD000561	21014	19187	6256	4VQ
/pride/data/archive/2014/04/PXD000561/Adult_Urinarybladder_Gel_Elite_70_f02.raw	597284531	PXD000561	12569	11216	1690	4VR
/pride/data/archive/2014/04/PXD000561/Adult_Urinarybladder_Gel_Elite_70_f03.raw	640432370	PXD000561	13366	12377	3260	4VS
/pride/data/archive/2014/04/PXD000561/Adult_Urinarybladder_Gel_Elite_70_f04.raw	565637616	PXD000561	20411	18532	6210	4VT
/pride/data/archive/2014/04/PXD000561/Adult_Urinarybladder_Gel_Elite_70_f05.raw	631021699	PXD000561	19447	17825	7075	4VU
/pride/data/archive/2014/04/PXD000561/Adult_Urinarybladder_Gel_Elite_70_f06.raw	657046596	PXD000561	18725	17084	5476	4VV
/pride/data/archive/2014/04/PXD000561/Adult_Urinarybladder_Gel_Elite_70_f07.raw	1159833815	PXD000561	5034	4882	2206	4VW
/pride/data/archive/2014/04/PXD000561/Adult_Urinarybladder_Gel_Elite_70_f09.raw	964967260	PXD000561	8952	8503	2943	4VY
/pride/data/archive/2014/04/PXD000561/Adult_Urinarybladder_Gel_Elite_70_f10.raw	925347354	PXD000561	8284	7967	3167	4VZ
/pride/data/archive/2014/04/PXD000561/Adult_Urinarybladder_Gel_Elite_70_f11.raw	613319524	PXD000561	14254	13533	5670	4W0
/pride/data/archive/2014/04/PXD000561/Adult_Urinarybladder_Gel_Elite_70_f12.raw	638094168	PXD000561	17097	16023	4571	4W1
/pride/data/archive/2014/04/PXD000561/Adult_Urinarybladder_Gel_Elite_70_f13.raw	673454398	PXD000561	16646	15678	4750	4W2
/pride/data/archive/2014/04/PXD000561/Adult_Urinarybladder_Gel_Elite_70_f14.raw	504578177	PXD000561	17738	16403	6105	4W3
/pride/data/archive/2014/04/PXD000561/Adult_Urinarybladder_Gel_Elite_70_f15.raw	501005130	PXD000561	19595	17319	4136	4W4
/pride/data/archive/2014/04/PXD000561/Adult_Urinarybladder_Gel_Elite_70_f16.raw	520583612	PXD000561	19366	17837	5956	4W5
/pride/data/archive/2014/04/PXD000561/Adult_Urinarybladder_Gel_Elite_70_f17.raw	585569014	PXD000561	15031	13972	4635	4W6
/pride/data/archive/2014/04/PXD000561/Adult_Urinarybladder_Gel_Elite_70_f18.raw	595259315	PXD000561	14128	13195	5026	4W7
/pride/data/archive/2014/04/PXD000561/Adult_Urinarybladder_Gel_Elite_70_f19.raw	592957126	PXD000561	15513	13964	4918	4W8
/pride/data/archive/2014/04/PXD000561/Adult_Urinarybladder_Gel_Elite_70_f20.raw	582070288	PXD000561	13890	12798	3376	4W9
/pride/data/archive/2014/04/PXD000561/Adult_Urinarybladder_Gel_Elite_70_f21.raw	620581516	PXD000561	11704	10738	3010	4WA
/pride/data/archive/2014/04/PXD000561/Adult_Urinarybladder_Gel_Elite_70_f22.raw	592000093	PXD000561	13137	11645	2882	4WB
/pride/data/archive/2014/04/PXD000561/Adult_Urinarybladder_Gel_Elite_70_f23.raw	726349901	PXD000561	9621	8542	2174	4WC
/pride/data/archive/2014/04/PXD000561/Adult_Urinarybladder_Gel_Elite_70_f24.raw	860273338	PXD000561	7764	6936	1216	4WD
/pride/data/archive/2014/04/PXD000561/Adult_Urinarybladder_bRP_Elite_71_f01.raw	666679445	PXD000561	16739	15290	5419	4WF
/pride/data/archive/2014/04/PXD000561/Adult_Urinarybladder_bRP_Elite_71_f02.raw	644267398	PXD000561	16004	14456	5650	4WG
/pride/data/archive/2014/04/PXD000561/Adult_Urinarybladder_bRP_Elite_71_f03.raw	674201493	PXD000561	16045	14711	6037	4WH
/pride/data/archive/2014/04/PXD000561/Adult_Urinarybladder_bRP_Elite_71_f04.raw	686611953	PXD000561	15645	14421	5824	4WI
/pride/data/archive/2014/04/PXD000561/Adult_Urinarybladder_bRP_Elite_71_f05.raw	674792294	PXD000561	15506	14238	5461	4WJ
/pride/data/archive/2014/04/PXD000561/Adult_Urinarybladder_bRP_Elite_71_f06.raw	628395601	PXD000561	15594	13868	5215	4WK
/pride/data/archive/2014/04/PXD000561/Adult_Urinarybladder_bRP_Elite_71_f07.raw	629616247	PXD000561	16259	14422	4742	4WL
/pride/data/archive/2014/04/PXD000561/Adult_Urinarybladder_bRP_Elite_71_f08.raw	590871294	PXD000561	17475	16082	5900	4WM
/pride/data/archive/2014/04/PXD000561/Adult_Urinarybladder_bRP_Elite_71_f09.raw	594780810	PXD000561	17425	16085	6341	4WN
/pride/data/archive/2014/04/PXD000561/Adult_Urinarybladder_bRP_Elite_71_f10.raw	606595168	PXD000561	17816	16262	6159	4WO
/pride/data/archive/2014/04/PXD000561/Adult_Urinarybladder_bRP_Elite_71_f11.raw	579049403	PXD000561	17551	15899	5591	4WP
/pride/data/archive/2014/04/PXD000561/Adult_Urinarybladder_bRP_Elite_71_f12.raw	584713399	PXD000561	17574	15256	5319	4WQ
/pride/data/archive/2014/04/PXD000561/Adult_Urinarybladder_bRP_Elite_71_f13.raw	601700540	PXD000561	17065	15347	5854	4WR
/pride/data/archive/2014/04/PXD000561/Adult_Urinarybladder_bRP_Elite_71_f14.raw	550258536	PXD000561	17573	16212	6526	4WS
/pride/data/archive/2014/04/PXD000561/Adult_Urinarybladder_bRP_Elite_71_f15.raw	536901210	PXD000561	17942	15876	6155	4WT
/pride/data/archive/2014/04/PXD000561/Adult_Urinarybladder_bRP_Elite_71_f16.raw	548738514	PXD000561	17358	15250	5822	4WU
/pride/data/archive/2014/04/PXD000561/Adult_Urinarybladder_bRP_Elite_71_f17.raw	544496340	PXD000561	17194	15607	5990	4WV
/pride/data/archive/2014/04/PXD000561/Adult_Urinarybladder_bRP_Elite_71_f18.raw	594945944	PXD000561	17004	15185	5762	4WW
/pride/data/archive/2014/04/PXD000561/Adult_Urinarybladder_bRP_Elite_71_f19.raw	637453332	PXD000561	16800	15437	6289	4WX
/pride/data/archive/2014/04/PXD000561/Adult_Urinarybladder_bRP_Elite_71_f20.raw	641999393	PXD000561	16612	14956	5783	4WY
/pride/data/archive/2014/04/PXD000561/Adult_Urinarybladder_bRP_Elite_71_f21.raw	618866028	PXD000561	16970	15385	5895	4WZ
/pride/data/archive/2014/04/PXD000561/Adult_Urinarybladder_bRP_Elite_71_f22.raw	618433508	PXD000561	15705	14574	5673	4X0
/pride/data/archive/2014/04/PXD000561/Adult_Urinarybladder_bRP_Elite_71_f23.raw	599255777	PXD000561	16793	15418	6002	4X1
/pride/data/archive/2014/04/PXD000561/Adult_Urinarybladder_bRP_Elite_71_f24.raw	651782128	PXD000561	15968	14829	5968	4X2
/pride/data/archive/2014/04/PXD000561/Fetal_Brain_Gel_Velos_16_f02.raw	218157511	PXD000561	6774	5440	1105	4X3
/pride/data/archive/2014/04/PXD000561/Fetal_Brain_Gel_Velos_16_f03.raw	217972582	PXD000561	7646	6582	3348	4X4
/pride/data/archive/2014/04/PXD000561/Fetal_Brain_Gel_Velos_16_f04.raw	247736172	PXD000561	7625	6757	4193	4X5
/pride/data/archive/2014/04/PXD000561/Fetal_Brain_Gel_Velos_16_f06.raw	237492812	PXD000561	7503	6697	3846	4X6
/pride/data/archive/2014/04/PXD000561/Fetal_Brain_Gel_Velos_16_f07.raw	266533405	PXD000561	7592	6787	4110	4X7
/pride/data/archive/2014/04/PXD000561/Fetal_Brain_Gel_Velos_16_f08.raw	260475559	PXD000561	7369	6710	4367	4X8
/pride/data/archive/2014/04/PXD000561/Fetal_Brain_Gel_Velos_16_f09.raw	256444925	PXD000561	7511	6832	4198	4X9
/pride/data/archive/2014/04/PXD000561/Fetal_Brain_Gel_Velos_16_f10.raw	263230382	PXD000561	7364	6730	4287	4XA
/pride/data/archive/2014/04/PXD000561/Fetal_Brain_Gel_Velos_16_f11.raw	259024518	PXD000561	7688	7046	4213	4XB
/pride/data/archive/2014/04/PXD000561/Fetal_Brain_Gel_Velos_16_f12.raw	252052717	PXD000561	7659	7035	3696	4XC
/pride/data/archive/2014/04/PXD000561/Fetal_Brain_Gel_Velos_16_f13.raw	240382418	PXD000561	7798	7255	3897	4XD
/pride/data/archive/2014/04/PXD000561/Fetal_Brain_Gel_Velos_16_f14.raw	219007669	PXD000561	8027	7404	3233	4XE
/pride/data/archive/2014/04/PXD000561/Fetal_Brain_Gel_Velos_16_f15.raw	229354540	PXD000561	8216	7567	3914	4XF
/pride/data/archive/2014/04/PXD000561/Fetal_Brain_Gel_Velos_16_f16.raw	235020308	PXD000561	7690	7137	3937	4XG
/pride/data/archive/2014/04/PXD000561/Fetal_Brain_Gel_Velos_16_f17.raw	230657461	PXD000561	7589	6894	2762	4XH
/pride/data/archive/2014/04/PXD000561/Fetal_Brain_Gel_Velos_16_f18.raw	244622879	PXD000561	7443	6853	3801	4XI
/pride/data/archive/2014/04/PXD000561/Fetal_Brain_Gel_Velos_16_f19.raw	249182099	PXD000561	7653	7049	3343	4XJ
/pride/data/archive/2014/04/PXD000561/Fetal_Brain_Gel_Velos_16_f20.raw	235026151	PXD000561	7516	6912	3655	4XK
/pride/data/archive/2014/04/PXD000561/Fetal_Brain_Gel_Velos_16_f21.raw	220143392	PXD000561	7635	6945	3734	4XL
/pride/data/archive/2014/04/PXD000561/Fetal_Brain_Gel_Velos_16_f23.raw	254007029	PXD000561	7522	6896	3109	4XM
/pride/data/archive/2014/04/PXD000561/Fetal_Brain_Gel_Velos_16_f27.raw	232023342	PXD000561	7455	6673	1823	4XN
/pride/data/archive/2014/04/PXD000561/Fetal_Brain_Gel_Velos_16_f28.raw	222408257	PXD000561	7724	7014	2281	4XO
/pride/data/archive/2014/04/PXD000561/Fetal_Brain_bRP_Elite_15_f01.raw	548146917	PXD000561	13327	12526	2543	4XP
/pride/data/archive/2014/04/PXD000561/Fetal_Brain_bRP_Elite_15_f02.raw	480874377	PXD000561	13287	12280	2023	4XQ
/pride/data/archive/2014/04/PXD000561/Fetal_Brain_bRP_Elite_15_f03.raw	489013133	PXD000561	12647	11883	2275	4XR
/pride/data/archive/2014/04/PXD000561/Fetal_Brain_bRP_Elite_15_f04.raw	465378924	PXD000561	13318	12599	2433	4XS
/pride/data/archive/2014/04/PXD000561/Fetal_Brain_bRP_Elite_15_f05.raw	480790451	PXD000561	13328	12630	2713	4XT
/pride/data/archive/2014/04/PXD000561/Fetal_Brain_bRP_Elite_15_f06.raw	464523219	PXD000561	14338	13564	3081	4XU
/pride/data/archive/2014/04/PXD000561/Fetal_Brain_bRP_Elite_15_f07.raw	488626829	PXD000561	17910	16802	2393	4XV
/pride/data/archive/2014/04/PXD000561/Fetal_Brain_bRP_Elite_15_f08.raw	522524738	PXD000561	17160	16080	2620	4XW
/pride/data/archive/2014/04/PXD000561/Fetal_Brain_bRP_Elite_15_f09.raw	559552251	PXD000561	16459	15531	3291	4XX
/pride/data/archive/2014/04/PXD000561/Fetal_Brain_bRP_Elite_15_f10.raw	577292285	PXD000561	16128	15118	3370	4XY
/pride/data/archive/2014/04/PXD000561/Fetal_Brain_bRP_Elite_15_f11.raw	606860215	PXD000561	15883	14884	3405	4XZ
/pride/data/archive/2014/04/PXD000561/Fetal_Brain_bRP_Elite_15_f12.raw	606405570	PXD000561	15206	14417	2916	4Y0
/pride/data/archive/2014/04/PXD000561/Fetal_Brain_bRP_Elite_15_f13.raw	587585137	PXD000561	15642	14766	2650	4Y1
/pride/data/archive/2014/04/PXD000561/Fetal_Brain_bRP_Elite_15_f14.raw	605552592	PXD000561	14567	13789	2953	4Y2
/pride/data/archive/2014/04/PXD000561/Fetal_Brain_bRP_Elite_15_f15.raw	640754816	PXD000561	17144	16154	3174	4Y3
/pride/data/archive/2014/04/PXD000561/Fetal_Brain_bRP_Elite_15_f16.raw	733106988	PXD000561	14561	13795	3308	4Y4
/pride/data/archive/2014/04/PXD000561/Fetal_Brain_bRP_Elite_15_f17.raw	731696482	PXD000561	14953	14147	3123	4Y5
/pride/data/archive/2014/04/PXD000561/Fetal_Brain_bRP_Elite_15_f18.raw	760910062	PXD000561	14737	14032	3489	4Y6
/pride/data/archive/2014/04/PXD000561/Fetal_Brain_bRP_Elite_15_f19.raw	709270136	PXD000561	15177	14394	3775	4Y7
/pride/data/archive/2014/04/PXD000561/Fetal_Brain_bRP_Elite_15_f20.raw	740878682	PXD000561	14748	13736	2722	4Y8
/pride/data/archive/2014/04/PXD000561/Fetal_Brain_bRP_Elite_15_f21.raw	807310170	PXD000561	14784	13741	3055	4Y9
/pride/data/archive/2014/04/PXD000561/Fetal_Brain_bRP_Elite_15_f22.raw	682182218	PXD000561	15061	13946	2813	4YA
/pride/data/archive/2014/04/PXD000561/Fetal_Brain_bRP_Elite_15_f23.raw	746177468	PXD000561	14058	13344	2952	4YB
/pride/data/archive/2014/04/PXD000561/Fetal_Brain_bRP_Elite_15_f24.raw	784263187	PXD000561	13956	13266	3183	4YC
/pride/data/archive/2014/04/PXD000561/Fetal_Gut_Gel_Velos_72_f01.raw	343533848	PXD000561	8910	8085	2483	4YD
/pride/data/archive/2014/04/PXD000561/Fetal_Gut_Gel_Velos_72_f02.raw	397019098	PXD000561	10862	10059	4430	4YE
/pride/data/archive/2014/04/PXD000561/Fetal_Gut_Gel_Velos_72_f03.raw	398575912	PXD000561	10626	9941	4976	4YF
/pride/data/archive/2014/04/PXD000561/Fetal_Gut_Gel_Velos_72_f04.raw	371105918	PXD000561	9866	9124	4525	4YG
/pride/data/archive/2014/04/PXD000561/Fetal_Gut_Gel_Velos_72_f05.raw	399145012	PXD000561	10573	9553	3622	4YH
/pride/data/archive/2014/04/PXD000561/Fetal_Gut_Gel_Velos_72_f06.raw	359311224	PXD000561	9432	8641	4301	4YI
/pride/data/archive/2014/04/PXD000561/Fetal_Gut_Gel_Velos_72_f07.raw	391525732	PXD000561	10279	9538	4838	4YJ
/pride/data/archive/2014/04/PXD000561/Fetal_Gut_Gel_Velos_72_f08.raw	382114302	PXD000561	10068	9224	4551	4YK
/pride/data/archive/2014/04/PXD000561/Fetal_Gut_Gel_Velos_72_f09.raw	361644246	PXD000561	9180	8379	3723	4YL
/pride/data/archive/2014/04/PXD000561/Fetal_Gut_Gel_Velos_72_f10.raw	362879852	PXD000561	9342	8492	3530	4YM
/pride/data/archive/2014/04/PXD000561/Fetal_Gut_Gel_Velos_72_f11.raw	355604142	PXD000561	9144	8412	3185	4YN
/pride/data/archive/2014/04/PXD000561/Fetal_Gut_Gel_Velos_72_f12.raw	386246082	PXD000561	10204	9426	4162	4YO
/pride/data/archive/2014/04/PXD000561/Fetal_Gut_Gel_Velos_72_f13.raw	396765034	PXD000561	10417	9605	4051	4YP
/pride/data/archive/2014/04/PXD000561/Fetal_Gut_Gel_Velos_72_f16.raw	403155260	PXD000561	11499	10760	4628	4YQ
/pride/data/archive/2014/04/PXD000561/Fetal_Gut_Gel_Velos_72_f17.raw	408645940	PXD000561	11163	10299	3723	4YR
/pride/data/archive/2014/04/PXD000561/Fetal_Gut_Gel_Velos_72_f18.raw	385745732	PXD000561	10484	9603	3728	4YS
/pride/data/archive/2014/04/PXD000561/Fetal_Gut_Gel_Velos_72_f19.raw	391048866	PXD000561	9982	9077	3350	4YT
/pride/data/archive/2014/04/PXD000561/Fetal_Gut_Gel_Velos_72_f20.raw	347759986	PXD000561	9282	8461	3077	4YU
/pride/data/archive/2014/04/PXD000561/Fetal_Gut_Gel_Velos_72_f21.raw	359786078	PXD000561	9474	8602	3034	4YV
/pride/data/archive/2014/04/PXD000561/Fetal_Gut_Gel_Velos_72_f22.raw	351625294	PXD000561	10259	9238	2267	4YW
/pride/data/archive/2014/04/PXD000561/Fetal_Gut_Gel_Velos_72_f23.raw	390549708	PXD000561	10465	9488	1989	4YX
/pride/data/archive/2014/04/PXD000561/Fetal_Gut_Gel_Velos_72_f24.raw	311455170	PXD000561	9625	8275	1259	4YY
/pride/data/archive/2014/04/PXD000561/Fetal_Gut_bRP_Elite_17_f01.raw	627886700	PXD000561	18910	16589	3548	4YZ
/pride/data/archive/2014/04/PXD000561/Fetal_Gut_bRP_Elite_17_f02.raw	624246600	PXD000561	19031	17013	4287	4Z0
/pride/data/archive/2014/04/PXD000561/Fetal_Gut_bRP_Elite_17_f03.raw	617746264	PXD000561	18537	17367	4493	4Z1
/pride/data/archive/2014/04/PXD000561/Fetal_Gut_bRP_Elite_17_f04.raw	633980018	PXD000561	16875	15733	2859	4Z2
/pride/data/archive/2014/04/PXD000561/Fetal_Gut_bRP_Elite_17_f05.raw	641202493	PXD000561	16497	15284	2522	4Z3
/pride/data/archive/2014/04/PXD000561/Fetal_Gut_bRP_Elite_17_f06.raw	633440759	PXD000561	16610	15212	2305	4Z4
/pride/data/archive/2014/04/PXD000561/Fetal_Gut_bRP_Elite_17_f07.raw	633854619	PXD000561	16610	15199	2388	4Z5
/pride/data/archive/2014/04/PXD000561/Fetal_Gut_bRP_Elite_17_f08.raw	646766748	PXD000561	16051	14592	2132	4Z6
/pride/data/archive/2014/04/PXD000561/Fetal_Gut_bRP_Elite_17_f09.raw	618290001	PXD000561	16547	15091	2500	4Z7
/pride/data/archive/2014/04/PXD000561/Fetal_Gut_bRP_Elite_17_f10.raw	600420277	PXD000561	15956	14706	2907	4Z8
/pride/data/archive/2014/04/PXD000561/Fetal_Gut_bRP_Elite_17_f11.raw	650305364	PXD000561	16040	14687	2682	4Z9
/pride/data/archive/2014/04/PXD000561/Fetal_Gut_bRP_Elite_17_f12.raw	646442400	PXD000561	15917	14586	2181	4ZA
/pride/data/archive/2014/04/PXD000561/Fetal_Gut_bRP_Elite_17_f13.raw	622580388	PXD000561	17233	15231	3196	4ZB
/pride/data/archive/2014/04/PXD000561/Fetal_Gut_bRP_Elite_17_f14.raw	649075130	PXD000561	17384	15780	2893	4ZC
/pride/data/archive/2014/04/PXD000561/Fetal_Gut_bRP_Elite_17_f15.raw	650229237	PXD000561	16340	15187	2677	4ZD
/pride/data/archive/2014/04/PXD000561/Fetal_Gut_bRP_Elite_17_f16.raw	653569232	PXD000561	15521	14352	3041	4ZE
/pride/data/archive/2014/04/PXD000561/Fetal_Gut_bRP_Elite_17_f17.raw	684723613	PXD000561	16443	14920	3044	4ZF
/pride/data/archive/2014/04/PXD000561/Fetal_Gut_bRP_Elite_17_f18.raw	645930616	PXD000561	17169	15210	3110	4ZG
/pride/data/archive/2014/04/PXD000561/Fetal_Gut_bRP_Elite_17_f19.raw	664228135	PXD000561	16112	14767	3559	4ZH
/pride/data/archive/2014/04/PXD000561/Fetal_Gut_bRP_Elite_17_f20.raw	652603028	PXD000561	16998	15667	3327	4ZI
/pride/data/archive/2014/04/PXD000561/Fetal_Gut_bRP_Elite_17_f21.raw	635706773	PXD000561	17511	16265	3335	4ZJ
/pride/data/archive/2014/04/PXD000561/Fetal_Gut_bRP_Elite_17_f22.raw	659433154	PXD000561	17080	15845	2895	4ZK
/pride/data/archive/2014/04/PXD000561/Fetal_Gut_bRP_Elite_17_f23.raw	597795918	PXD000561	17622	16433	3510	4ZL
/pride/data/archive/2014/04/PXD000561/Fetal_Gut_bRP_Elite_17_f24.raw	638024781	PXD000561	16901	15733	2910	4ZM
/pride/data/archive/2014/04/PXD000561/Fetal_Gut_bRP_Elite_18_f01.raw	545819657	PXD000561	21225	19192	3916	4ZN
/pride/data/archive/2014/04/PXD000561/Fetal_Gut_bRP_Elite_18_f02.raw	553586195	PXD000561	21216	19703	5054	4ZO
/pride/data/archive/2014/04/PXD000561/Fetal_Gut_bRP_Elite_18_f03.raw	555945266	PXD000561	22164	20927	5296	4ZP
/pride/data/archive/2014/04/PXD000561/Fetal_Gut_bRP_Elite_18_f04.raw	586154160	PXD000561	20246	19062	3102	4ZQ
/pride/data/archive/2014/04/PXD000561/Fetal_Gut_bRP_Elite_18_f05.raw	621010974	PXD000561	19144	18015	2994	4ZR
/pride/data/archive/2014/04/PXD000561/Fetal_Gut_bRP_Elite_18_f06.raw	622888332	PXD000561	19265	18046	2901	4ZS
/pride/data/archive/2014/04/PXD000561/Fetal_Gut_bRP_Elite_18_f07.raw	572780420	PXD000561	19590	18373	2916	4ZT
/pride/data/archive/2014/04/PXD000561/Fetal_Gut_bRP_Elite_18_f08.raw	631558218	PXD000561	18349	17217	2231	4ZU
/pride/data/archive/2014/04/PXD000561/Fetal_Gut_bRP_Elite_18_f09.raw	585389664	PXD000561	18141	17029	2900	4ZV
/pride/data/archive/2014/04/PXD000561/Fetal_Gut_bRP_Elite_18_f10.raw	534664488	PXD000561	14778	13963	2863	4ZW
/pride/data/archive/2014/04/PXD000561/Fetal_Gut_bRP_Elite_18_f11.raw	570564457	PXD000561	15448	14585	2805	4ZX
/pride/data/archive/2014/04/PXD000561/Fetal_Gut_bRP_Elite_18_f12.raw	608053386	PXD000561	18630	17574	2636	4ZY
/pride/data/archive/2014/04/PXD000561/Fetal_Gut_bRP_Elite_18_f13.raw	653511568	PXD000561	20357	18948	3332	4ZZ
/pride/data/archive/2014/04/PXD000561/Fetal_Gut_bRP_Elite_18_f14.raw	642057747	PXD000561	19600	18439	3501	500
/pride/data/archive/2014/04/PXD000561/Fetal_Gut_bRP_Elite_18_f15.raw	577909783	PXD000561	20362	19308	3449	501
/pride/data/archive/2014/04/PXD000561/Fetal_Gut_bRP_Elite_18_f16.raw	596565649	PXD000561	19723	18682	3296	502
/pride/data/archive/2014/04/PXD000561/Fetal_Gut_bRP_Elite_18_f17.raw	700852061	PXD000561	19311	17934	3651	503
/pride/data/archive/2014/04/PXD000561/Fetal_Gut_bRP_Elite_18_f18.raw	624596416	PXD000561	19613	17765	3246	504
/pride/data/archive/2014/04/PXD000561/Fetal_Gut_bRP_Elite_18_f19.raw	632196416	PXD000561	16954	16009	3545	505
/pride/data/archive/2014/04/PXD000561/Fetal_Gut_bRP_Elite_18_f20.raw	660004572	PXD000561	19046	17948	3795	506
/pride/data/archive/2014/04/PXD000561/Fetal_Gut_bRP_Elite_18_f21.raw	595303016	PXD000561	20174	18978	3248	507
/pride/data/archive/2014/04/PXD000561/Fetal_Gut_bRP_Elite_18_f22.raw	677104223	PXD000561	19510	18306	3260	508
/pride/data/archive/2014/04/PXD000561/Fetal_Gut_bRP_Elite_18_f23.raw	642554781	PXD000561	20212	19132	4072	509
/pride/data/archive/2014/04/PXD000561/Fetal_Gut_bRP_Elite_18_f24.raw	637445877	PXD000561	19406	18442	2901	50A
/pride/data/archive/2014/04/PXD000561/Fetal_Heart_Gel_Velos_21_f01.raw	271421150	PXD000561	7427	6461	3169	50B
/pride/data/archive/2014/04/PXD000561/Fetal_Heart_Gel_Velos_21_f02.raw	221726081	PXD000561	7797	7040	4020	50C
/pride/data/archive/2014/04/PXD000561/Fetal_Heart_Gel_Velos_21_f04.raw	227371804	PXD000561	7288	6554	3273	50D
/pride/data/archive/2014/04/PXD000561/Fetal_Heart_Gel_Velos_21_f05.raw	249061926	PXD000561	7377	6753	4069	50E
/pride/data/archive/2014/04/PXD000561/Fetal_Heart_Gel_Velos_21_f06.raw	236480852	PXD000561	7430	6912	3711	50F
/pride/data/archive/2014/04/PXD000561/Fetal_Heart_Gel_Velos_21_f07.raw	229583160	PXD000561	7199	6570	3675	50G
/pride/data/archive/2014/04/PXD000561/Fetal_Heart_Gel_Velos_21_f08.raw	226047526	PXD000561	7328	6710	3308	50H
/pride/data/archive/2014/04/PXD000561/Fetal_Heart_Gel_Velos_21_f09.raw	247063024	PXD000561	7406	6909	3283	50I
/pride/data/archive/2014/04/PXD000561/Fetal_Heart_Gel_Velos_21_f10.raw	230419583	PXD000561	7500	7026	3772	50J
/pride/data/archive/2014/04/PXD000561/Fetal_Heart_Gel_Velos_21_f11.raw	218239440	PXD000561	7441	6956	3921	50K
/pride/data/archive/2014/04/PXD000561/Fetal_Heart_Gel_Velos_21_f12.raw	233970126	PXD000561	7236	6580	3220	50L
/pride/data/archive/2014/04/PXD000561/Fetal_Heart_Gel_Velos_21_f13.raw	233679046	PXD000561	7346	6730	2475	50M
/pride/data/archive/2014/04/PXD000561/Fetal_Heart_Gel_Velos_21_f14.raw	226280259	PXD000561	7134	6567	3117	50N
/pride/data/archive/2014/04/PXD000561/Fetal_Heart_Gel_Velos_21_f15.raw	215471956	PXD000561	7277	6622	2835	50O
/pride/data/archive/2014/04/PXD000561/Fetal_Heart_Gel_Velos_21_f17.raw	242998038	PXD000561	7397	6710	3213	50P
/pride/data/archive/2014/04/PXD000561/Fetal_Heart_Gel_Velos_21_f18.raw	239233551	PXD000561	7235	6629	3493	50Q
/pride/data/archive/2014/04/PXD000561/Fetal_Heart_Gel_Velos_21_f25.raw	244170558	PXD000561	7451	6735	1086	50R
/pride/data/archive/2014/04/PXD000561/Fetal_Heart_Gel_Velos_21_f26.raw	243257344	PXD000561	7196	6548	1611	50S
/pride/data/archive/2014/04/PXD000561/Fetal_Heart_Gel_Velos_73_f01.raw	421761904	PXD000561	8143	7811	4433	50T
/pride/data/archive/2014/04/PXD000561/Fetal_Heart_Gel_Velos_73_f02.raw	334007880	PXD000561	6270	5811	2622	50U
/pride/data/archive/2014/04/PXD000561/Fetal_Heart_Gel_Velos_73_f03.raw	384159710	PXD000561	6998	6525	3127	50V
/pride/data/archive/2014/04/PXD000561/Fetal_Heart_Gel_Velos_73_f04.raw	412050670	PXD000561	8055	7540	4262	50W
/pride/data/archive/2014/04/PXD000561/Fetal_Heart_Gel_Velos_73_f05.raw	402814070	PXD000561	8679	8262	4541	50X
/pride/data/archive/2014/04/PXD000561/Fetal_Heart_Gel_Velos_73_f06.raw	360725138	PXD000561	9440	8917	4054	50Y
/pride/data/archive/2014/04/PXD000561/Fetal_Heart_Gel_Velos_73_f07.raw	394240018	PXD000561	8925	8366	4154	50Z
/pride/data/archive/2014/04/PXD000561/Fetal_Heart_Gel_Velos_73_f08.raw	425729370	PXD000561	8065	7598	4105	510
/pride/data/archive/2014/04/PXD000561/Fetal_Heart_Gel_Velos_73_f09.raw	424186992	PXD000561	8333	7917	4119	511
/pride/data/archive/2014/04/PXD000561/Fetal_Heart_Gel_Velos_73_f10.raw	408062720	PXD000561	8802	8398	4254	512
/pride/data/archive/2014/04/PXD000561/Fetal_Heart_Gel_Velos_73_f11.raw	427267378	PXD000561	8896	8453	4299	513
/pride/data/archive/2014/04/PXD000561/Fetal_Heart_Gel_Velos_73_f12.raw	412753808	PXD000561	8664	8245	3830	514
/pride/data/archive/2014/04/PXD000561/Fetal_Heart_Gel_Velos_73_f13.raw	425797814	PXD000561	8638	8190	3406	515
/pride/data/archive/2014/04/PXD000561/Fetal_Heart_Gel_Velos_73_f14.raw	416420088	PXD000561	8777	8418	4001	516
/pride/data/archive/2014/04/PXD000561/Fetal_Heart_Gel_Velos_73_f15.raw	375818048	PXD000561	9132	8810	4093	517
/pride/data/archive/2014/04/PXD000561/Fetal_Heart_Gel_Velos_73_f16.raw	376719890	PXD000561	9040	8708	4315	518
/pride/data/archive/2014/04/PXD000561/Fetal_Heart_Gel_Velos_73_f17.raw	352638604	PXD000561	9295	8827	3115	519
/pride/data/archive/2014/04/PXD000561/Fetal_Heart_Gel_Velos_73_f18.raw	350437182	PXD000561	9214	8790	3558	51A
/pride/data/archive/2014/04/PXD000561/Fetal_Heart_Gel_Velos_73_f19.raw	370695466	PXD000561	9056	8693	4137	51B
/pride/data/archive/2014/04/PXD000561/Fetal_Heart_Gel_Velos_73_f20.raw	366224516	PXD000561	9176	8745	3059	51C
/pride/data/archive/2014/04/PXD000561/Fetal_Heart_Gel_Velos_73_f21.raw	384717488	PXD000561	8827	8396	2881	51D
/pride/data/archive/2014/04/PXD000561/Fetal_Heart_Gel_Velos_73_f22.raw	374506986	PXD000561	8926	8350	2463	51E
/pride/data/archive/2014/04/PXD000561/Fetal_Heart_Gel_Velos_73_f23.raw	368412480	PXD000561	9354	8691	1981	51F
/pride/data/archive/2014/04/PXD000561/Fetal_Heart_Gel_Velos_73_f24.raw	362067092	PXD000561	8986	8305	1940	51G
/pride/data/archive/2014/04/PXD000561/Fetal_Heart_bRP_Elite_19_f01.raw	565460759	PXD000561	16653	15562	7434	51H
/pride/data/archive/2014/04/PXD000561/Fetal_Heart_bRP_Elite_19_f02.raw	615941335	PXD000561	15718	14679	6640	51I
/pride/data/archive/2014/04/PXD000561/Fetal_Heart_bRP_Elite_19_f03.raw	617450492	PXD000561	14518	13602	6058	51J
/pride/data/archive/2014/04/PXD000561/Fetal_Heart_bRP_Elite_19_f04.raw	706530992	PXD000561	14623	13830	7108	51K
/pride/data/archive/2014/04/PXD000561/Fetal_Heart_bRP_Elite_19_f05.raw	635724427	PXD000561	13671	12771	6325	51L
/pride/data/archive/2014/04/PXD000561/Fetal_Heart_bRP_Elite_19_f06.raw	666509248	PXD000561	13278	12454	5949	51M
/pride/data/archive/2014/04/PXD000561/Fetal_Heart_bRP_Elite_19_f07.raw	678685957	PXD000561	13286	12495	5641	51N
/pride/data/archive/2014/04/PXD000561/Fetal_Heart_bRP_Elite_19_f08.raw	619802403	PXD000561	11319	10685	4688	51O
/pride/data/archive/2014/04/PXD000561/Fetal_Heart_bRP_Elite_19_f10.raw	617779689	PXD000561	14705	13583	6242	51P
/pride/data/archive/2014/04/PXD000561/Fetal_Heart_bRP_Elite_19_f12.raw	707109184	PXD000561	13370	12431	5539	51Q
/pride/data/archive/2014/04/PXD000561/Fetal_Heart_bRP_Elite_19_f13.raw	740170321	PXD000561	12938	12151	5855	51R
/pride/data/archive/2014/04/PXD000561/Fetal_Heart_bRP_Elite_19_f14.raw	762933302	PXD000561	13173	12140	5021	51S
/pride/data/archive/2014/04/PXD000561/Fetal_Heart_bRP_Elite_19_f15.raw	634576356	PXD000561	16780	15599	5493	51T
/pride/data/archive/2014/04/PXD000561/Fetal_Heart_bRP_Elite_19_f16.raw	781764576	PXD000561	14534	13536	4953	51U
/pride/data/archive/2014/04/PXD000561/Fetal_Heart_bRP_Elite_19_f17.raw	840648369	PXD000561	13565	12461	5214	51V
/pride/data/archive/2014/04/PXD000561/Fetal_Heart_bRP_Elite_19_f18.raw	871104785	PXD000561	13422	12346	5213	51W
/pride/data/archive/2014/04/PXD000561/Fetal_Heart_bRP_Elite_19_f19.raw	805031428	PXD000561	13665	12216	5140	51X
/pride/data/archive/2014/04/PXD000561/Fetal_Heart_bRP_Elite_19_f20.raw	680424955	PXD000561	16968	15062	5346	51Y
/pride/data/archive/2014/04/PXD000561/Fetal_Heart_bRP_Elite_19_f21.raw	843625428	PXD000561	13590	12134	5006	51Z
/pride/data/archive/2014/04/PXD000561/Fetal_Heart_bRP_Elite_19_f23.raw	833331807	PXD000561	14200	12637	4577	520
/pride/data/archive/2014/04/PXD000561/Fetal_Heart_bRP_Elite_19_f25.raw	802061050	PXD000561	14291	12793	4486	521
/pride/data/archive/2014/04/PXD000561/Fetal_Heart_bRP_Elite_19_f26.raw	772118898	PXD000561	13866	12495	5343	522
/pride/data/archive/2014/04/PXD000561/Fetal_Heart_bRP_Elite_19_f27.raw	863124043	PXD000561	12220	11256	4661	523
/pride/data/archive/2014/04/PXD000561/Fetal_Heart_bRP_Elite_19_f28.raw	996082617	PXD000561	12006	11173	4482	524
/pride/data/archive/2014/04/PXD000561/Fetal_Heart_bRP_Elite_19_f29.raw	864090437	PXD000561	12029	11167	4407	525
/pride/data/archive/2014/04/PXD000561/Fetal_Heart_bRP_Elite_20_f01.raw	460480347	PXD000561	17108	16234	6492	526
/pride/data/archive/2014/04/PXD000561/Fetal_Heart_bRP_Elite_20_f02.raw	509054186	PXD000561	17244	16301	6497	527
/pride/data/archive/2014/04/PXD000561/Fetal_Heart_bRP_Elite_20_f03.raw	512589193	PXD000561	16961	16185	5979	528
/pride/data/archive/2014/04/PXD000561/Fetal_Heart_bRP_Elite_20_f04.raw	496464108	PXD000561	16245	15349	5965	529
/pride/data/archive/2014/04/PXD000561/Fetal_Heart_bRP_Elite_20_f05.raw	498792350	PXD000561	17015	15953	6229	52A
/pride/data/archive/2014/04/PXD000561/Fetal_Heart_bRP_Elite_20_f06.raw	502509044	PXD000561	16040	15140	6100	52B
/pride/data/archive/2014/04/PXD000561/Fetal_Heart_bRP_Elite_20_f07.raw	489967555	PXD000561	16094	15278	5909	52C
/pride/data/archive/2014/04/PXD000561/Fetal_Heart_bRP_Elite_20_f08.raw	488927923	PXD000561	16180	15301	5123	52D
/pride/data/archive/2014/04/PXD000561/Fetal_Heart_bRP_Elite_20_f09.raw	519541143	PXD000561	15118	14148	4962	52E
/pride/data/archive/2014/04/PXD000561/Fetal_Heart_bRP_Elite_20_f10.raw	556177323	PXD000561	15051	14198	5588	52F
/pride/data/archive/2014/04/PXD000561/Fetal_Heart_bRP_Elite_20_f11.raw	536965153	PXD000561	15233	14450	5787	52G
/pride/data/archive/2014/04/PXD000561/Fetal_Heart_bRP_Elite_20_f12.raw	553901162	PXD000561	15013	14211	5377	52H
/pride/data/archive/2014/04/PXD000561/Fetal_Heart_bRP_Elite_20_f13.raw	466514502	PXD000561	16885	16076	6036	52I
/pride/data/archive/2014/04/PXD000561/Fetal_Heart_bRP_Elite_20_f14.raw	477621086	PXD000561	16728	15898	6003	52J
/pride/data/archive/2014/04/PXD000561/Fetal_Heart_bRP_Elite_20_f15.raw	514725643	PXD000561	16156	15219	5524	52K
/pride/data/archive/2014/04/PXD000561/Fetal_Heart_bRP_Elite_20_f16.raw	552429671	PXD000561	15999	14892	6145	52L
/pride/data/archive/2014/04/PXD000561/Fetal_Heart_bRP_Elite_20_f17.raw	467126101	PXD000561	12342	10971	4409	52M
/pride/data/archive/2014/04/PXD000561/Fetal_Heart_bRP_Elite_20_f18.raw	477070476	PXD000561	16163	14942	6030	52N
/pride/data/archive/2014/04/PXD000561/Fetal_Heart_bRP_Elite_20_f19.raw	619244099	PXD000561	10003	9169	4017	52O
/pride/data/archive/2014/04/PXD000561/Fetal_Heart_bRP_Elite_20_f20.raw	699958595	PXD000561	8007	6905	2854	52P
/pride/data/archive/2014/04/PXD000561/Fetal_Heart_bRP_Elite_20_f21.raw	517947639	PXD000561	14806	13680	4956	52Q
/pride/data/archive/2014/04/PXD000561/Fetal_Heart_bRP_Elite_20_f22.raw	529676499	PXD000561	15515	14180	6071	52R
/pride/data/archive/2014/04/PXD000561/Fetal_Heart_bRP_Elite_20_f23.raw	494117224	PXD000561	12012	11290	4675	52S
/pride/data/archive/2014/04/PXD000561/Fetal_Heart_bRP_Elite_20_f24.raw	638454249	PXD000561	8968	8347	3468	52T
/pride/data/archive/2014/04/PXD000561/Fetal_Liver_Gel_Velos_24_f02.raw	278076815	PXD000561	6724	6094	2677	52V
/pride/data/archive/2014/04/PXD000561/Fetal_Liver_Gel_Velos_24_f03.raw	282058224	PXD000561	6560	5965	2958	52W
/pride/data/archive/2014/04/PXD000561/Fetal_Liver_Gel_Velos_24_f04.raw	283662457	PXD000561	6852	6309	3171	52X
/pride/data/archive/2014/04/PXD000561/Fetal_Liver_Gel_Velos_24_f05.raw	303101277	PXD000561	6705	6202	3628	52Y
/pride/data/archive/2014/04/PXD000561/Fetal_Liver_Gel_Velos_24_f06.raw	300916692	PXD000561	6595	6198	3618	52Z
/pride/data/archive/2014/04/PXD000561/Fetal_Liver_Gel_Velos_24_f07.raw	305779980	PXD000561	6748	6306	4040	530
/pride/data/archive/2014/04/PXD000561/Fetal_Liver_Gel_Velos_24_f08.raw	301655953	PXD000561	6874	6500	3673	531
/pride/data/archive/2014/04/PXD000561/Fetal_Liver_Gel_Velos_24_f09.raw	267558713	PXD000561	7043	6728	4274	532
/pride/data/archive/2014/04/PXD000561/Fetal_Liver_Gel_Velos_24_f10.raw	256139647	PXD000561	7059	6765	4081	533
/pride/data/archive/2014/04/PXD000561/Fetal_Liver_Gel_Velos_24_f11.raw	272468403	PXD000561	7383	7093	4106	534
/pride/data/archive/2014/04/PXD000561/Fetal_Liver_Gel_Velos_24_f12.raw	280560533	PXD000561	7055	6680	3313	535
/pride/data/archive/2014/04/PXD000561/Fetal_Liver_Gel_Velos_24_f13.raw	281416221	PXD000561	6847	6509	3473	536
/pride/data/archive/2014/04/PXD000561/Fetal_Liver_Gel_Velos_24_f14.raw	279280135	PXD000561	7239	6878	3715	537
/pride/data/archive/2014/04/PXD000561/Fetal_Liver_Gel_Velos_24_f15.raw	283838823	PXD000561	6872	6494	3595	538
/pride/data/archive/2014/04/PXD000561/Fetal_Liver_Gel_Velos_24_f16.raw	265893037	PXD000561	7257	6866	4191	539
/pride/data/archive/2014/04/PXD000561/Fetal_Liver_Gel_Velos_24_f17.raw	255275276	PXD000561	7183	6885	4170	53A
/pride/data/archive/2014/04/PXD000561/Fetal_Liver_Gel_Velos_24_f18.raw	250994716	PXD000561	7220	6892	3902	53B
/pride/data/archive/2014/04/PXD000561/Fetal_Liver_Gel_Velos_24_f19.raw	260667157	PXD000561	7084	6665	3478	53C
/pride/data/archive/2014/04/PXD000561/Fetal_Liver_Gel_Velos_24_f20.raw	283096314	PXD000561	6646	6283	3123	53D
/pride/data/archive/2014/04/PXD000561/Fetal_Liver_Gel_Velos_24_f21.raw	284931086	PXD000561	6813	6450	3591	53E
/pride/data/archive/2014/04/PXD000561/Fetal_Liver_Gel_Velos_24_f22.raw	302545457	PXD000561	6490	6086	2413	53F
/pride/data/archive/2014/04/PXD000561/Fetal_Liver_Gel_Velos_24_f23.raw	270052562	PXD000561	7170	6719	3650	53G
/pride/data/archive/2014/04/PXD000561/Fetal_Liver_Gel_Velos_24_f24.raw	275803308	PXD000561	7185	6735	3208	53H
/pride/data/archive/2014/04/PXD000561/Fetal_Liver_Gel_Velos_24_f25.raw	318616896	PXD000561	5722	5260	1323	53I
/pride/data/archive/2014/04/PXD000561/Fetal_Liver_Gel_Velos_24_f26.raw	283217038	PXD000561	7321	6815	2098	53J
/pride/data/archive/2014/04/PXD000561/Fetal_Liver_bRP_Elite_22_f01.raw	734297794	PXD000561	13777	12216	3197	53L
/pride/data/archive/2014/04/PXD000561/Fetal_Liver_bRP_Elite_22_f02.raw	905915907	PXD000561	10242	8984	2857	53M
/pride/data/archive/2014/04/PXD000561/Fetal_Liver_bRP_Elite_22_f03.raw	879595251	PXD000561	10429	9435	3018	53N
/pride/data/archive/2014/04/PXD000561/Fetal_Liver_bRP_Elite_22_f04.raw	834578228	PXD000561	11018	10284	3217	53O
/pride/data/archive/2014/04/PXD000561/Fetal_Liver_bRP_Elite_22_f05.raw	627520254	PXD000561	13729	12759	3501	53P
/pride/data/archive/2014/04/PXD000561/Fetal_Liver_bRP_Elite_22_f06.raw	732815182	PXD000561	12700	11733	2935	53Q
/pride/data/archive/2014/04/PXD000561/Fetal_Liver_bRP_Elite_22_f07.raw	777200372	PXD000561	11115	10371	2981	53R
/pride/data/archive/2014/04/PXD000561/Fetal_Liver_bRP_Elite_22_f08.raw	500494751	PXD000561	18386	17217	4466	53S
/pride/data/archive/2014/04/PXD000561/Fetal_Liver_bRP_Elite_22_f09.raw	502535316	PXD000561	18438	17192	4542	53T
/pride/data/archive/2014/04/PXD000561/Fetal_Liver_bRP_Elite_22_f10.raw	496488952	PXD000561	18175	16932	4721	53U
/pride/data/archive/2014/04/PXD000561/Fetal_Liver_bRP_Elite_22_f11.raw	390324723	PXD000561	13461	12641	4318	53V
/pride/data/archive/2014/04/PXD000561/Fetal_Liver_bRP_Elite_22_f12.raw	397619079	PXD000561	13144	12344	4193	53W
/pride/data/archive/2014/04/PXD000561/Fetal_Liver_bRP_Elite_22_f13.raw	481802134	PXD000561	18232	17027	4786	53X
/pride/data/archive/2014/04/PXD000561/Fetal_Liver_bRP_Elite_22_f14.raw	742737398	PXD000561	12465	11664	3479	53Y
/pride/data/archive/2014/04/PXD000561/Fetal_Liver_bRP_Elite_22_f15.raw	833364961	PXD000561	11756	10985	3287	53Z
/pride/data/archive/2014/04/PXD000561/Fetal_Liver_bRP_Elite_22_f16.raw	823169070	PXD000561	15354	14329	4371	540
/pride/data/archive/2014/04/PXD000561/Fetal_Liver_bRP_Elite_22_f17.raw	897171883	PXD000561	14977	13874	4101	541
/pride/data/archive/2014/04/PXD000561/Fetal_Liver_bRP_Elite_22_f18.raw	886144539	PXD000561	15247	14328	4186	542
/pride/data/archive/2014/04/PXD000561/Fetal_Liver_bRP_Elite_22_f19.raw	798854029	PXD000561	15874	14892	3446	543
/pride/data/archive/2014/04/PXD000561/Fetal_Liver_bRP_Elite_22_f20.raw	915451579	PXD000561	14009	13116	4429	544
/pride/data/archive/2014/04/PXD000561/Fetal_Liver_bRP_Elite_22_f21.raw	946775097	PXD000561	12313	11567	3823	545
/pride/data/archive/2014/04/PXD000561/Fetal_Liver_bRP_Elite_22_f22.raw	1133703489	PXD000561	10913	9795	3083	546
/pride/data/archive/2014/04/PXD000561/Fetal_Liver_bRP_Elite_22_f23.raw	960356323	PXD000561	12289	11312	3625	547
/pride/data/archive/2014/04/PXD000561/Fetal_Liver_bRP_Elite_22_f25.raw	998452221	PXD000561	11646	10637	3246	549
/pride/data/archive/2014/04/PXD000561/Fetal_Liver_bRP_Elite_22_f27.raw	977292579	PXD000561	11602	10606	2851	54A
/pride/data/archive/2014/04/PXD000561/Fetal_Liver_bRP_Elite_22_f30.raw	771059579	PXD000561	17358	15326	3093	54C
/pride/data/archive/2014/04/PXD000561/Fetal_Liver_bRP_Elite_22_f31.raw	928145176	PXD000561	11435	10806	3289	54D
/pride/data/archive/2014/04/PXD000561/Fetal_Liver_bRP_Elite_22_f32.raw	924116472	PXD000561	11228	10604	2780	54E
/pride/data/archive/2014/04/PXD000561/Fetal_Liver_bRP_Elite_22_f33.raw	920431959	PXD000561	10700	10098	3089	54F
/pride/data/archive/2014/04/PXD000561/Fetal_Liver_bRP_Elite_22_f34.raw	913968929	PXD000561	11558	10813	2933	54G
/pride/data/archive/2014/04/PXD000561/Fetal_Liver_bRP_Elite_22_f35.raw	908055749	PXD000561	11953	11176	2956	54H
/pride/data/archive/2014/04/PXD000561/Fetal_Liver_bRP_Elite_23_f01.raw	474446027	PXD000561	18012	16815	4799	54I
/pride/data/archive/2014/04/PXD000561/Fetal_Liver_bRP_Elite_23_f02.raw	470307655	PXD000561	17933	16707	4919	54J
/pride/data/archive/2014/04/PXD000561/Fetal_Liver_bRP_Elite_23_f03.raw	476328439	PXD000561	17761	16614	4656	54K
/pride/data/archive/2014/04/PXD000561/Fetal_Liver_bRP_Elite_23_f04.raw	448895603	PXD000561	17059	16013	3650	54L
/pride/data/archive/2014/04/PXD000561/Fetal_Liver_bRP_Elite_23_f05.raw	506274929	PXD000561	16084	15126	4347	54M
/pride/data/archive/2014/04/PXD000561/Fetal_Liver_bRP_Elite_23_f06.raw	474936222	PXD000561	16284	15156	3577	54N
/pride/data/archive/2014/04/PXD000561/Fetal_Liver_bRP_Elite_23_f07.raw	472882109	PXD000561	15346	14370	3634	54O
/pride/data/archive/2014/04/PXD000561/Fetal_Liver_bRP_Elite_23_f08.raw	512410834	PXD000561	14313	13437	3696	54P
/pride/data/archive/2014/04/PXD000561/Fetal_Liver_bRP_Elite_23_f09.raw	529823692	PXD000561	14950	14077	4262	54Q
/pride/data/archive/2014/04/PXD000561/Fetal_Liver_bRP_Elite_23_f10.raw	530412921	PXD000561	13980	13035	3518	54R
/pride/data/archive/2014/04/PXD000561/Fetal_Liver_bRP_Elite_23_f11.raw	519725219	PXD000561	15428	14538	4805	54S
/pride/data/archive/2014/04/PXD000561/Fetal_Liver_bRP_Elite_23_f12.raw	502963073	PXD000561	15725	14660	4526	54T
/pride/data/archive/2014/04/PXD000561/Fetal_Liver_bRP_Elite_23_f13.raw	505993616	PXD000561	14972	14117	4016	54U
/pride/data/archive/2014/04/PXD000561/Fetal_Liver_bRP_Elite_23_f14.raw	511792629	PXD000561	15644	14579	4503	54V
/pride/data/archive/2014/04/PXD000561/Fetal_Liver_bRP_Elite_23_f15.raw	501309690	PXD000561	15943	14382	4295	54W
/pride/data/archive/2014/04/PXD000561/Fetal_Liver_bRP_Elite_23_f16.raw	526722103	PXD000561	14999	13492	3964	54X
/pride/data/archive/2014/04/PXD000561/Fetal_Liver_bRP_Elite_23_f17.raw	522660879	PXD000561	14538	13188	3560	54Y
/pride/data/archive/2014/04/PXD000561/Fetal_Liver_bRP_Elite_23_f18.raw	527379527	PXD000561	15550	14239	3977	54Z
/pride/data/archive/2014/04/PXD000561/Fetal_Liver_bRP_Elite_23_f19.raw	530498671	PXD000561	14623	13619	4061	550
/pride/data/archive/2014/04/PXD000561/Fetal_Liver_bRP_Elite_23_f20.raw	546435839	PXD000561	14443	13614	4017	551
/pride/data/archive/2014/04/PXD000561/Fetal_Liver_bRP_Elite_23_f21.raw	552001535	PXD000561	13823	13046	3723	552
/pride/data/archive/2014/04/PXD000561/Fetal_Liver_bRP_Elite_23_f22.raw	529564522	PXD000561	14141	13306	3983	553
/pride/data/archive/2014/04/PXD000561/Fetal_Liver_bRP_Elite_23_f23.raw	463800754	PXD000561	13404	12615	3742	554
/pride/data/archive/2014/04/PXD000561/Fetal_Liver_bRP_Elite_23_f24.raw	524662960	PXD000561	14115	13275	3827	555
/pride/data/archive/2014/04/PXD000561/Fetal_Ovary_Gel_Velos_74_f01.raw	292422340	PXD000561	7559	6996	1315	556
/pride/data/archive/2014/04/PXD000561/Fetal_Ovary_Gel_Velos_74_f03.raw	337018520	PXD000561	8100	7437	2511	558
/pride/data/archive/2014/04/PXD000561/Fetal_Ovary_Gel_Velos_74_f04.raw	379952944	PXD000561	9076	8370	4153	559
/pride/data/archive/2014/04/PXD000561/Fetal_Ovary_Gel_Velos_74_f05.raw	376920928	PXD000561	8746	8166	4656	55A
/pride/data/archive/2014/04/PXD000561/Fetal_Ovary_Gel_Velos_74_f06.raw	369759460	PXD000561	8826	8168	4010	55B
/pride/data/archive/2014/04/PXD000561/Fetal_Ovary_Gel_Velos_74_f07.raw	374032480	PXD000561	8809	8162	4549	55C
/pride/data/archive/2014/04/PXD000561/Fetal_Ovary_Gel_Velos_74_f08.raw	361445016	PXD000561	8807	8200	4616	55D
/pride/data/archive/2014/04/PXD000561/Fetal_Ovary_Gel_Velos_74_f09.raw	378738676	PXD000561	9131	8473	4567	55E
/pride/data/archive/2014/04/PXD000561/Fetal_Ovary_Gel_Velos_74_f10.raw	362588516	PXD000561	9255	8660	4624	55F
/pride/data/archive/2014/04/PXD000561/Fetal_Ovary_Gel_Velos_74_f11.raw	377491196	PXD000561	9112	8439	4516	55G
/pride/data/archive/2014/04/PXD000561/Fetal_Ovary_Gel_Velos_74_f12.raw	324033540	PXD000561	8125	7652	4007	55H
/pride/data/archive/2014/04/PXD000561/Fetal_Ovary_Gel_Velos_74_f13.raw	346461688	PXD000561	9139	8616	4253	55I
/pride/data/archive/2014/04/PXD000561/Fetal_Ovary_Gel_Velos_74_f14.raw	338352168	PXD000561	9156	8720	4229	55J
/pride/data/archive/2014/04/PXD000561/Fetal_Ovary_Gel_Velos_74_f15.raw	333267694	PXD000561	8780	8370	4449	55K
/pride/data/archive/2014/04/PXD000561/Fetal_Ovary_Gel_Velos_74_f16.raw	332983438	PXD000561	8591	8082	3551	55L
/pride/data/archive/2014/04/PXD000561/Fetal_Ovary_Gel_Velos_74_f17.raw	340364204	PXD000561	8493	7936	4106	55M
/pride/data/archive/2014/04/PXD000561/Fetal_Ovary_Gel_Velos_74_f18.raw	341225796	PXD000561	8775	8222	3933	55N
/pride/data/archive/2014/04/PXD000561/Fetal_Ovary_Gel_Velos_74_f19.raw	350679948	PXD000561	8562	8044	3774	55O
/pride/data/archive/2014/04/PXD000561/Fetal_Ovary_Gel_Velos_74_f20.raw	342419916	PXD000561	8468	7886	3609	55P
/pride/data/archive/2014/04/PXD000561/Fetal_Ovary_Gel_Velos_74_f21.raw	336676272	PXD000561	8642	8096	3641	55Q
/pride/data/archive/2014/04/PXD000561/Fetal_Ovary_Gel_Velos_74_f22.raw	316260934	PXD000561	8730	8178	3276	55R
/pride/data/archive/2014/04/PXD000561/Fetal_Ovary_Gel_Velos_74_f23.raw	338857302	PXD000561	9059	8480	2178	55S
/pride/data/archive/2014/04/PXD000561/Fetal_Ovary_Gel_Velos_74_f24.raw	305629788	PXD000561	9030	8369	1631	55T
/pride/data/archive/2014/04/PXD000561/Fetal_Ovary_bRP_Elite_25_f01.raw	459877943	PXD000561	13888	11759	5148	55U
/pride/data/archive/2014/04/PXD000561/Fetal_Ovary_bRP_Elite_25_f02.raw	462915360	PXD000561	15376	13607	6298	55V
/pride/data/archive/2014/04/PXD000561/Fetal_Ovary_bRP_Elite_25_f03.raw	421609553	PXD000561	14905	13816	6689	55W
/pride/data/archive/2014/04/PXD000561/Fetal_Ovary_bRP_Elite_25_f04.raw	368751019	PXD000561	12023	11292	5443	55X
/pride/data/archive/2014/04/PXD000561/Fetal_Ovary_bRP_Elite_25_f05.raw	343826942	PXD000561	10823	10053	4574	55Y
/pride/data/archive/2014/04/PXD000561/Fetal_Ovary_bRP_Elite_25_f06.raw	455842770	PXD000561	10615	9913	4380	55Z
/pride/data/archive/2014/04/PXD000561/Fetal_Ovary_bRP_Elite_25_f07.raw	528721207	PXD000561	9913	9310	3873	560
/pride/data/archive/2014/04/PXD000561/Fetal_Ovary_bRP_Elite_25_f08.raw	556719719	PXD000561	9912	9249	3848	561
/pride/data/archive/2014/04/PXD000561/Fetal_Ovary_bRP_Elite_25_f09.raw	540930207	PXD000561	9180	8593	3430	562
/pride/data/archive/2014/04/PXD000561/Fetal_Ovary_bRP_Elite_25_f10.raw	495020433	PXD000561	9648	9021	3603	563
/pride/data/archive/2014/04/PXD000561/Fetal_Ovary_bRP_Elite_25_f11.raw	476927339	PXD000561	10051	9421	3844	564
/pride/data/archive/2014/04/PXD000561/Fetal_Ovary_bRP_Elite_25_f12.raw	445183677	PXD000561	11272	10380	3799	565
/pride/data/archive/2014/04/PXD000561/Fetal_Ovary_bRP_Elite_25_f13.raw	412846140	PXD000561	12073	10661	4395	566
/pride/data/archive/2014/04/PXD000561/Fetal_Ovary_bRP_Elite_25_f14.raw	411991886	PXD000561	11530	10489	4127	567
/pride/data/archive/2014/04/PXD000561/Fetal_Ovary_bRP_Elite_25_f15.raw	425911166	PXD000561	12221	11202	4271	568
/pride/data/archive/2014/04/PXD000561/Fetal_Ovary_bRP_Elite_25_f16.raw	433714401	PXD000561	11926	11024	4717	569
/pride/data/archive/2014/04/PXD000561/Fetal_Ovary_bRP_Elite_25_f17.raw	403142328	PXD000561	11348	10386	4173	56A
/pride/data/archive/2014/04/PXD000561/Fetal_Ovary_bRP_Elite_25_f18.raw	440975164	PXD000561	11514	10594	4161	56B
/pride/data/archive/2014/04/PXD000561/Fetal_Ovary_bRP_Elite_25_f19.raw	417118742	PXD000561	11192	10271	4060	56C
/pride/data/archive/2014/04/PXD000561/Fetal_Ovary_bRP_Elite_25_f20.raw	428274558	PXD000561	10918	10068	4180	56D
/pride/data/archive/2014/04/PXD000561/Fetal_Ovary_bRP_Elite_25_f21.raw	413364766	PXD000561	11510	10690	4614	56E
/pride/data/archive/2014/04/PXD000561/Fetal_Ovary_bRP_Elite_25_f22.raw	445976906	PXD000561	12267	11263	4876	56F
/pride/data/archive/2014/04/PXD000561/Fetal_Ovary_bRP_Elite_25_f23.raw	441458280	PXD000561	11426	10507	4647	56G
/pride/data/archive/2014/04/PXD000561/Fetal_Ovary_bRP_Elite_25_f24.raw	450218613	PXD000561	11935	10917	4378	56H
/pride/data/archive/2014/04/PXD000561/Fetal_Ovary_bRP_Velos_41_f01.raw	282209425	PXD000561	6693	5847	1839	56I
/pride/data/archive/2014/04/PXD000561/Fetal_Ovary_bRP_Velos_41_f02.raw	270446779	PXD000561	6571	5897	2126	56J
/pride/data/archive/2014/04/PXD000561/Fetal_Ovary_bRP_Velos_41_f03.raw	227875367	PXD000561	6811	6239	2404	56K
/pride/data/archive/2014/04/PXD000561/Fetal_Ovary_bRP_Velos_41_f04.raw	228587544	PXD000561	6694	5985	2225	56L
/pride/data/archive/2014/04/PXD000561/Fetal_Ovary_bRP_Velos_41_f05.raw	217736796	PXD000561	6553	5651	1358	56M
/pride/data/archive/2014/04/PXD000561/Fetal_Ovary_bRP_Velos_41_f07.raw	218725857	PXD000561	5397	4338	1975	56N
/pride/data/archive/2014/04/PXD000561/Fetal_Ovary_bRP_Velos_41_f12.raw	304120693	PXD000561	5070	3495	913	56O
/pride/data/archive/2014/04/PXD000561/Fetal_Ovary_bRP_Velos_41_f13.raw	249369049	PXD000561	6679	5593	2810	56P
/pride/data/archive/2014/04/PXD000561/Fetal_Ovary_bRP_Velos_41_f14.raw	243279159	PXD000561	6239	5074	2461	56Q
/pride/data/archive/2014/04/PXD000561/Fetal_Ovary_bRP_Velos_41_f18.raw	214912587	PXD000561	6200	4958	2089	56R
/pride/data/archive/2014/04/PXD000561/Fetal_Ovary_bRP_Velos_41_f22.raw	225014089	PXD000561	6012	5061	2673	56S
/pride/data/archive/2014/04/PXD000561/Fetal_Ovary_bRP_Velos_41_f23.raw	224760606	PXD000561	5721	4516	2267	56T
/pride/data/archive/2014/04/PXD000561/Fetal_Ovary_bRP_Velos_41_f24.raw	214818294	PXD000561	5853	4888	2616	56U
/pride/data/archive/2014/04/PXD000561/Fetal_Ovary_bRP_Velos_41_f25.raw	257716496	PXD000561	5477	4168	1729	56V
/pride/data/archive/2014/04/PXD000561/Fetal_Placenta_Gel_Velos_14_f01.raw	291716592	PXD000561	6537	5738	2651	56W
/pride/data/archive/2014/04/PXD000561/Fetal_Placenta_Gel_Velos_14_f02.raw	268135242	PXD000561	6402	5815	2451	56X
/pride/data/archive/2014/04/PXD000561/Fetal_Placenta_Gel_Velos_14_f03.raw	256124124	PXD000561	6249	5715	2849	56Y
/pride/data/archive/2014/04/PXD000561/Fetal_Placenta_Gel_Velos_14_f04.raw	248999612	PXD000561	6740	6299	2919	56Z
/pride/data/archive/2014/04/PXD000561/Fetal_Placenta_Gel_Velos_14_f05.raw	248540900	PXD000561	7013	6364	2966	570
/pride/data/archive/2014/04/PXD000561/Fetal_Placenta_Gel_Velos_14_f11.raw	255731888	PXD000561	7370	6734	3505	571
/pride/data/archive/2014/04/PXD000561/Fetal_Placenta_Gel_Velos_14_f13.raw	254822142	PXD000561	7328	6624	2261	572
/pride/data/archive/2014/04/PXD000561/Fetal_Placenta_Gel_Velos_14_f14.raw	235073589	PXD000561	7288	6653	3393	573
/pride/data/archive/2014/04/PXD000561/Fetal_Placenta_Gel_Velos_14_f15.raw	232662632	PXD000561	7329	6648	2931	574
/pride/data/archive/2014/04/PXD000561/Fetal_Placenta_Gel_Velos_14_f16.raw	233389354	PXD000561	7444	6766	2683	575
/pride/data/archive/2014/04/PXD000561/Fetal_Placenta_Gel_Velos_14_f17.raw	225213498	PXD000561	7769	7091	3495	576
/pride/data/archive/2014/04/PXD000561/Fetal_Placenta_Gel_Velos_14_f19.raw	225328762	PXD000561	7477	6748	2652	577
/pride/data/archive/2014/04/PXD000561/Fetal_Placenta_Gel_Velos_14_f20.raw	223776957	PXD000561	7366	6602	3040	578
/pride/data/archive/2014/04/PXD000561/Fetal_Placenta_Gel_Velos_14_f21.raw	219272121	PXD000561	7487	6755	3204	579
/pride/data/archive/2014/04/PXD000561/Fetal_Placenta_Gel_Velos_14_f22.raw	216057769	PXD000561	7521	6795	2787	57A
/pride/data/archive/2014/04/PXD000561/Fetal_Placenta_Gel_Velos_14_f25.raw	227402727	PXD000561	7383	6658	1768	57B
/pride/data/archive/2014/04/PXD000561/Fetal_Placenta_Gel_Velos_14_f26.raw	256793001	PXD000561	7456	6774	908	57C
/pride/data/archive/2014/04/PXD000561/Fetal_Placenta_bRP_Elite_79_f01.raw	413200964	PXD000561	19348	18060	3552	57D
/pride/data/archive/2014/04/PXD000561/Fetal_Placenta_bRP_Elite_79_f02.raw	442124101	PXD000561	15643	14461	2228	57E
/pride/data/archive/2014/04/PXD000561/Fetal_Placenta_bRP_Elite_79_f03.raw	493121967	PXD000561	14587	13310	1898	57F
/pride/data/archive/2014/04/PXD000561/Fetal_Placenta_bRP_Elite_79_f04.raw	509728209	PXD000561	14081	12876	1671	57G
/pride/data/archive/2014/04/PXD000561/Fetal_Placenta_bRP_Elite_79_f05.raw	475821353	PXD000561	14810	13519	1703	57H
/pride/data/archive/2014/04/PXD000561/Fetal_Placenta_bRP_Elite_79_f06.raw	484047996	PXD000561	15209	14084	2081	57I
/pride/data/archive/2014/04/PXD000561/Fetal_Placenta_bRP_Elite_79_f07.raw	479935608	PXD000561	15424	14154	2200	57J
/pride/data/archive/2014/04/PXD000561/Fetal_Placenta_bRP_Elite_79_f08.raw	482073021	PXD000561	16371	14952	2548	57K
/pride/data/archive/2014/04/PXD000561/Fetal_Placenta_bRP_Elite_79_f09.raw	831736394	PXD000561	11707	10963	2098	57L
/pride/data/archive/2014/04/PXD000561/Fetal_Placenta_bRP_Elite_79_f10.raw	955905663	PXD000561	8932	8316	1259	57M
/pride/data/archive/2014/04/PXD000561/Fetal_Placenta_bRP_Elite_79_f11.raw	983935990	PXD000561	8899	8330	1052	57N
/pride/data/archive/2014/04/PXD000561/Fetal_Placenta_bRP_Elite_79_f12.raw	980413255	PXD000561	9516	8860	1127	57O
/pride/data/archive/2014/04/PXD000561/Fetal_Placenta_bRP_Elite_79_f13.raw	871327340	PXD000561	11226	10345	1604	57P
/pride/data/archive/2014/04/PXD000561/Fetal_Placenta_bRP_Elite_79_f14.raw	951995556	PXD000561	11031	10336	1216	57Q
/pride/data/archive/2014/04/PXD000561/Fetal_Placenta_bRP_Elite_79_f15.raw	976275436	PXD000561	11102	10408	1775	57R
/pride/data/archive/2014/04/PXD000561/Fetal_Placenta_bRP_Elite_79_f16.raw	1009822317	PXD000561	11309	10628	1376	57S
/pride/data/archive/2014/04/PXD000561/Fetal_Placenta_bRP_Elite_79_f17.raw	1014943614	PXD000561	11038	10364	1797	57T
/pride/data/archive/2014/04/PXD000561/Fetal_Placenta_bRP_Elite_79_f18.raw	971945554	PXD000561	11233	10582	1804	57U
/pride/data/archive/2014/04/PXD000561/Fetal_Placenta_bRP_Elite_79_f19.raw	973302850	PXD000561	11202	10620	1689	57V
/pride/data/archive/2014/04/PXD000561/Fetal_Placenta_bRP_Elite_79_f20.raw	955087175	PXD000561	11073	10450	1516	57W
/pride/data/archive/2014/04/PXD000561/Fetal_Placenta_bRP_Elite_79_f21.raw	931631863	PXD000561	10951	10258	1567	57X
/pride/data/archive/2014/04/PXD000561/Fetal_Placenta_bRP_Elite_79_f22.raw	942405196	PXD000561	11392	10684	1840	57Y
[truncated: 53,098 more rows]

## Sheet: Note
file_path	file path in PRIDE ftp sites. The full download path is "ftp.pride.ebi.ac.uk/" + file_path
file_size	raw file size in bytes
project_id	PRIDE project id
spectrum_count	number of spectrums
PSM_count	number of PSMs in first round of MS search.
PSM_count|q<0.01	number of PSMs with q-value < 0.01
IDshort	a short ID used to differentiate the MS run
