# Supplementary material for: A Massive Proteogenomic Screen Identifies Thousands of Novel Peptides From the Human “Dark” Proteome
Source: Mol Cell Proteomics. 2024 Jan 17;23(2):100719. doi: 10.1016/j.mcpro.2024.100719 (PMC10867589; doi:10.1016/j.mcpro.2024.100719)
Supplement: Table S4 [file mmc4.xlsx]

## Sheet: Sheet1
Table S4 Identified novel peptides and their annotations.
peptide	pep_group	peptide_before_gnomAD	genome_location_chr	protein_id_best	gene_id_best	psms|q-value|min	peptides|q-value|min	stringent	strictest	relaxed|PepQuery	stringent|PepQuery	strictest|PepQuery
AAAAAAAAAAAAAAGGGGLCQALCLYK	N	AAAAAAAAAAAAAAGGGGLCQALCLYK	chr18|+|63970125|63970187|63979801|63979818	ALL_12970994.p1	XLOC_544640	3.75458e-06	1.64453e-05	1	1	1	1	1
AAAAAAAAAAAAPR	N	AAAAAAAAAAAAPR	chr19|+|34172435|34172476	ALL_13293901.p13	XLOC_586848	0.00146961	0.00790195	0	0	0	0	0
AAAAAAAAAAAAPRLEGGR	N	AAAAAAAAAAAAPRLEGGR	chr19|+|34172435|34172491	ALL_13293901.p13	XLOC_586848	5.75742e-05	0.000398785	1	0	0	0	0
AAAAAAAAAAAARVRGSR	N	AAAAAAAAAAAARVRGSR	chr21|+|37073298|37073351	ALL_17716097.p1	XLOC_769201	0.000137859	0.000373636	0	0	1	0	0
AAAAAAAAAAAAVAAAASGSLEKGK	N	AAAAAAAAAAAAVAAAASGSLEKGK	chr14|+|101761679|101761753	ALL_08018655.p1	XLOC_380031	9.64364e-05	0.000327827	1	0	0	0	0
AAAAAAAAAAAAVAQLRAAAVGR	N	AAAAAAAAAAAAVAQLRAAAVGR	chr19|+|1407626|1407694	ALL_13251460.p4	XLOC_585580	0.00036345	0.0016917	0	0	0	0	0
AAAAAAAAAAAAVAQLRAAAVGRATER	N	AAAAAAAAAAAAVAQLRAAAVGRATER	chr19|+|1407626|1407706	ALL_13251460.p4	XLOC_585580	0.000282418	0.0010691	0	0	0	0	0
AAAAAAAAAAAEQVSGLCEK	N	AAAAAAAAAAAEQVSGLCEK	chr19|-|14496016|14496075	ALL_13369516.p14	XLOC_588551	0.00016328	0.000959493	0	0	0	0	0
AAAAAAAAAAAGAPQEEDRDPCVFPGD	N	AAAAAAAAAAAGAPQEEDRDPCVFPGD	chr7|-|152435791|152435871	ALL_25555223.p4	XLOC_1221641	4.30539e-05	0.000162983	1	0	1	1	0
AAAAAAAAAAAPGAATAEAEVAPVR	N	AAAAAAAAAAAPGAATAEAEVAPVR	chr2|+|46941227|46941301	ALL_14858165.p1	XLOC_608987	0.000277612	0.00086894	0	0	1	0	0
AAAAAAAAAAAPGAATAEAEVAPVRVR	N	AAAAAAAAAAAPGAATAEAEVAPVRVR	chr2|+|46941227|46941307	ALL_14858165.p1	XLOC_608987	0.00103061	0.00515403	0	0	0	0	0
AAAAAAAAAAAPGAATAEAEVAPVRVRAARPEPQPGGAGR	N	AAAAAAAAAAAPGAATAEAEVAPVRVRAARPEPQPGGAGR	chr2|+|46941227|46941346	ALL_14858165.p1	XLOC_608987	0.000541419	0.00306325	0	0	1	0	0
AAAAAAAAAAAQCR	N	AAAAAAAAAAAQCR	chr4|-|18021677|18021718	ALL_20990252.p1	XLOC_913155	0.000735064	0.00181189	0	0	0	0	0
AAAAAAAAAAAQCRSPR	N	AAAAAAAAAAAQCRSPR	chr4|-|18021668|18021718	ALL_20990252.p1	XLOC_913155	2.07585e-05	0.000141764	1	0	1	1	0
AAAAAAAAAAAQCRSPRCAAER	N	AAAAAAAAAAAQCRSPRCAAER	chr4|-|18021653|18021718	ALL_20990252.p1	XLOC_913155	0.00138677	0.00452599	0	0	1	0	0
AAAAAAAAAAARALAASGQDPRPHPR	N	AAAAAAAAAAARALAASGQDPRPHPR	chr22|+|30803087|30803164	ALL_18231421.p1	XLOC_787694	0.00066472	0.00195209	0	0	0	0	0
AAAAAAAAAADSAQWLSVK	N	AAAAAAAAAADSAQWLSVK	chr12|-|112382057|112382113	ALL_06580530.p4	XLOC_261735	2.22764e-05	0.000108747	1	1	1	1	1
AAAAAAAAAAER	N	AAAAAAAAAAER	chr2|+|147844410|147844445	ALL_14608318.p6	XLOC_611534	0.000827009	0.0026802	0	0	0	0	0
AAAAAAAAAAERSSAAPGFQLR	N	AAAAAAAAAAERSSAAPGFQLR	chr2|+|147844410|147844475	ALL_14608318.p6	XLOC_611534	0.000850451	0.00322265	0	0	0	0	0
AAAAAAAAAAEVRSGAR	N	AAAAAAAAAAEVRSGAR	chr2|+|219627530|219627580	ALL_15449034.p18	XLOC_613490	0.000102256	0.000358916	1	0	1	1	0
AAAAAAAAAAEVRSGARGGGAAGCGLR	N	AAAAAAAAAAEVRSGARGGGAAGCGLR	chr2|+|219627530|219627610	ALL_15449034.p18	XLOC_613490	0.000133717	0.000298229	1	0	1	1	0
AAAAAAAAAAGYASPAAAR	N	AAAAAAAAAAGYASPAAAR	chr16|-|80804360|80804416	ALL_10164605.p1	XLOC_473805	5.26651e-05	0.000164368	1	1	1	1	1
AAAAAAAAAAGYASPAAARSDSAHR	N	AAAAAAAAAAGYASPAAARSDSAHR	chr16|-|80804342|80804416	ALL_10164605.p1	XLOC_473805	0.00038426	0.00212962	0	0	1	0	0
AAAAAAAAAAPWAQK	N	AAAAAAAAAAPWAQK	chr6|-|127118809|127118853	ALL_23611325.p4	XLOC_1117932	0.00123355	0.00355589	0	0	0	0	0
AAAAAAAAAAPWAQKLRR	N	AAAAAAAAAAPWAQKLRR	chr6|-|127118800|127118853	ALL_23611325.p4	XLOC_1117932	0.000110545	0.000284121	0	0	1	0	0
AAAAAAAAAAVAQLRAAAVGR	N	AAAAAAAAAAVAQLRAAAVGR	chr19|+|1407632|1407694	ALL_14092900.p1	XLOC_585580	0.000336558	0.000819764	0	0	1	0	0
AAAAAAAAAGGVCAR	N	AAAAAAAAAGGVCAR	chr1|-|212951461|212951505	ALL_00543087.p2	XLOC_005743	4.31512e-05	0.000256873	0	0	0	0	0
AAAAAAAAAGGVCARAR	N	AAAAAAAAAGGVCARAR	chr1|-|212951455|212951505	ALL_00543087.p2	XLOC_005743	0.000117653	0.000512265	0	0	1	0	0
AAAAAAAAAGGVCARARR	N	AAAAAAAAAGGVCARARR	chr1|-|212951452|212951505	ALL_00543087.p2	XLOC_005743	0.000184529	0.000685432	0	0	1	0	0
AAAAAAAAAHR	N	AAAAAAAAAHR	chr3|+|18445289|18445321	ALL_19267222.p1	XLOC_803491	0.000470401	0.00369055	0	0	0	0	0
AAAAAAAAAHRSRAPSQR	N	AAAAAAAAAHRSRAPSQR	chr3|+|18445289|18445342	ALL_19267222.p1	XLOC_803491	0.000330191	0.00102076	0	0	1	0	0
AAAAAAAAALAR	N	AAAAAAAAALAR	chr16|+|67893285|67893320	ALL_10501004.p2	XLOC_470162	0.00144059	0.00603537	0	0	0	0	0
AAAAAAAAALARR	N	AAAAAAAAALARR	chr16|+|67893285|67893323	ALL_10501004.p2	XLOC_470162	0.000644286	0.00385862	0	0	0	0	0
AAAAAAAAAMRRPR	N	AAAAAAAAAMRRPR	chr16|-|66696589|66696630	ALL_10586550.p13	XLOC_473226	3.25938e-05	8.31152e-05	1	0	1	1	0
AAAAAAAAAPAAESLGLQPGGSQVSRK	N	AAAAAAAAAPAAESLGLQPGGSQVSRK	chr3|-|107523161|107523241	ALL_19346508.p1	XLOC_805527	0.00216009	0.00747165	0	0	1	0	0
AAAAAAAAAPGAATAEAEVAPVR	N	AAAAAAAAAPGAATAEAEVAPVR	chr2|+|46941233|46941301	ALL_14547870.p1	XLOC_608987	0.000945777	0.00487154	0	0	0	0	0
AAAAAAAAAPPPGLGR	N	AAAAAAAAAPPPGLGR	chr17|+|21284785|21284832	ALL_11743599.p4	XLOC_507007	0.000373967	0.00227443	0	0	0	0	0
AAAAAAAAARPPGSRLR	N	AAAAAAAAARPPGSRLR	chr6|+|127118828|127118878	ALL_24307640.p8	XLOC_1117932	0.000947246	0.00428066	0	0	0	0	0
AAAAAAAAASQR	N	AAAAAAAAASQR	chr6|-|20402584|20402619	ALL_23757716.p4	XLOC_1115494	6.54511e-05	0.000260891	1	0	0	0	0
AAAAAAAAASQRWWLLQQPGSAGGSVR	N	AAAAAAAAASQRWWLLQQPGSAGGSVR	chr6|-|20402539|20402619	ALL_23757716.p4	XLOC_1115494	0.00168743	0.00482844	0	0	1	0	0
AAAAAAAAAVAQLR	N	AAAAAAAAAVAQLR	chr19|+|1407635|1407676	ALL_14214953.p1	XLOC_585580	0.0004106	0.000702219	0	0	1	0	0
AAAAAAAAAVGLHQRAGVSPNR	N	AAAAAAAAAVGLHQRAGVSPNR	chr20|+|36154714|36154779	ALL_16896622.p1	XLOC_737781	0.000347145	0.00199369	0	0	0	0	0
AAAAAAAAAVLSFPGTGNLQDR	N	AAAAAAAAAVLSFPGTGNLQDR	chr13|+|46553146|46553211	ALL_07238932.p3	XLOC_326024	2.8511e-05	0.000162259	1	0	1	1	0
AAAAAAAAAVVQSAELGQPR	N	AAAAAAAAAVVQSAELGQPR	chr18|-|25351121|25351180	ALL_12813943.p1	XLOC_545764	0.000475402	0.00189625	0	0	1	0	0
AAAAAAAAAVVQSAELGQPRAPRASASR	N	AAAAAAAAAVVQSAELGQPRAPRASASR	chr18|-|25351097|25351180	ALL_12813943.p1	XLOC_545764	0.00158478	0.00369986	0	0	1	0	0
AAAAAAAAEEEEAGVGAEATAMAFLK	W	SAAAAAAAEEEEAGVGAEATAMAFLK	chr3|-|15859389|15859466	ALL_19020587.p1	XLOC_808457	0.000501029	0.00286239	0	0	1	0	0
AAAAAAAAGEGAR	N	AAAAAAAAGEGAR	chr15|+|22786681|22786719	ALL_09069683.p3	XLOC_425660	2.84938e-06	1.12789e-05	1	0	1	1	0
AAAAAAAAGRAPATSSLR	N	AAAAAAAAGRAPATSSLR	chr8|-|42896712|42896765	ALL_26898791.p16	XLOC_1299240	0.000395912	0.00183371	0	0	0	0	0
AAAAAAAALPGR	N	AAAAAAAALPGR	chr7|+|150047666|150047701	ALL_25377196.p1	XLOC_1221552	7.37605e-06	4.66483e-05	1	1	1	1	1
AAAAAAAAPPAAFDMVLWQK	N	AAAAAAAAPPAAFDMVLWQK	chr2|-|56177721|56177735|56184624|56184668	ALL_14698780.p3	XLOC_616129	1.57112e-05	0.000140991	1	1	1	1	1
AAAAAAAAPPAAFDMVLWQKWPGK	N	AAAAAAAAPPAAFDMVLWQKWPGK	chr2|-|56177709|56177735|56184624|56184668	ALL_14698780.p3	XLOC_616129	0.000679699	0.00192873	0	0	0	0	0
AAAAAAAAPPAAFDMVLWQKWPGKGLSNHQEYAK	N	AAAAAAAAPPAAFDMVLWQKWPGKGLSNHQEYAK	chr2|-|56177679|56177735|56184624|56184668	ALL_14698780.p3	XLOC_616129	0.00109392	0.00260598	0	0	1	0	0
AAAAAAAARGAR	N	AAAAAAAARGAR	chr18|+|46334239|46334274	ALL_12691270.p1	XLOC_544157	0.000644251	0.00220614	0	0	0	0	0
AAAAAAAASQQVR	N	AAAAAAAASQQVR	chr1|-|223845771|223845809	ALL_00640995.p1	XLOC_014409	2.49663e-05	3.73664e-05	1	0	0	0	0
AAAAAAAAVVVVAR	N	AAAAAAAAVVVVAR	chr10|-|93702506|93702547	ALL_03374134.p1	XLOC_123526	0.00021278	0.00178813	0	0	0	0	0
AAAAAAAAWSRPGGSCGTR	N	AAAAAAAAWSRPGGSCGTR	chr17|-|11241027|11241083	ALL_12222714.p1	XLOC_506716	0.000300982	0.00117712	0	0	0	0	0
AAAAAAACAPRSASARSLAHGQR	N	AAAAAAACAPRSASARSLAHGQR	chr17|-|19004152|19004169|19004709|19004759	ALL_11697236.p25	XLOC_509979	0.000906116	0.00528669	0	0	1	0	0
AAAAAAAEAEAAARHGSAEAPR	N	AAAAAAAEAEAAARHGSAEAPR	chr4|+|20251998|20252063	ALL_20592001.p1	XLOC_908974	4.7691e-05	0.000412401	0	0	1	0	0
AAAAAAAEEK	N	AAAAAAAEEK	chr20|-|62065813|62065842	ALL_17103657.p1	XLOC_741190	0.00187796	0.0054189	0	0	0	0	0
AAAAAAAEEKR	N	AAAAAAAEEKR	chr20|-|62065810|62065842	ALL_17103657.p1	XLOC_741190	0.000435725	0.0024922	0	0	0	0	0
AAAAAAAEEKRWR	N	AAAAAAAEEKRWR	chr20|-|62065804|62065842	ALL_17103657.p1	XLOC_741190	0.000188141	0.00157506	0	0	1	0	0
AAAAAAAGEGAR	N	AAAAAAAGEGAR	chr15|+|22786684|22786719	ALL_09069679.p4	XLOC_425660	1.18846e-05	2.77257e-05	1	1	1	1	1
AAAAAAAGGRPPF	N	AAAAAAAGGRPPF	chr6|+|34236747|34236785	ALL_23561769.p11	XLOC_1116000	2.98777e-06	7.36703e-05	1	1	1	1	1
AAAAAAAGNR	N	AAAAAAAGNR	chr19|-|19643599|19643628	ALL_13630481.p1	XLOC_588891	0.000107902	0.000589459	0	0	0	0	0
AAAAAAAGPAEPLCVQPD	N	AAAAAAAGPAEPLCVQPD	chr4|-|39977528|39977581	ALL_20678138.p5	XLOC_913659	0.000700344	0.00177112	0	0	1	0	0
AAAAAAAGQPQR	N	AAAAAAAGQPQR	chr3|-|51967327|51967362	ALL_18819070.p3	XLOC_809656	0.000607181	0.00484888	0	0	0	0	0
AAAAAAAGSGPDGRRR	N	AAAAAAAGSGPDGRRR	chr7|+|65038264|65038311	ALL_25753447.p3	XLOC_1214146	2.64771e-05	0.000354498	1	0	1	1	0
AAAAAAALHSDSAAAPGGGGAAR	N	AAAAAAALHSDSAAAPGGGGAAR	chr5|+|134371485|134371553	ALL_22270718.p1	XLOC_1018159	0.000803368	0.00459396	0	0	0	0	0
AAAAAAAMRR	N	AAAAAAAMRR	chr11|-|72642264|72642293	ALL_04273055.p1	XLOC_191756	0.000403089	0.0022023	0	0	0	0	0
AAAAAAAPRPGPK	N	AAAAAAAPRPGPK	chr19|-|6531119|6531157	ALL_13259449.p5	XLOC_585872	0.000459587	0.00116744	0	0	0	0	0
AAAAAAAQLRAPGAPGSR	N	AAAAAAAQLRAPGAPGSR	chr22|-|33920780|33920833	ALL_18369585.p3	XLOC_787821	0.00116478	0.00641733	0	0	0	0	0
AAAAAAARAR	N	AAAAAAARAR	chr14|+|32934756|32934785	ALL_08272132.p6	XLOC_378266	0.00115942	0.00673992	0	0	0	0	0
AAAAAAARGAR	N	AAAAAAARGAR	chr18|+|46334242|46334274	ALL_12691274.p2	XLOC_544157	3.72713e-06	6.60546e-05	1	1	0	0	0
AAAAAAARSTGPR	N	AAAAAAARSTGPR	chr6|-|44002748|44002786	ALL_24302091.p18	XLOC_1116324	3.79502e-05	0.000310348	1	1	1	1	1
AAAAAAASASPEATSEAR	N	AAAAAAASASPEATSEAR	chr5|-|159209376|159209429	ALL_22166076.p4	XLOC_1023651	6.76359e-05	0.000425542	0	0	1	0	0
AAAAAAASASPEATSEARRR	N	AAAAAAASASPEATSEARRR	chr5|-|159209370|159209429	ALL_22166076.p4	XLOC_1023651	0.0013986	0.00813769	0	0	0	0	0
AAAAAAASLFSPSRAPER	N	AAAAAAASLFSPSRAPER	chr17|+|67377496|67377549	ALL_11807724.p1	XLOC_508545	0.000152812	0.000628584	0	0	1	0	0
AAAAAAASQQVR	N	AAAAAAASQQVR	chr1|-|223845771|223845806	ALL_01308611.p3	XLOC_014409	4.03048e-06	2.34184e-05	1	1	1	1	1
AAAAAAATAPGLEMVER	N	AAAAAAATAPGLEMVER	chr2|-|91748897|91748947	ALL_14712137.p2	XLOC_617117	0.000635143	0.00205966	0	0	1	0	0
AAAAAAATAPGLEMVERR	N	AAAAAAATAPGLEMVERR	chr2|-|91748894|91748947	ALL_14712137.p2	XLOC_617117	0.00023412	0.00241263	0	0	0	0	0
AAAAAAATPATK	N	AAAAAAATPATK	chr2|+|232844201|232844236	ALL_14665172.p1	XLOC_613926	2.44958e-06	1.53948e-05	1	0	0	0	0
AAAAAAATPATKQSS	N	AAAAAAATPATKQSS	chr2|+|232844201|232844245	ALL_14665172.p1	XLOC_613926	1.06036e-06	9.26441e-05	1	1	1	1	1
AAAAAAAVAQLR	N	AAAAAAAVAQLR	chr19|+|1407641|1407676	ALL_13251473.p1	XLOC_585580	0.00114588	0.00653221	0	0	0	0	0
AAAAAAAVAR	N	AAAAAAAVAR	chr15|-|60592499|60592528	ALL_09138281.p5	XLOC_429409	0.000101764	0.00017351	1	0	0	0	0
AAAAAAAVRVCAR	N	AAAAAAAVRVCAR	chr1|+|25800345|25800383	ALL_00941662.p1	XLOC_001068	0.00111317	0.00226023	0	0	0	0	0
AAAAAAAWGAPAPPVGVFCRR	N	AAAAAAAWGAPAPPVGVFCRR	chr6|-|165663220|165663282	ALL_23636510.p2	XLOC_1118882	0.00133615	0.00391726	0	0	0	0	0
AAAAAAAWPKKLR	N	AAAAAAAWPKKLR	chr2|+|86914935|86914964|86951296|86951304	ALL_16583302.p1	XLOC_609946	0.00142164	0.00629875	0	0	0	0	0
AAAAAACAPR	N	AAAAAACAPR	chr17|-|19004727|19004756	ALL_12042100.p2	XLOC_509979	0.000472372	0.00216084	0	0	0	0	0
AAAAAADSLSGTGWRR	N	AAAAAADSLSGTGWRR	chr7|+|71131561|71131608	ALL_25251574.p2	XLOC_1214283	0.00238459	0.00706243	0	0	0	0	0
AAAAAAGAPAPGR	N	AAAAAAGAPAPGR	chr5|+|179806665|179806703	ALL_22296226.p1	XLOC_1019269	6.98531e-05	0.000195427	1	0	0	0	0
AAAAAAGPGR	N	AAAAAAGPGR	chr1|-|31938134|31938163	ALL_00582080.p1	XLOC_008521	0.000672267	0.00247322	0	0	0	0	0
AAAAAAGPVFWR	N	AAAAAAGPVFWR	chr17|+|78378675|78378710	ALL_11334545.p1	XLOC_508935	0.000233757	0.000308827	1	0	1	1	0
AAAAAAGQR	N	AAAAAAGQR	chr9|-|123268518|123268544	ALL_28412330.p11	XLOC_1380185	5.88669e-05	0.000235901	0	0	0	0	0
AAAAAAGREEPQRR	N	AAAAAAGREEPQRR	chr16|-|85011307|85011348	ALL_10167012.p27	XLOC_474020	3.47437e-05	0.000262494	1	1	1	1	1
AAAAAAGSGPDGRRR	N	AAAAAAGSGPDGRRR	chr7|+|65038267|65038311	ALL_26023729.p2	XLOC_1214146	0.00048222	0.00310772	0	0	0	0	0
AAAAAAGVGAAAAAPPPTPMPTSTRPSPLGPRMPSSR	N	AAAAAAGVGAAAAAPPPTPMPTSTRPSPLGPRMPSSR	chr12|-|124340082|124340192	ALL_05999723.p1	XLOC_262312	0.000266326	0.00137045	0	0	0	0	0
AAAAAAHDQEAAAPTGR	N	AAAAAAHDQEAAAPTGR	chr6|+|16760415|16760465	ALL_23755899.p1	XLOC_1115358	0.00075044	0.00132467	0	0	0	0	0
AAAAAALPCQARPGAR	N	AAAAAALPCQARPGAR	chrX|+|154490487|154490534	ALL_29540516.p2	XLOC_1444306	0.000352496	0.00151713	0	0	0	0	0
AAAAAANRGR	N	AAAAAANRGR	chr16|-|11797232|11797261	ALL_10130081.p9	XLOC_471499	0.000174161	0.00115199	0	0	0	0	0
AAAAAAPGSRR	N	AAAAAAPGSRR	chr16|+|87392351|87392383	ALL_10109051.p1	XLOC_470822	0.00205215	0.00644979	0	0	0	0	0
AAAAAAPPPR	N	AAAAAAPPPR	chr15|-|37098977|37099006	ALL_08926165.p2	XLOC_426092	0.000148636	0.00082706	1	0	0	0	0
AAAAAAQLR	N	AAAAAAQLR	chr13|+|31200001|31200027	ALL_07299594.p7	XLOC_325613	0.000651986	0.00198655	0	0	0	0	0
AAAAAARWR	N	AAAAAARWR	chr16|+|1351946|1351972	ALL_10418158.p13	XLOC_468575	0.000375201	0.00171266	0	0	0	0	0
AAAAAARWRR	N	AAAAAARWRR	chr16|+|1351946|1351975	ALL_10418158.p13	XLOC_468575	0.00142865	0.00735089	0	0	0	0	0
AAAAAASAAAAASAGAR	N	AAAAAASAAAAASAGAR	chr14|-|105168511|105168561	ALL_08067327.p3	XLOC_383131	6.23651e-05	0.00026917	1	0	1	1	0
AAAAAASAAAAASAGARR	N	AAAAAASAAAAASAGARR	chr14|-|105168508|105168561	ALL_08067327.p3	XLOC_383131	0.000606884	0.00317072	0	0	0	0	0
AAAAAAVAAVCRR	N	AAAAAAVAAVCRR	chr2|-|70994813|70994851	ALL_14817642.p1	XLOC_616557	0.000453311	0.00357624	0	0	1	0	0
AAAAAAVAVAAAAPHSAAK	N	AAAAAAVAVAAAAPHSAAK	chr4|+|71187313|71187369	ALL_21381896.p1	XLOC_909940	5.62716e-07	7.34063e-06	1	1	1	1	1
AAAAAAVAVAAAAPHSAAKLEER	N	AAAAAAVAVAAAAPHSAAKLEER	chr4|+|71187313|71187381	ALL_21381896.p1	XLOC_909940	3.09484e-06	1.07776e-05	1	0	0	0	0
AAAAAAVSLTVAETK	N	AAAAAAVSLTVAETK	chr17|-|7614737|7614781	ALL_11443019.p1	XLOC_509451	0.00124922	0.00386566	0	0	0	0	0
AAAAAEAAMDDEEETYR	N	AAAAAEAAMDDEEETYR	chr19|-|1095289|1095339	ALL_13344911.p7	XLOC_587779	0.000984506	0.00727145	0	0	1	0	0
AAAAAEAEAEAAAEPGKR	N	AAAAAEAEAEAAAEPGKR	chr16|+|25692032|25692085	ALL_10061710.p4	XLOC_469291	0.000657041	0.00156629	0	0	0	0	0
AAAAAEATALAAPQPVGSPRGEAGGGDR	N	AAAAAEATALAAPQPVGSPRGEAGGGDR	chr17|-|18450394|18450477	ALL_11959307.p1	XLOC_509941	0.000419036	0.0024075	0	0	0	0	0
AAAAAGALRR	N	AAAAAGALRR	chr16|+|721421|721436|721598|721611	ALL_10178032.p1	XLOC_468521	0.000154426	0.000917095	0	0	0	0	0
AAAAAGALRRR	N	AAAAAGALRRR	chr16|+|721421|721436|721598|721614	ALL_10178032.p1	XLOC_468521	0.000850045	0.00351683	0	0	0	0	0
AAAAAGALTVGVVSWQ	N	AAAAAGALTVGVVSWQ	chr13|-|48976026|48976073	ALL_07240096.p3	XLOC_326082	0.000688697	0.00228717	0	0	0	0	0
AAAAAGGALAAAVAATGR	N	AAAAAGGALAAAVAATGR	chr3|-|52685800|52685853	ALL_18820279.p24	XLOC_809693	0.0023427	0.00532958	0	0	0	0	0
AAAAAGGGRR	N	AAAAAGGGRR	chr16|+|73058648|73058677	ALL_10161411.p2	XLOC_473606	0.000336973	0.000854164	0	0	0	0	0
AAAAAGGGRRR	N	AAAAAGGGRRR	chr16|+|73058648|73058680	ALL_10161411.p2	XLOC_473606	0.00030323	0.00124486	0	0	0	0	0
AAAAAGGSLGAGHAAAGPAAR	N	AAAAAGGSLGAGHAAAGPAAR	chr19|+|53909431|53909493	ALL_13794782.p3	XLOC_587620	5.22526e-05	0.000497076	1	0	1	1	0
AAAAAGGVPPK	N	AAAAAGGVPPK	chr14|+|104139069|104139101	ALL_08023459.p6	XLOC_380122	0.000543959	0.000813236	0	0	0	0	0
AAAAAGVRGAPRR	N	AAAAAGVRGAPRR	chr12|-|123151054|123151092	ALL_05816211.p18	XLOC_262234	0.0015297	0.00424857	0	0	0	0	0
AAAAALSPHR	N	AAAAALSPHR	chr2|-|182867072|182867101	ALL_14744164.p5	XLOC_620093	4.26774e-05	0.000259562	1	0	1	1	0
AAAAAMATKDPTAVER	N	AAAAAMATKDPTAVER	chr10|-|68404816|68404844|68407186|68407204	ALL_03065668.p1	XLOC_122545	0.00103682	0.00618012	0	0	1	0	0
AAAAAMATKDPTAVERANLLNMAK	N	AAAAAMATKDPTAVERANLLNMAK	chr10|-|68404792|68404844|68407186|68407204	ALL_03065668.p1	XLOC_122545	0.00104817	0.00459767	0	0	0	0	0
AAAAAMNPEYDYLFK	N	AAAAAMNPEYDYLFK	chr11|+|66268665|66268693|66271797|66271812	ALL_04175248.p1	XLOC_187272	0.000183667	0.00131643	0	0	1	0	0
AAAAAPGDALAGPGLSLLNLGR	N	AAAAAPGDALAGPGLSLLNLGR	chr20|+|58309881|58309946	ALL_16913520.p1	XLOC_738560	0.000114156	0.000727453	1	0	1	1	0
AAAAAQAEK	N	AAAAAQAEK	chr13|-|30464698|30464724	ALL_07350562.p3	XLOC_327858	0.00156916	0.00694732	0	0	0	0	0
AAAAARGWKAR	N	AAAAARGWKAR	chr11|+|67415747|67415763|67416103|67416118	ALL_05142794.p3	XLOC_187341	0.000365059	0.00184342	0	0	0	0	0
AAAAASLYLR	N	AAAAASLYLR	chr19|-|41928578|41928607	ALL_13554383.p1	XLOC_589873	3.91133e-05	0.000142932	0	0	0	0	0
AAAAATAVTAGQPR	N	AAAAATAVTAGQPR	chrX|-|74162342|74162383	ALL_29855829.p1	XLOC_1442910	2.82827e-06	2.35449e-05	1	1	1	1	1
AAAAATGQYSR	N	AAAAATGQYSR	chr14|+|73802952|73802984	ALL_08474544.p1	XLOC_379199	0.00225322	0.00323838	0	0	0	0	0
AAAAAVAAAAATATATATATVAALQETQNK	N	AAAAAVAAAAATATATATATVAALQETQNK	chr10|+|79292246|79292335	ALL_03274560.p1	XLOC_118988	0.000367026	0.00161491	0	0	0	0	0
AAAAAVAQQR	N	AAAAAVAQQR	chr5|-|133612503|133612532	ALL_22210360.p5	XLOC_1022709	2.82366e-05	0.000116973	1	0	0	0	0
AAAAAVAQQRAAAAQGAGASTASSEPGTRR	N	AAAAAVAQQRAAAAQGAGASTASSEPGTRR	chr5|-|133612443|133612532	ALL_22210360.p5	XLOC_1022709	0.000618525	0.00364419	0	0	0	0	0
AAAAAVGLR	N	AAAAAVGLR	chr4|+|158768946|158768972	ALL_20651656.p9	XLOC_911692	0.000652758	0.00100117	0	0	0	0	0
AAAAAVGPAASSPPLPR	N	AAAAAVGPAASSPPLPR	chr3|-|47163976|47164026	ALL_18809629.p3	XLOC_809443	0.0018104	0.00460405	0	0	0	0	0
AAAAAVVAGQRR	N	AAAAAVVAGQRR	chr13|+|18297608|18297643	ALL_07218856.p1	XLOC_325153	0.000634492	0.00208883	0	0	0	0	0
AAAAAVVAGQRRR	N	AAAAAVVAGQRRR	chr13|+|18297608|18297646	ALL_07218856.p1	XLOC_325153	0.00162133	0.00577263	0	0	0	0	0
AAAACASGSGACAHQPALVESCAAGQR	N	AAAACASGSGACAHQPALVESCAAGQR	chr21|-|5119340|5119420	ALL_17644054.p7	XLOC_769555	0.00212185	0.00502334	0	0	0	0	0
AAAADGERPGPGPLLVGCGR	N	AAAADGERPGPGPLLVGCGR	chr17|-|7614677|7614736	ALL_11443019.p1	XLOC_509451	7.18853e-07	7.34063e-06	1	1	1	1	1
AAAADGERPGPGPLLVGCGRAAVGPAR	N	AAAADGERPGPGPLLVGCGRAAVGPAR	chr17|-|7614656|7614736	ALL_11443019.p1	XLOC_509451	2.62868e-06	2.59551e-05	1	0	0	0	0
AAAADPARDREPGPGAGAAADGEYLGALGQEGEESSR	N	AAAADPARDREPGPGAGAAADGEYLGALGQEGEESSR	chr16|-|28910841|28910951	ALL_10293222.p1	XLOC_472198	0.00022129	0.00217425	0	0	0	0	0
AAAAEAPQGRGSR	N	AAAAEAPQGRGSR	chr21|+|33403271|33403309	ALL_17626848.p1	XLOC_769089	0.00506094	0.000875099	0	0	0	0	0
AAAAEATEAAGGAAGGGGAAAER	N	AAAAEATEAAGGAAGGGGAAAER	chr5|+|140114107|140114175	ALL_22090046.p1	XLOC_1018319	9.16174e-07	1.04624e-05	1	1	1	1	1
AAAAEATEAAGGAAGGGGAAAERSLMADR	N	AAAAEATEAAGGAAGGGGAAAERSLMADR	chr5|+|140114107|140114193	ALL_22090046.p1	XLOC_1018319	0.000288204	0.0017292	0	0	0	0	0
AAAAELGAGRSFGGPAGCLPPLR	N	AAAAELGAGRSFGGPAGCLPPLR	chr19|-|4548075|4548143	ALL_13351298.p1	XLOC_588035	0.00125642	0.0053139	0	0	0	0	0
AAAAEPPRENGLDEAGPGDETTGQEVLVLQDTGFSVK	N	AAAAEPPRENGLDEAGPGDETTGQEVLVLQDTGFSVK	chr17|-|2704398|2704508	ALL_11537525.p1	XLOC_509262	5.32037e-06	4.20362e-05	1	0	1	1	0
AAAAFAPQGLTGK	N	AAAAFAPQGLTGK	chr12|+|56021531|56021569	ALL_05689055.p1	XLOC_256146	0.0003472	0.00127083	0	0	1	0	0
AAAAGAAAAAAGEVHNKGAK	N	AAAAGAAAAAAGEVHNKGAK	chr16|+|14071327|14071365|14079290|14079310	ALL_11069005.p17	XLOC_468997	7.89898e-05	0.000348048	1	0	0	0	0
AAAAGAAAAGAAGALQPQPGR	N	AAAAGAAAAGAAGALQPQPGR	chr2|+|26692986|26693048	ALL_14795628.p1	XLOC_608491	0.00159011	0.00369607	0	0	0	0	0
AAAAGAESRGGGGQKAAAAGGK	N	AAAAGAESRGGGGQKAAAAGGK	chr7|+|65509242|65509307	ALL_25891424.p5	XLOC_1218792	0.000779664	0.00458175	0	0	0	0	0
AAAAGAPALSPPR	N	AAAAGAPALSPPR	chr17|+|45620807|45620845	ALL_12019960.p2	XLOC_507835	0.00222696	0.00403453	0	0	0	0	0
AAAAGDMDNAGKER	N	AAAAGDMDNAGKER	chr20|-|23421379|23421420	ALL_16934025.p1	XLOC_739578	1.36664e-06	9.62402e-05	1	0	1	1	0
AAAAGGTGLGAGASYGSAADR	N	AAAAGGTGLGAGASYGSAADR	chr2|+|177392802|177392864	ALL_14926061.p1	XLOC_612330	1.35175e-06	1.04926e-05	1	1	1	1	1
AAAAGGTGLGAGASYGSAADRDRDPDPDR	N	AAAAGGTGLGAGASYGSAADRDRDPDPDR	chr2|+|177392802|177392888	ALL_14926061.p1	XLOC_612330	2.7068e-06	2.0762e-05	1	1	1	1	1
AAAAGKVAR	N	AAAAGKVAR	chr15|+|90234247|90234273	ALL_09200376.p3	XLOC_427815	0.0021489	0.00733418	0	0	0	0	0
AAAAGLGLR	N	AAAAGLGLR	chr6|-|89352874|89352900	ALL_24208851.p1	XLOC_1121915	0.000691104	0.00226612	0	0	1	0	0
AAAAGPAAMAK	N	AAAAGPAAMAK	chr17|-|28331977|28331987|28335340|28335361	ALL_11369895.p1	XLOC_510259	0.000290893	0.00152029	0	0	0	0	0
AAAAGPAAMAKDLLGEAGLHFDELNK	N	AAAAGPAAMAKDLLGEAGLHFDELNK	chr17|-|28331932|28331987|28335340|28335361	ALL_11369895.p1	XLOC_510259	0.000793811	0.00437445	0	0	0	0	0
AAAAGQGTGAEPEPEPTGGGR	N	AAAAGQGTGAEPEPEPTGGGR	chr4|+|2843916|2843978	ALL_21803944.p3	XLOC_908485	0.000912409	0.00491818	0	0	0	0	0
AAAAGRESR	N	AAAAGRESR	chr16|+|73058363|73058389	ALL_10161411.p2	XLOC_473606	0.00119611	0.00139777	0	0	0	0	0
AAAAGVGQK	N	AAAAGVGQK	chr12|-|101877131|101877157	ALL_06946712.p1	XLOC_261347	0.00114636	0.0029197	0	0	0	0	0
AAAAGVPDQLSSGR	N	AAAAGVPDQLSSGR	chr4|-|82984851|82984876|83010484|83010499	ALL_20689141.p1	XLOC_914731	4.47785e-06	2.11018e-05	1	0	1	1	0
AAAAGVRPMR	N	AAAAGVRPMR	chr7|-|28956305|28956334	ALL_25878963.p1	XLOC_1217699	0.0011636	0.00157029	0	0	0	0	0
AAAAHLAGAR	N	AAAAHLAGAR	chr15|+|33310758|33310787	ALL_09169270.p8	XLOC_425978	7.96446e-05	0.000837224	0	0	0	0	0
AAAALAAAEEPAGSPSVMTR	N	AAAALAAAEEPAGSPSVMTR	chr2|-|189580452|189580511	ALL_15232345.p1	XLOC_620255	6.65916e-06	5.33049e-05	1	0	1	1	0
AAAALKKRPQMPPR	N	AAAALKKRPQMPPR	chr17|+|75589730|75589771	ALL_11328372.p2	XLOC_508817	0.000575163	0.00197666	0	0	0	0	0
AAAALLQTLHTGQGPLGTGPRQGVASR	N	AAAALLQTLHTGQGPLGTGPRQGVASR	chr2|-|46654279|46654359	ALL_14547135.p27	XLOC_608987	0.00154954	0.00669337	0	0	0	0	0
AAAALPPCRCSR	N	AAAALPPCRCSR	chr7|+|131556505|131556540	ALL_25547037.p3	XLOC_1220953	0.00102077	0.00588073	0	0	0	0	0
AAAALQELPQREPQELGGR	N	AAAALQELPQREPQELGGR	chr19|+|18118234|18118254|18121685|18121720	ALL_13717049.p9	XLOC_586377	0.000853803	0.00257847	0	0	0	0	0
AAAALSHLLCAAQAGR	N	AAAALSHLLCAAQAGR	chr19|-|7925810|7925857	ALL_13620228.p10	XLOC_588236	0.00142978	0.0035598	0	0	0	0	0
AAAALTAAAK	N	AAAALTAAAK	chr17|-|8162902|8162931	ALL_11360393.p1	XLOC_509544	0.00054562	0.00366314	0	0	0	0	0
AAAAMNVDHEVNLLVEELHR	N	AAAAMNVDHEVNLLVEELHR	chr6|+|139028955|139028960|139034155|139034208	ALL_23618182.p2	XLOC_1118262	3.38403e-05	0.000166562	1	1	1	1	1
AAAANLMLLLNDK	N	AAAANLMLLLNDK	chr15|-|101275335|101275361|101276545|101276556	ALL_09042023.p5	XLOC_431087	0.000157409	0.000729544	0	0	1	0	0
AAAAPAGWSR	N	AAAAPAGWSR	chr3|-|128492498|128492527	ALL_18747505.p1	XLOC_806142	0.000250342	0.00116466	0	0	1	0	0
AAAAPAMPSAK	N	AAAAPAMPSAK	chr12|-|106247837|106247869	ALL_06475326.p2	XLOC_261478	0.000573941	0.00229464	0	0	0	0	0
AAAAPPGTWERR	W	AGAAPPGTWERR	chr7|+|6374443|6374478	ALL_26117617.p6	XLOC_1212789	0.00159661	0.00511028	0	0	0	0	0
AAAAPQAPRPFDHRPR	N	AAAAPQAPRPFDHRPR	chr6|+|124962089|124962136	ALL_23609286.p1	XLOC_1117906	0.00049266	0.00446688	0	0	0	0	0
AAAAPRQQDLMR	N	AAAAPRQQDLMR	chr6|+|7108402|7108437	ALL_24471899.p9	XLOC_1115059	0.00137985	0.00462826	0	0	0	0	0
AAAAQDRASK	N	AAAAQDRASK	chr1|-|47232199|47232228	ALL_00888796.p6	XLOC_009263	4.31562e-05	0.000554247	0	0	1	0	0
AAAAQEGAGSARARPLR	N	AAAAQEGAGSARARPLR	chrX|+|37571571|37571621	ALL_29452839.p1	XLOC_1439083	0.000479981	0.00519391	0	0	0	0	0
AAAAQSAAWR	N	AAAAQSAAWR	chr7|-|88220020|88220049	ALL_25349422.p7	XLOC_1219606	0.00152319	0.00685486	0	0	1	0	0
AAAAQTAPTSGASSGPGPQPPSAWGPGHCPPEPVGV	N	AAAAQTAPTSGASSGPGPQPPSAWGPGHCPPEPVGV	chr7|-|100682734|100682774|100683012|100683078	ALL_26099305.p1	XLOC_1220021	0.00103947	0.00447654	0	0	0	0	0
AAAARAPSSSAPPPPPLPAR	N	AAAARAPSSSAPPPPPLPAR	chr20|+|36863883|36863942	ALL_17149082.p1	XLOC_737809	0.000205454	0.00131485	0	0	0	0	0
AAAARPGMEEECR	N	AAAARPGMEEECR	chr21|+|43719274|43719312	ALL_17636760.p1	XLOC_769431	1.64099e-06	5.30476e-05	1	1	1	1	1
AAAASAALSSTLGGR	N	AAAASAALSSTLGGR	chr22|+|21867453|21867497	ALL_18276499.p4	XLOC_788825	0.00138195	0.00727739	0	0	0	0	0
AAAASAHRK	N	AAAASAHRK	chr1|+|3869732|3869758	ALL_00911505.p4	XLOC_000193	0.00143037	0.00689316	0	0	0	0	0
AAAASGAGSDAQR	N	AAAASGAGSDAQR	chr10|-|32958350|32958388	ALL_03059856.p4	XLOC_121687	0.000794904	0.00491575	0	0	0	0	0
AAAASLVSPSSQGGWK	N	AAAASLVSPSSQGGWK	chr9|+|134433731|134433778	ALL_28116844.p1	XLOC_1376742	0.000369573	0.00206963	0	0	1	0	0
AAAASPPPPR	N	AAAASPPPPR	chr2|+|147844632|147844661	ALL_14608318.p6	XLOC_611534	0.00032262	0.00254004	0	0	0	0	0
AAAASQGLPANVAGGGK	N	AAAASQGLPANVAGGGK	chr6|-|168861208|168861258	ALL_23947751.p4	XLOC_1119017	0.000599606	0.00242803	0	0	0	0	0
AAAATAAMK	N	AAAATAAMK	chr16|-|25015256|25015282	ALL_10142044.p5	XLOC_472074	0.00423794	0.00242683	0	0	0	0	0
AAAATAAMKK	N	AAAATAAMKK	chr16|-|25015253|25015282	ALL_10142044.p5	XLOC_472074	0.000877069	0.00187935	0	0	0	0	0
AAAATHLAR	N	AAAATHLAR	chr12|+|89708578|89708604	ALL_05710366.p4	XLOC_256839	0.00489708	0.00743399	0	0	0	0	0
AAAATRPAANLGR	N	AAAATRPAANLGR	chr12|+|1530364|1530402	ALL_06923628.p1	XLOC_258382	0.000195175	0.0012118	0	0	0	0	0
AAAAVAAAK	N	AAAAVAAAK	chr12|-|25250872|25250898	ALL_06314830.p22	XLOC_259231	3.39688e-05	8.09596e-05	1	1	0	0	0
AAAAVGGLLNR	N	AAAAVGGLLNR	chr10|+|7171776|7171808	ALL_02893170.p2	XLOC_120844	3.40717e-05	0.000242724	1	1	1	1	1
AAAAVGGPGRGGR	N	AAAAVGGPGRGGR	chr15|-|74065045|74065083	ALL_08960188.p1	XLOC_427314	0.000161263	0.00081402	1	0	1	1	0
AAAAVMSEDSSALPWSLNR	N	AAAAVMSEDSSALPWSLNR	chr3|+|38165862|38165918	ALL_19282993.p1	XLOC_803836	1.471e-06	1.27092e-05	1	1	1	1	1
AAAAVSLER	N	AAAAVSLER	chr7|+|141551349|141551375	ALL_25302599.p5	XLOC_1216217	0.000699465	0.00172073	0	0	1	0	0
AAAAVSQTPLNMPAALSSC	N	AAAAVSQTPLNMPAALSSC	chr3|+|113268532|113268588	ALL_18734894.p3	XLOC_805641	0.000687457	0.00178927	0	0	0	0	0
AAAAVTEDREPQHEELPGLDSQWR	N	AAAAVTEDREPQHEELPGLDSQWR	chrX|+|47233092|47233163	ALL_29457234.p1	XLOC_1439307	2.79387e-06	1.51288e-05	1	1	1	1	1
AAAAVVGDR	N	AAAAVVGDR	chr16|+|75209227|75209253	ALL_10513628.p4	XLOC_470492	0.000959139	0.00748469	0	0	0	0	0
AAACPGMTPR	N	AAACPGMTPR	chr20|-|60361785|60361814	ALL_16967623.p2	XLOC_738595	0.00343	0.00854495	0	0	0	0	0
AAAEAAAAAAEAAAAHGSK	N	AAAEAAAAAAEAAAAHGSK	chr22|-|30968823|30968879	ALL_18283386.p3	XLOC_789290	0.000505564	0.00171479	0	0	0	0	0
AAAEAQVGR	N	AAAEAQVGR	chr3|-|45593554|45593562|45594354|45594371	ALL_19169161.p3	XLOC_809374	0.000815867	0.00685033	0	0	1	0	0
AAAEDLVASEQSLGQK	N	AAAEDLVASEQSLGQK	chr8|+|47962305|47962352	ALL_27150690.p1	XLOC_1295540	1.46215e-06	9.04167e-06	1	0	1	1	0
AAAEGGAPPCRGPR	N	AAAEGGAPPCRGPR	chr3|-|124886985|124887026	ALL_18840772.p16	XLOC_811264	0.0019599	0.00829055	0	0	0	0	0
AAAEGPAVAALPGKEPHSPQFLDQSTREK	N	AAAEGPAVAALPGKEPHSPQFLDQSTREK	chr4|+|80183996|80184055|80184183|80184209	ALL_20616475.p1	XLOC_910173	0.00139432	0.00579839	0	0	0	0	0
AAAELLSQR	N	AAAELLSQR	chr14|+|105102397|105102423	ALL_08349140.p4	XLOC_380159	0.000697601	0.00416168	0	0	0	0	0
AAAELQQYCMQNACK	N	AAAELQQYCMQNACK	chr9|+|111666824|111666868	ALL_28089341.p2	XLOC_1375976	0.00172619	0.00431763	0	0	0	0	0
AAAEQRLPGTR	N	AAAEQRLPGTR	chr17|-|79009798|79009830	ALL_11999377.p3	XLOC_512549	0.000394805	0.00230232	0	0	0	0	0
AAAFLPPAAAVSPGGGRR	N	AAAFLPPAAAVSPGGGRR	chr5|+|115842473|115842526	ALL_22390095.p1	XLOC_1017781	0.00129487	0.00518295	0	0	0	0	0
AAAGAAQELR	N	AAAGAAQELR	chr16|+|87384406|87384435	ALL_10168115.p1	XLOC_474146	0.0016588	0.0063857	0	0	0	0	0
AAAGAAVTAAGTMPAR	N	AAAGAAVTAAGTMPAR	chr10|+|75111513|75111560	ALL_03017314.p1	XLOC_118898	0.00170468	0.00571793	0	0	0	0	0
AAAGAELCQALGQSYTGLWESTPHLSMHRLWDMK	N	AAAGAELCQALGQSYTGLWESTPHLSMHRLWDMK	chr2|+|192478884|192478985	ALL_16330199.p2	XLOC_712415	0.00110027	0.00603592	0	0	0	0	0
AAAGAEQPPSRPSAGPARSGRETQAW	N	AAAGAEQPPSRPSAGPARSGRETQAW	chr21|+|38806058|38806120|38806451|38806465	ALL_17632792.p2	XLOC_769256	0.000539032	0.00155598	0	0	0	0	0
AAAGALLNYLWGTGENYLLQLQK	N	AAAGALLNYLWGTGENYLLQLQK	chr20|+|17267542|17267610	ALL_17595362.p11	XLOC_739355	0.00284252	0.00727181	0	0	0	0	0
AAAGALSPPMPSVAGSRSPSLGPSCRALLGWR	N	AAAGALSPPMPSVAGSRSPSLGPSCRALLGWR	chr8|+|141388966|141389061	ALL_26920341.p2	XLOC_1301663	0.00205793	0.00497512	0	0	0	0	0
AAAGAMLEELECGAPGAR	N	AAAGAMLEELECGAPGAR	chr19|+|4402748|4402801	ALL_13256234.p1	XLOC_585747	0.000215854	0.00121414	0	0	0	0	0
AAAGAPGPSQGPGGADPR	N	AAAGAPGPSQGPGGADPR	chr2|+|112138436|112138489	ALL_14591605.p1	XLOC_610700	0.00478745	0.00730849	0	0	0	0	0
AAAGARSSSRPATPPPPPPAPPRPNPGLR	N	AAAGARSSSRPATPPPPPPAPPRPNPGLR	chr6|+|44127567|44127653	ALL_24369811.p1	XLOC_1116324	0.000288672	0.00249849	0	0	0	0	0
AAAGARTVQSPGGALAGAADPR	N	AAAGARTVQSPGGALAGAADPR	chr6|+|154733324|154733389	ALL_23627890.p1	XLOC_1118655	7.88644e-05	0.002574	0	0	0	0	0
AAAGASVMVRVDSLGEEGDLEAGAARR	N	AAAGASVMVRVDSLGEEGDLEAGAARR	chr20|-|64316322|64316402	ALL_17182872.p48	XLOC_738750	0.000126127	0.000990386	0	0	1	0	0
AAAGCVAAQGVYGR	N	AAAGCVAAQGVYGR	chr3|-|12907534|12907575	ALL_18796744.p10	XLOC_808333	0.00041144	0.00243376	0	0	1	0	0
AAAGDASRVKMR	N	AAAGDASRVKMR	chr11|-|68783036|68783071	ALL_04446528.p1	XLOC_191518	0.000923878	0.00522229	0	0	0	0	0
AAAGELLEEGEK	N	AAAGELLEEGEK	chr3|-|9031882|9031917	ALL_18794740.p65	XLOC_808121	0.00244854	0.00764346	0	0	0	0	0
AAAGGERGGEPSGR	N	AAAGGERGGEPSGR	chr10|-|121598416|121598457	ALL_02939807.p5	XLOC_124496	0.00259129	0.00711575	0	0	0	0	0
AAAGGGASRYGPHPPPPR	N	AAAGGGASRYGPHPPPPR	chr7|+|50304089|50304142	ALL_25242359.p21	XLOC_1213851	0.000477914	0.00226777	0	0	0	0	0
AAAGGGGPQAGLPGRFPGRR	N	AAAGGGGPQAGLPGRFPGRR	chr13|-|36920270|36920329	ALL_07270156.p6	XLOC_328054	0.0018635	0.0078763	0	0	0	0	0
AAAGGKRAGPGPGR	N	AAAGGKRAGPGPGR	chr2|+|84971895|84971936	ALL_14568456.p1	XLOC_609889	0.00128239	0.00304041	0	0	0	0	0
AAAGGRVAREEAAAVAPWPGR	N	AAAGGRVAREEAAAVAPWPGR	chr22|-|19431527|19431589	ALL_18055605.p5	XLOC_788702	0.000264641	0.00064966	0	0	0	0	0
AAAGGTRTSFPR	N	AAAGGTRTSFPR	chr14|-|93788443|93788478	ALL_08239048.p2	XLOC_382569	0.000842894	0.00636458	0	0	0	0	0
AAAGGVSCGAWNMVGEMETKEKPKPTPDYLMQLMNDKK	N	AAAGGVSCGAWNMVGEMETKEKPKPTPDYLMQLMNDKK	chr6|+|163415158|163415271	ALL_23636044.p1	XLOC_1118846	0.00100991	0.00393039	0	0	1	0	0
AAAGLGAGLPGLGVGVGVPGLGVGAGVPGLGYLEPWLPLK	N	AAAGLGAGLPGLGVGVGVPGLGVGAGVPGLGYLEPWLPLK	chr7|+|74060378|74060470|74061101|74061127	ALL_25764731.p1	XLOC_1214428	0.000168763	0.00159762	0	0	1	0	0
AAAGLKGNHR	N	AAAGLKGNHR	chr22|+|50200222|50200251	ALL_18471710.p6	XLOC_788454	0.000371281	0.00138629	0	0	1	0	0
AAAGLPAAAAPVSAGRR	N	AAAGLPAAAAPVSAGRR	chr21|+|44939949|44939999	ALL_17639163.p2	XLOC_769476	0.000162021	0.00172721	0	0	0	0	0
AAAGLPSGRLQGR	N	AAAGLPSGRLQGR	chr19|-|1748571|1748609	ALL_13945800.p2	XLOC_585637	0.000858179	0.00289864	0	0	0	0	0
AAAGLQLADK	N	AAAGLQLADK	chr12|-|99154923|99154952	ALL_06352041.p2	XLOC_261229	0.000740264	0.00256102	0	0	1	0	0
AAAGLQVPK	N	AAAGLQVPK	chr14|-|104970044|104970070	ALL_08066918.p18	XLOC_383124	0.000589198	0.0034059	0	0	1	0	0
AAAGMLESTGR	N	AAAGMLESTGR	chr2|+|102423616|102423648	ALL_14585593.p4	XLOC_610422	0.000696528	0.00261634	0	0	0	0	0
AAAGPAGGGREGGASGGGRSLHQVTCSGPDPGGLAMQR	N	AAAGPAGGGREGGASGGGRSLHQVTCSGPDPGGLAMQR	chr4|-|25862828|25862941	ALL_20675443.p2	XLOC_913327	0.000361268	6.54879e-05	0	0	0	0	0
AAAGPALEADWARAPPTPR	N	AAAGPALEADWARAPPTPR	chr2|+|8679285|8679313|8681854|8681881	ALL_15057251.p4	XLOC_607939	0.0012744	0.00699522	0	0	0	0	0
AAAGPGSAGGLLGAGSER	N	AAAGPGSAGGLLGAGSER	chr14|-|31207410|31207463	ALL_08157358.p2	XLOC_380617	0.00114261	0.00631859	0	0	0	0	0
AAAGQEGDR	W	AAVGQEGDR	chr12|-|8390298|8390324	ALL_05957102.p1	XLOC_258702	0.000659699	0.0046378	0	0	1	0	0
AAAGQGERR	N	AAAGQGERR	chr1|+|26035869|26035895	ALL_00030975.p15	XLOC_001085	0.000558262	0.00180636	0	0	0	0	0
AAAGQPEPQQMFVFYEPNGSLKDQPNTSPSER	N	AAAGQPEPQQMFVFYEPNGSLKDQPNTSPSER	chr6|+|107668803|107668898	ALL_24114048.p3	XLOC_1117514	0.00159066	0.00339345	0	0	0	0	0
AAAGRPPGGLLGNGGWSGGRVGPLGEAPQATVRSQR	N	AAAGRPPGGLLGNGGWSGGRVGPLGEAPQATVRSQR	chr14|+|60515164|60515271	ALL_08662863.p2	XLOC_378878	0.000504253	0.0012969	0	0	0	0	0
AAAGSASGVLGQPSSPGSQGKPGDQSR	N	AAAGSASGVLGQPSSPGSQGKPGDQSR	chr22|+|48490920|48491000	ALL_18261042.p4	XLOC_788385	0.000262131	0.00076649	0	0	0	0	0
AAAGSDFPARTESGRR	N	AAAGSDFPARTESGRR	chr1|+|183186086|183186114|183186210|183186228	ALL_01623906.p4	XLOC_005032	0.000926425	0.00336735	0	0	0	0	0
AAAGSLAPNLDSLMLR	N	AAAGSLAPNLDSLMLR	chr17|-|79340331|79340378	ALL_11827769.p1	XLOC_509004	0.000359662	0.00307264	0	0	1	0	0
AAAGSSGAAGPARGGGGQGR	N	AAAGSSGAAGPARGGGGQGR	chr14|-|93115858|93115917	ALL_08060886.p1	XLOC_382532	0.000329255	0.00197123	0	0	1	0	0
AAAGSSHAAMADSELQLVEQR	N	AAAGSSHAAMADSELQLVEQR	chr16|-|88811864|88811926	ALL_10170268.p1	XLOC_474217	4.16899e-06	1.59875e-05	1	0	1	1	0
AAAGTTGAPCRAGVGAARFAYAVGGAGGPGQWAAAWR	N	AAAGTTGAPCRAGVGAARFAYAVGGAGGPGQWAAAWR	chr7|-|27200198|27200308	ALL_25425450.p1	XLOC_1217652	0.000546285	0.00214277	0	0	0	0	0
AAAGVRPGALAAGQGR	N	AAAGVRPGALAAGQGR	chr6|+|159169411|159169458	ALL_23944345.p1	XLOC_1118742	0.000149211	0.000800688	0	0	1	0	0
AAAHPALLR	N	AAAHPALLR	chr12|+|132618960|132618986	ALL_06298189.p1	XLOC_258271	0.00184617	0.00665909	0	0	0	0	0
AAALAGDAVVGGGDFEPDR	N	AAALAGDAVVGGGDFEPDR	chr1|-|19210009|19210065	ALL_00228227.p2	XLOC_007872	0.00183584	0.00816985	0	0	0	0	0
AAALDAQPR	N	AAALDAQPR	chr1|-|20661463|20661489	ALL_00229070.p10	XLOC_007948	0.000526868	0.00221108	0	0	1	0	0
AAALDEKVR	N	AAALDEKVR	chr5|+|138596670|138596696	ALL_23342411.p1	XLOC_1018264	0.00102161	0.00428855	0	0	0	0	0
AAALEGKMK	N	AAALEGKMK	chr17|+|30179282|30179308	ALL_11480492.p1	XLOC_507208	0.000317285	0.00227281	0	0	0	0	0
AAALGNSLGLHRMLYK	N	AAALGNSLGLHRMLYK	chr15|-|75637622|75637669	ALL_09101667.p2	XLOC_427350	0.000934431	0.00374191	0	0	1	0	0
AAALGTCAGSGTLNAAPLGHDR	N	AAALGTCAGSGTLNAAPLGHDR	chr2|-|106835266|106835331	ALL_14720486.p6	XLOC_617635	0.000906376	0.00706436	0	0	0	0	0
AAALLLGLPALQGWPGRRAVHSGLR	N	AAALLLGLPALQGWPGRRAVHSGLR	chr11|+|2014214|2014288	ALL_04127437.p1	XLOC_185637	0.000999128	0.00234148	0	0	0	0	0
AAALLSPNTR	N	AAALLSPNTR	chr14|-|70907559|70907588	ALL_08252399.p2	XLOC_379153	0.000741288	0.00293485	0	0	0	0	0
AAALPPLVTK	N	AAALPPLVTK	chr12|-|124362286|124362294|124363679|124363699	ALL_05819228.p1	XLOC_262312	8.36114e-05	0.000422534	1	1	1	1	1
AAALPSLSPPAR	N	AAALPSLSPPAR	chr21|+|36156855|36156890	ALL_17629441.p2	XLOC_769179	0.000980803	0.00230316	0	0	0	0	0
AAALPTANGFCGGNLNWR	N	AAALPTANGFCGGNLNWR	chr13|-|98843802|98843855	ALL_07305593.p2	XLOC_329482	0.00125624	0.00802983	0	0	0	0	0
AAALQLQPVAAR	N	AAALQLQPVAAR	chr22|+|39304393|39304428	ALL_18188581.p1	XLOC_789676	0.00196882	0.00564068	0	0	0	0	0
AAALQPGRHSETR	N	AAALQPGRHSETR	chr1|+|114651066|114651104	ALL_00107634.p2	XLOC_003512	0.000755266	0.00320993	0	0	0	0	0
AAALQSGMAASPPR	N	AAALQSGMAASPPR	chr3|-|196655678|196655719	ALL_19436957.p2	XLOC_807790	4.09607e-05	0.000370129	1	0	1	1	0
AAALSLLAGEDR	W	AAALSLLVGEDR	chr9|+|133635371|133635406	ALL_28570485.p3	XLOC_1376690	0.00114138	0.00500506	0	0	0	0	0
AAALSPVTQR	N	AAALSPVTQR	chr12|-|127166035|127166064	ALL_06001372.p1	XLOC_262402	0.000290634	0.00136636	0	0	0	0	0
AAALSQGLQAQR	N	AAALSQGLQAQR	chr2|+|10943004|10943039	ALL_15252323.p3	XLOC_608024	0.00151408	0.00887425	0	0	0	0	0
AAALTQREAARR	N	AAALTQREAARR	chr2|+|42793091|42793126	ALL_14693967.p7	XLOC_615725	0.000385051	0.00300987	0	0	1	0	0
AAALVEEETR	N	AAALVEEETR	chr1|-|114581362|114581391	ALL_01488581.p1	XLOC_011249	2.21429e-05	0.000198716	1	1	1	1	1
AAALVEEETRR	N	AAALVEEETRR	chr1|-|114581359|114581391	ALL_01488581.p1	XLOC_011249	5.49079e-06	3.89643e-05	1	1	1	1	1
AAALWVAWDAVSEGGAMAEERPPR	N	AAALWVAWDAVSEGGAMAEERPPR	chr1|-|153944351|153944397|153946820|153946844	ALL_00614746.p1	XLOC_011981	0.00165451	0.00678409	0	0	0	0	0
AAANDGTELLQALCLNKHNSTNLGR	N	AAANDGTELLQALCLNKHNSTNLGR	chr12|+|2018626|2018700	ALL_06451047.p2	XLOC_254718	0.000498214	0.00195959	0	0	1	0	0
AAAPAAAPAGAVAGGCGRCGVAAARR	N	AAAPAAAPAGAVAGGCGRCGVAAARR	chr9|+|128420898|128420975	ALL_28382818.p1	XLOC_1376497	0.000548741	0.0022278	0	0	0	0	0
AAAPAGLCGLAPGPGR	N	AAAPAGLCGLAPGPGR	chr1|+|940396|940443	ALL_00902415.p1	XLOC_000001	0.00063586	0.00288316	0	0	0	0	0
AAAPAPMLR	N	AAAPAPMLR	chr2|+|74457589|74457609|74459643|74459648	ALL_15211016.p1	XLOC_609693	0.00225567	0.00738007	0	0	1	0	0
AAAPAQPRTAGK	N	AAAPAQPRTAGK	chr6|-|127518823|127518858	ALL_23683449.p32	XLOC_1122764	0.000494422	0.00187804	0	0	0	0	0
AAAPAVAAPEPATTASEQKMAVPPTYADLGK	N	AAAPAVAAPEPATTASEQKMAVPPTYADLGK	chrX|+|80929443|80929535	ALL_29475489.p2	XLOC_1439989	0.000424626	0.00219759	0	0	0	0	0
AAAPFYLAMPPTLLVAFYVVTSSVDGFR	N	AAAPFYLAMPPTLLVAFYVVTSSVDGFR	chrX|+|149967802|149967885	ALL_29823792.p4	XLOC_1440995	0.000894895	0.00295926	0	0	0	0	0
AAAPGPAPAAAAAMGNAAAAKK	N	AAAPGPAPAAAAAMGNAAAAKK	chr19|-|14117521|14117586	ALL_13368900.p1	XLOC_588551	0.00113628	0.00457663	0	0	0	0	0
AAAPGPCPPPPPPPRPSKPTPSLGK	N	AAAPGPCPPPPPPPRPSKPTPSLGK	chr7|+|23260704|23260778	ALL_25224250.p1	XLOC_1213130	2.42597e-06	7.34063e-06	1	0	1	1	0
AAAPGQAWSTPASCRGSPGASEGVGK	N	AAAPGQAWSTPASCRGSPGASEGVGK	chr7|-|156320038|156320115	ALL_26636706.p3	XLOC_1216684	0.000859489	0.00515182	0	0	0	0	0
AAAPHPPTSLSSEYKNDDK	N	AAAPHPPTSLSSEYKNDDK	chr9|+|130883602|130883658	ALL_28110803.p3	XLOC_1376561	0.00150692	0.00810199	0	0	0	0	0
AAAPLPAPK	N	AAAPLPAPK	chr11|+|118971830|118971856	ALL_05222820.p1	XLOC_188707	0.000863252	0.00296358	0	0	0	0	0
AAAPLTLPGLPAQSPSDHMTLSQQRK	N	AAAPLTLPGLPAQSPSDHMTLSQQRK	chr4|+|5899952|5900029	ALL_20749326.p35	XLOC_912764	0.000468891	0.00248499	0	0	0	0	0
AAAPNLPEDGFAGAYRPDRSTAPPLAQETCRGSR	N	AAAPNLPEDGFAGAYRPDRSTAPPLAQETCRGSR	chr13|+|36674067|36674168	ALL_07231358.p6	XLOC_325740	0.000305738	0.00425092	0	0	0	0	0
AAAPPSSLHGEPAR	N	AAAPPSSLHGEPAR	chr20|+|62641407|62641448	ALL_16918271.p63	XLOC_738665	0.00276282	0.00718921	0	0	0	0	0
AAAPTAAGRADGAGLPGGTGPEQAGSRWR	N	AAAPTAAGRADGAGLPGGTGPEQAGSRWR	chr6|-|41735439|41735525	ALL_23657237.p1	XLOC_1120838	0.00253349	0.00645449	0	0	0	0	0
AAAQEGDAETPGSVER	N	AAAQEGDAETPGSVER	chr19|-|50511130|50511177	ALL_13562431.p1	XLOC_590401	6.39067e-05	0.000418977	1	0	1	1	0
AAAQGGQRPMASGPGAAGGQPGPQK	N	AAAQGGQRPMASGPGAAGGQPGPQK	chr14|-|105217438|105217512	ALL_08091909.p1	XLOC_383124	0.000804709	0.00474381	0	0	0	0	0
AAAQGPQQHSGPAGLGSH	N	AAAQGPQQHSGPAGLGSH	chr4|+|957534|957587	ALL_20573777.p2	XLOC_908399	9.36121e-05	0.000329164	0	0	1	0	0
AAAQPEAAGGKR	W	AATQPEAAGGKR	chr4|-|131732361|131732396	ALL_21839592.p4	XLOC_911182	0.000920728	0.00508488	0	0	0	0	0
AAAQPSSPHPTPFPARPCSSPSLSSSRDAGAPPQL	W	AATQPSSPHPTPFPARPCSSPSLSSSRDAGAPPQL	chr13|-|24340161|24340265	ALL_07592676.p3	XLOC_327641	0.00154338	0.00540598	0	0	0	0	0
AAAQSGQQAGGGR	N	AAAQSGQQAGGGR	chr22|+|32801695|32801733	ALL_18029646.p2	XLOC_787769	0.000552216	0.00195459	0	0	0	0	0
AAAQSLLCLMGNNNLFRGSCYVSSLSLPSMGR	N	AAAQSLLCLMGNNNLFRGSCYVSSLSLPSMGR	chr19|-|15360710|15360805	ALL_13370912.p1	XLOC_588616	0.00135568	0.00428171	0	0	1	0	0
AAAQVMPSSPLSSR	N	AAAQVMPSSPLSSR	chr13|-|48001150|48001191	ALL_07275552.p1	XLOC_328415	0.00104048	0.00542029	0	0	1	0	0
AAARALGGDR	N	AAARALGGDR	chr14|+|73254887|73254916	ALL_08001258.p1	XLOC_379199	0.000939017	0.00530157	0	0	1	0	0
AAARGPTPPK	N	AAARGPTPPK	chr22|+|50010931|50010960	ALL_18048849.p4	XLOC_788441	0.000667482	0.00369154	0	0	0	0	0
AAARPEDAPCAAR	N	AAARPEDAPCAAR	chr19|-|17245553|17245591	ALL_14365774.p7	XLOC_588673	3.6124e-06	3.19622e-05	1	1	1	1	1
AAARQGAGR	N	AAARQGAGR	chr14|-|74018741|74018767	ALL_08052668.p13	XLOC_381973	0.00202961	0.00519668	0	0	1	0	0
AAASAAAAAAAAAGTEQMAPSGQAR	N	AAASAAAAAAAAAGTEQMAPSGQAR	chr6|+|43243658|43243708|43246611|43246634	ALL_24069560.p14	XLOC_1116288	0.000905347	0.00316787	0	0	0	0	0
AAASAAAAAAAAAGTEQMAPSGQARR	N	AAASAAAAAAAAAGTEQMAPSGQARR	chr6|+|43243658|43243708|43246611|43246637	ALL_24069560.p14	XLOC_1116288	0.000796984	0.00296554	0	0	0	0	0
AAASAASAAAATAAGAVMAELVQGQSAPVGMK	N	AAASAASAAAATAAGAVMAELVQGQSAPVGMK	chr9|+|130579630|130579725	ALL_28894953.p2	XLOC_1376561	0.00085758	0.00368243	0	0	0	0	0
AAASAGLFYGLAGACSLSQMGPKGVFGLPSTRYR	N	AAASAGLFYGLAGACSLSQMGPKGVFGLPSTRYR	chr5|-|180256663|180256764	ALL_22174359.p2	XLOC_1024318	0.00146442	0.00683336	0	0	0	0	0
AAASAPAAPAAAAAAGPQPARR	N	AAASAPAAPAAAAAAGPQPARR	chrX|+|148500708|148500773	ALL_29495945.p21	XLOC_1440970	7.80074e-05	0.000410569	1	0	0	0	0
AAASELTSPSQLPNCLVKK	N	AAASELTSPSQLPNCLVKK	chr20|+|38373464|38373520	ALL_17323109.p6	XLOC_737884	0.000760698	0.00318182	0	0	0	0	0
AAASGAGAGTAGGGGSGGAEGSK	N	AAASGAGAGTAGGGGSGGAEGSK	chr3|+|23203202|23203262|23208692|23208699	ALL_18681840.p1	XLOC_803549	2.47054e-05	0.00011798	1	0	1	1	0
AAASGAGAGTAGGGGSGGAEGSKMSTEAQR	N	AAASGAGAGTAGGGGSGGAEGSKMSTEAQR	chr3|+|23203202|23203262|23208692|23208720	ALL_18681840.p1	XLOC_803549	0.000610659	0.00691789	0	0	1	0	0
AAASGAGVTLEAGEPRCAGR	W	AAASGAGVPLEAGEPRCAGR	chr17|-|27893294|27893353	ALL_11369749.p51	XLOC_510244	0.00108143	0.00573183	0	0	0	0	0
AAASHGRAPATTSASR	N	AAASHGRAPATTSASR	chr14|+|64235618|64235665	ALL_08207451.p1	XLOC_378970	0.0014138	0.0039126	0	0	0	0	0
AAASPPNSAPSLSTRTTLHAMSWNMLNCQDVGLSVDNEFR	N	AAASPPNSAPSLSTRTTLHAMSWNMLNCQDVGLSVDNEFR	chr19|-|22456209|22456270|22514364|22514421	ALL_13378623.p1	XLOC_588891	0.00113426	0.00658523	0	0	0	0	0
AAASPPPPLRSCR	N	AAASPPPPLRSCR	chr8|-|130358431|130358469	ALL_26917737.p2	XLOC_1301426	0.000867015	0.00626225	0	0	1	0	0
AAASRLLPP	N	AAASRLLPP	chr7|+|5592911|5592937	ALL_25576367.p13	XLOC_1212677	0.000181455	0.00162254	0	0	0	0	0
AAASSCRPLGSGAGPGPTGAAPVSAPAPGPGPAGK	N	AAASSCRPLGSGAGPGPTGAAPVSAPAPGPGPAGK	chr19|-|46746293|46746397	ALL_13913917.p1	XLOC_590124	1.35823e-06	1.05784e-05	1	0	1	1	0
AAASSLELQR	N	AAASSLELQR	chr7|-|157516022|157516051	ALL_25864916.p2	XLOC_1216717	0.000574422	0.00244819	0	0	0	0	0
AAASSSCSSGSCSSGSSPSLK	N	AAASSSCSSGSCSSGSSPSLK	chr11|+|32893267|32893329	ALL_04147231.p1	XLOC_186422	1.50139e-06	2.35921e-05	1	0	1	1	0
AAASTPRGAGGNQGNPGGQEGSPGASVLLP	N	AAASTPRGAGGNQGNPGGQEGSPGASVLLP	chr19|-|10147669|10147758	ALL_14073752.p16	XLOC_588329	8.05733e-05	0.000948893	0	0	0	0	0
AAATAAAAAPAAVAR	N	AAATAAAAAPAAVAR	chr8|-|61714302|61714346	ALL_27320345.p2	XLOC_1299755	3.21041e-06	2.51727e-05	1	1	1	1	1
AAATAAAQASPR	N	AAATAAAQASPR	chr2|+|127631287|127631322	ALL_14905704.p1	XLOC_611028	0.000862065	0.00386186	0	0	0	0	0
AAATAAAVVLKR	N	AAATAAAVVLKR	chr3|+|184259962|184259997	ALL_18910435.p1	XLOC_812971	0.000807722	0.00334901	0	0	0	0	0
AAATATSAQPSAEQTPSTR	N	AAATATSAQPSAEQTPSTR	chrX|-|125204245|125204301	ALL_29708675.p55	XLOC_1443763	0.000335855	0.00361953	0	0	0	0	0
AAATAWPGR	N	AAATAWPGR	chr16|-|87492691|87492717	ALL_10168362.p3	XLOC_474146	0.00137792	0.00525266	0	0	1	0	0
AAATLMPAATATAYVMMRLLSMRATK	N	AAATLMPAATATAYVMMRLLSMRATK	chr1|-|39967824|39967901	ALL_00048368.p1	XLOC_001618	0.00201959	0.00473161	0	0	0	0	0
AAATTTSAALAGSTAR	N	AAATTTSAALAGSTAR	chr3|+|52705976|52706023	ALL_18713144.p2	XLOC_804398	0.00115977	0.00510253	0	0	0	0	0
AAATVSQGPR	N	AAATVSQGPR	chr7|-|95476593|95476622	ALL_26172494.p25	XLOC_1214938	0.00123863	0.00853025	0	0	0	0	0
AAATVTPGEAGLR	N	AAATVTPGEAGLR	chr4|-|1712113|1712151	ALL_20830331.p1	XLOC_912441	0.000974672	0.00492562	0	0	1	0	0
AAAVAAAAAATAAAAAGASGSRHCRR	N	AAAVAAAAAATAAAAAGASGSRHCRR	chr3|+|84958994|84959071	ALL_19330837.p9	XLOC_805206	0.00343897	0.005286	0	0	0	0	0
AAAVAAAAATTAFGCRLWNPCAALTMK	N	AAAVAAAAATTAFGCRLWNPCAALTMK	chr6|+|122399663|122399743	ALL_23608473.p1	XLOC_1117876	0.000950638	0.00821339	0	0	0	0	0
AAAVAAGGPLVARR	N	AAAVAAGGPLVARR	chr3|-|44477600|44477641	ALL_18807108.p1	XLOC_809319	0.000212607	0.00125478	0	0	0	0	0
AAAVAEQWQQR	N	AAAVAEQWQQR	chr15|+|88639010|88639042	ALL_09349362.p1	XLOC_427760	8.2907e-05	0.000360436	1	0	1	1	0
AAAVALSSLLHALDDLDMVALVR	N	AAAVALSSLLHALDDLDMVALVR	chr2|+|216137088|216137156	ALL_15927867.p1	XLOC_613371	1.55866e-06	1.64096e-05	1	1	1	1	1
AAAVCRASAQTEPPGNLSGADR	N	AAAVCRASAQTEPPGNLSGADR	chr1|+|4654799|4654864	ALL_00007701.p40	XLOC_000225	0.00118992	0.00473608	0	0	0	0	0
AAAVEEGFK	N	AAAVEEGFK	chr2|+|120210341|120210367	ALL_14598252.p2	XLOC_610834	0.000518584	0.00404553	0	0	1	0	0
AAAVFREAR	N	AAAVFREAR	chr2|-|10947816|10947842	ALL_15252374.p6	XLOC_608024	0.00175509	0.00581735	0	0	0	0	0
AAAVGDASERK	N	AAAVGDASERK	chr1|-|183635759|183635791	ALL_00311133.p21	XLOC_013107	0.000352837	0.00204096	0	0	0	0	0
AAAVLMGNLFGNLLK	N	AAAVLMGNLFGNLLK	chr12|-|48941066|48941110	ALL_05772881.p1	XLOC_259818	5.44669e-05	0.000123169	1	0	1	1	0
AAAVPHLRR	N	AAAVPHLRR	chr20|+|3750009|3750035	ALL_16877361.p1	XLOC_736880	0.00102442	0.00304008	0	0	1	0	0
AAAVRGERAAQGGLGTLGQR	N	AAAVRGERAAQGGLGTLGQR	chr20|-|25057969|25058028	ALL_17194281.p1	XLOC_739652	0.000888067	0.00523803	0	0	0	0	0
AAAVTDGGGSEGRAR	N	AAAVTDGGGSEGRAR	chr18|+|77132769|77132813	ALL_12743883.p1	XLOC_547030	0.00176712	0.00692744	0	0	0	0	0
AAAVTPPHSWEEDSRQVTASTLFMALV	N	AAAVTPPHSWEEDSRQVTASTLFMALV	chr8|+|25061420|25061500	ALL_27198948.p2	XLOC_1294963	0.00354923	0.00608206	0	0	0	0	0
AAAVVAAAAGVGAAAGPGGWSWRGGVLAVWRGGR	N	AAAVVAAAAGVGAAAGPGGWSWRGGVLAVWRGGR	chr10|-|99620290|99620391	ALL_03076094.p1	XLOC_123745	0.000898321	0.00396403	0	0	0	0	0
AAAVVQGCCDSLSSLK	N	AAAVVQGCCDSLSSLK	chr15|-|74196461|74196508	ALL_09064488.p12	XLOC_429995	0.00211635	0.00707834	0	0	0	0	0
AAAVVVPAEWLK	N	AAAVVVPAEWLK	chrX|-|123732981|123733016	ALL_29708569.p1	XLOC_1443716	0.000184554	0.000586057	0	0	1	0	0
AAAWGVSWGALLGVLMVGDPGLPPSGRGAGFK	N	AAAWGVSWGALLGVLMVGDPGLPPSGRGAGFK	chrX|+|153647768|153647863	ALL_29499164.p1	XLOC_1441091	0.00116394	0.00484688	0	0	0	0	0
AAAYLPSPRSPPFPGQASAGGPADPEGVGGAGAGAGR	N	AAAYLPSPRSPPFPGQASAGGPADPEGVGGAGAGAGR	chr19|+|49114475|49114585	ALL_14246293.p3	XLOC_587363	0.000611523	0.00461351	0	0	0	0	0
AAAYPGVYGSNGRTPQPGMFVF	N	AAAYPGVYGSNGRTPQPGMFVF	chr10|+|63133449|63133500|63146192|63146205	ALL_03008471.p5	XLOC_118599	0.00261139	0.00635812	0	0	0	0	0
AAAYQRLVK	N	AAAYQRLVK	chr9|+|127237968|127237994	ALL_28775436.p1	XLOC_1376455	0.00165544	0.00596798	0	0	0	0	0
AACAAAWAMGR	N	AACAAAWAMGR	chr5|-|6632971|6633003	ALL_22636634.p2	XLOC_1019583	1.1729e-06	8.55022e-06	1	1	1	1	1
AACEAAGNRLLSPSTSCVALGK	N	AACEAAGNRLLSPSTSCVALGK	chr1|-|101284067|101284132	ALL_00096325.p1	XLOC_003212	0.0011329	0.0058125	0	0	0	0	0
AACEEAQVFGNQLLPPNAQVK	N	AACEEAQVFGNQLLPPNAQVK	chrX|-|132131170|132131232	ALL_29532962.p1	XLOC_1443879	0.000817832	0.00473344	0	0	0	0	0
AACFFPLLWPHPHPADWSLLQR	N	AACFFPLLWPHPHPADWSLLQR	chr7|-|158063431|158063496	ALL_25940674.p7	XLOC_1221885	0.00152319	0.00383836	0	0	0	0	0
AACGLQEGPCGEGLQCVVPFGVPASATVR	N	AACGLQEGPCGEGLQCVVPFGVPASATVR	chr10|+|122461872|122461958	ALL_02882557.p1	XLOC_120233	8.47996e-05	0.000210945	1	0	0	0	0
AACLLGQGGLGNSLFYFK	N	AACLLGQGGLGNSLFYFK	chr11|+|65343853|65343906	ALL_04171023.p1	XLOC_187272	0.000546287	0.00276706	0	0	0	0	0
AACLLSPQPSWRQEKR	N	AACLLSPQPSWRQEKR	chr8|-|143536430|143536477	ALL_26921435.p7	XLOC_1301766	0.00146078	0.00847263	0	0	1	0	0
AACLYTFSQELSEPPSGQWLLMESR	N	AACLYTFSQELSEPPSGQWLLMESR	chr17|+|7630110|7630184	ALL_11258070.p1	XLOC_506547	0.00100675	0.00452037	0	0	0	0	0
AACPSRKASVLPVLCAACVLPWLLPVAFSALTHTGQGGR	W	ASCPSRKASVLPVLCAACVLPWLLPVAFSALTHTGQGGR	chr16|-|638444|638560	ALL_10030271.p6	XLOC_468521	0.000253548	0.00180821	0	0	0	0	0
AACRGALTQEWDASQAVMSDGPPR	N	AACRGALTQEWDASQAVMSDGPPR	chr2|-|3171171|3171242	ALL_15479312.p7	XLOC_614383	0.000793652	0.00445002	0	0	0	0	0
AACRGAWEEQLSPSWASQSSVGWQGGK	N	AACRGAWEEQLSPSWASQSSVGWQGGK	chr4|-|2046601|2046681	ALL_21009065.p4	XLOC_908457	0.00123963	0.00324308	0	0	0	0	0
AACSLGLGNGGGPGATQGAGPHSSRQGWETGSCPSRR	N	AACSLGLGNGGGPGATQGAGPHSSRQGWETGSCPSRR	chr22|+|37627784|37627894	ALL_18032643.p2	XLOC_787958	0.00162048	0.00749649	0	0	0	0	0
AACTDTSAGATVAPRFDYSGVGSSDGNSEESTLGK	N	AACTDTSAGATVAPRFDYSGVGSSDGNSEESTLGK	chr3|+|111979160|111979203|111986264|111986324	ALL_19225181.p1	XLOC_805608	0.000504408	0.0022427	0	0	0	0	0
AADAEWPGRGNR	N	AADAEWPGRGNR	chr17|+|48056783|48056818	ALL_11302712.p1	XLOC_507867	0.00144044	0.00657706	0	0	0	0	0
AADAGLVSLR	N	AADAGLVSLR	chr20|-|10696965|10696994	ALL_16882677.p2	XLOC_737061	0.000264244	0.00190942	0	0	1	0	0
AADAQKSELENPVFCLEGLR	N	AADAQKSELENPVFCLEGLR	chr11|+|123609923|123609982	ALL_04224661.p1	XLOC_188803	7.11547e-05	0.000601644	0	0	0	0	0
AADEVAYRVLLMTWMGR	N	AADEVAYRVLLMTWMGR	chr4|+|36342116|36342166	ALL_20778091.p75	XLOC_909221	0.00216713	0.00710437	0	0	0	0	0
AADEVGAEGK	N	AADEVGAEGK	chr1|-|241512129|241512139|241513596|241513614	ALL_00332725.p1	XLOC_015081	8.02561e-05	0.00095223	0	0	1	0	0
AADEVGAEGKLNDHFPLVVWQTGSGTQTNMNVNEVLSNR	N	AADEVGAEGKLNDHFPLVVWQTGSGTQTNMNVNEVLSNR	chr1|-|241512042|241512139|241513596|241513614	ALL_00332725.p1	XLOC_015081	1.02987e-06	1.2766e-05	1	1	1	1	1
AADGPGLEPGAAQVQGRRGGGSGGGGGGGGGR	N	AADGPGLEPGAAQVQGRRGGGSGGGGGGGGGR	chr2|-|104857085|104857180	ALL_14586007.p10	XLOC_610481	0.00192502	0.0046837	0	0	0	0	0
AADGPPAADGEDGQDPHSK	N	AADGPPAADGEDGQDPHSK	chr6|-|7910588|7910644	ALL_24177864.p1	XLOC_1119431	7.18853e-07	7.97149e-06	1	1	1	1	1
AADLCMTLMNK	N	AADLCMTLMNK	chr11|-|68332270|68332302	ALL_04553620.p2	XLOC_191495	0.00140065	0.00809985	0	0	0	0	0
AADLEWLLFPPPKK	N	AADLEWLLFPPPKK	chr11|+|36469805|36469846	ALL_04359372.p29	XLOC_186504	0.00229788	0.00574163	0	0	1	0	0
AADLPLAVPQVQNK	N	AADLPLAVPQVQNK	chr15|+|39976384|39976425	ALL_09053220.p1	XLOC_426161	0.00121797	0.0071395	0	0	0	0	0
AADLTPTPQPSHGR	N	AADLTPTPQPSHGR	chr15|+|29117205|29117246	ALL_09071302.p2	XLOC_425867	0.000665725	0.00348166	0	0	0	0	0
AADMTSESQVGVFQK	N	AADMTSESQVGVFQK	chr17|-|74743453|74743497	ALL_11325796.p5	XLOC_508766	0.00173223	0.00437618	0	0	0	0	0
AADPGPSTSKPAGGWKSR	N	AADPGPSTSKPAGGWKSR	chr2|-|230988125|230988178	ALL_16704342.p6	XLOC_621690	0.000850692	0.00375052	0	0	0	0	0
AADPRGASSSSGVVVQVR	N	AADPRGASSSSGVVVQVR	chr1|+|226548959|226549012	ALL_01143638.p1	XLOC_006113	8.84705e-06	5.04185e-05	1	0	0	0	0
AADPRSAPETPSPAPAPCSGAPAPR	N	AADPRSAPETPSPAPAPCSGAPAPR	chr4|+|36244422|36244496	ALL_20676595.p1	XLOC_913514	0.00124508	0.00437206	0	0	0	0	0
AADPSQGEMSADAAAGAPLPR	N	AADPSQGEMSADAAAGAPLPR	chr17|+|74748823|74748885	ALL_11517811.p1	XLOC_508766	9.16174e-07	7.97149e-06	1	1	1	1	1
AADPSSAPATRLQPQLNLSLLAGSSRTTFPTSLK	N	AADPSSAPATRLQPQLNLSLLAGSSRTTFPTSLK	chr19|-|48514011|48514112	ALL_13868856.p15	XLOC_590242	0.00104248	0.00503636	0	0	0	0	0
AADSALQSTHLNHNSLR	N	AADSALQSTHLNHNSLR	chr10|-|78227905|78227955	ALL_04015242.p4	XLOC_123026	0.00118381	0.00469396	0	0	0	0	0
AADSQLLGLWGQWGR	N	AADSQLLGLWGQWGR	chr7|-|73446938|73446982	ALL_26041571.p6	XLOC_1219081	0.000632617	0.0032934	0	0	0	0	0
AADSQNSEGNTGAAESSFSQEVSR	N	AADSQNSEGNTGAAESSFSQEVSR	chr1|-|186323818|186323870|186325767|186325785	ALL_00632123.p1	XLOC_013196	4.16899e-06	1.59875e-05	1	0	1	1	0
AADSVFVTR	N	AADSVFVTR	chr15|-|82658399|82658425	ALL_09417617.p7	XLOC_430374	0.000442815	0.00267915	0	0	0	0	0
AADTQDMSGARRPAMDPSHPPPQDR	N	AADTQDMSGARRPAMDPSHPPPQDR	chr22|-|19516743|19516817	ALL_18010977.p19	XLOC_787328	1.53297e-05	0.000469043	0	0	1	0	0
AADTRCQPVKAAVPCK	N	AADTRCQPVKAAVPCK	chr12|-|30948169|30948216	ALL_06189290.p1	XLOC_255461	0.00093544	0.00420166	0	0	0	0	0
AADTYTNTQTR	W	DADTYTNTQTR	chr16|+|2837671|2837703	ALL_10942749.p1	XLOC_468650	1.42979e-05	9.97034e-05	1	1	1	1	1
AAEADGPLK	N	AAEADGPLK	chr17|+|7583866|7583892	ALL_11258011.p1	XLOC_506547	4.81992e-05	0.000128442	0	0	1	0	0
AAEALAFLVVRMDQQVCSPWPQK	N	AAEALAFLVVRMDQQVCSPWPQK	chr12|+|2737956|2738024	ALL_06156835.p1	XLOC_254718	0.00193676	0.00495636	0	0	0	0	0
AAEANAEPARR	N	AAEANAEPARR	chr3|+|107240615|107240647	ALL_19491446.p2	XLOC_810734	0.00172522	0.00701982	0	0	0	0	0
AAEAPVRQVER	N	AAEAPVRQVER	chr11|+|65864336|65864368	ALL_04174300.p6	XLOC_187272	0.000957715	0.0019775	0	0	0	0	0
AAEASARRSAECTR	N	AAEASARRSAECTR	chr19|-|51601457|51601498	ALL_13329775.p6	XLOC_587547	0.00200562	0.00918299	0	0	0	0	0
AAEDDEDNDVDTQK	N	AAEDDEDNDVDTQK	chr12|-|9240038|9240079	ALL_05842682.p1	XLOC_254930	0.00113601	0.00778362	0	0	0	0	0
AAEDDEKQKTDEDD	N	AAEDDEKQKTDEDD	chr2|+|231712499|231712516|231712825|231712848	ALL_14664291.p1	XLOC_613891	0.000645423	0.00404062	0	0	0	0	0
AAEDRSKQAEADVASLNR	N	AAEDRSKQAEADVASLNR	chr15|+|63042920|63042943|63056985|63057014	ALL_08949332.p1	XLOC_426916	0.000568837	0.00451268	0	0	1	0	0
AAEDVVFLGPDTHALQAMGDK	N	AAEDVVFLGPDTHALQAMGDK	chr13|+|100209332|100209394	ALL_07337513.p1	XLOC_327042	1.52281e-06	2.05067e-05	1	0	0	0	0
AAEEAPLVCPLVER	N	AAEEAPLVCPLVER	chr9|-|136727930|136727971	ALL_28180162.p5	XLOC_1380940	0.00110458	0.00785031	0	0	0	0	0
AAEEGVGPGRAPGGGPGGMDGGGRAEQGR	N	AAEEGVGPGRAPGGGPGGMDGGGRAEQGR	chr20|-|25058183|25058269	ALL_16934450.p4	XLOC_739652	0.000565649	0.00301916	0	0	1	0	0
AAEEKFKASR	N	AAEEKFKASR	chr11|-|17759206|17759235	ALL_04140655.p1	XLOC_186163	0.00111327	0.0056908	0	0	0	0	0
AAEELLLSEVR	N	AAEELLLSEVR	chr20|-|60561492|60561524	ALL_16916575.p2	XLOC_738595	0.000282707	0.0020436	0	0	0	0	0
AAEELTLFSLPLFPNPGSLGTAGR	N	AAEELTLFSLPLFPNPGSLGTAGR	chr1|+|112520231|112520302	ALL_00483023.p1	XLOC_003441	0.000475083	0.00216854	0	0	0	0	0
AAEEPVNTSLASPEALPVR	N	AAEEPVNTSLASPEALPVR	chr1|+|206513292|206513348	ALL_00766759.p3	XLOC_005541	0.000741274	0.00272806	0	0	0	0	0
AAEEQGEELAAEPGSNLPAAPLL	N	AAEEQGEELAAEPGSNLPAAPLL	chr11|-|62726566|62726634	ALL_04979343.p2	XLOC_191125	3.38749e-06	1.95735e-05	1	1	1	1	1
AAEERAAEER	N	AAEERAAEER	chr8|+|143307971|143308000	ALL_27020309.p5	XLOC_1297749	0.000986582	0.00561516	0	0	0	0	0
AAEERGVLPLPFLGHPGQAPHFK	N	AAEERGVLPLPFLGHPGQAPHFK	chr2|+|240356980|240357048	ALL_15929821.p7	XLOC_614209	0.00100993	0.00426033	0	0	0	0	0
AAEEVGYPVMLK	N	AAEEVGYPVMLK	chr17|-|37270826|37270861	ALL_11876058.p1	XLOC_510712	9.32706e-06	7.13121e-05	1	1	1	1	1
AAEEWGDDATGRSR	N	AAEEWGDDATGRSR	chr6|+|44000601|44000642	ALL_23576186.p4	XLOC_1116324	0.000391058	0.00284493	0	0	0	0	0
AAEGAVAVGTGR	N	AAEGAVAVGTGR	chr12|+|89352554|89352589	ALL_05796039.p24	XLOC_260992	0.0010876	0.00604469	0	0	1	0	0
AAEGGGGQQGLR	N	AAEGGGGQQGLR	chr19|-|41967195|41967230	ALL_13390323.p2	XLOC_589873	0.00301064	0.0077075	0	0	0	0	0
AAEGGLQRGARR	N	AAEGGLQRGARR	chrX|-|153599022|153599057	ALL_29870476.p2	XLOC_1444272	0.00267174	0.00623975	0	0	0	0	0
AAEGQAAGGR	N	AAEGQAAGGR	chr6|+|165662825|165662854	ALL_23636510.p6	XLOC_1118882	0.00166155	0.00484031	0	0	0	0	0
AAEGQRAAPPCPAVLSAAELNFR	N	AAEGQRAAPPCPAVLSAAELNFR	chr8|-|123275044|123275112	ALL_26950758.p1	XLOC_1297147	0.00129595	0.00598076	0	0	0	0	0
AAEGTKVLAEGAGGAASAPKGLSLNVPAAMFK	N	AAEGTKVLAEGAGGAASAPKGLSLNVPAAMFK	chr2|+|233831145|233831240	ALL_15461627.p10	XLOC_613964	0.00089367	0.00575217	0	0	0	0	0
AAEKAPPGQHGPQPPHSLPQAFQPHQPPAPLQAGTHK	N	AAEKAPPGQHGPQPPHSLPQAFQPHQPPAPLQAGTHK	chr17|+|44976472|44976568|44985606|44985619	ALL_11978342.p1	XLOC_507798	0.000378283	0.00216493	0	0	0	0	0
AAEKVNLQLLESNTK	N	AAEKVNLQLLESNTK	chr3|-|196927123|196927167	ALL_18791896.p29	XLOC_807790	0.000322908	0.00183538	0	0	0	0	0
AAELAGLGWTR	N	AAELAGLGWTR	chr19|+|36973244|36973276	ALL_13301103.p3	XLOC_586896	0.000577346	0.00314672	0	0	0	0	0
AAELCDSDTVNR	N	AAELCDSDTVNR	chr13|+|112363333|112363368	ALL_07903405.p1	XLOC_329888	0.00215786	0.00660317	0	0	1	0	0
AAELCLSNKEPNANHQDNGENVSK	N	AAELCLSNKEPNANHQDNGENVSK	chr2|+|171423817|171423888	ALL_14922552.p23	XLOC_612134	0.000636716	0.00341361	0	0	0	0	0
AAELLAPLAPQEPGRSREN	N	AAELLAPLAPQEPGRSREN	chr4|+|110622025|110622081	ALL_20698425.p3	XLOC_915394	0.000392544	0.00291048	0	0	0	0	0
AAELMTQSEPR	N	AAELMTQSEPR	chr2|+|109933117|109933149	ALL_15093522.p2	XLOC_610588	0.000290933	0.00243921	0	0	0	0	0
AAELQAGKTLHTK	N	AAELQAGKTLHTK	chr3|+|41667769|41667807	ALL_18692837.p1	XLOC_803941	0.000662334	0.00441605	0	0	0	0	0
AAELQVFPNPR	N	AAELQVFPNPR	chr6|+|52416356|52416388	ALL_24078673.p1	XLOC_1116513	0.00138003	0.00600465	0	0	0	0	0
AAELRTCGTK	N	AAELRTCGTK	chr18|+|79914985|79915014	ALL_12770473.p1	XLOC_544978	0.00114601	0.00354745	0	0	0	0	0
AAELTGMHHHAR	N	AAELTGMHHHAR	chrX|-|20131487|20131522	ALL_29624218.p22	XLOC_1441652	0.00111442	0.00536451	0	0	0	0	0
AAEMLSQLELFSRNEDLEELASTDLK	N	AAEMLSQLELFSRNEDLEELASTDLK	chr4|-|82402361|82402438	ALL_20688455.p1	XLOC_914711	4.71186e-05	0.000240274	1	0	1	1	0
AAENDQLPGKVSLYSSSCLNLPK	N	AAENDQLPGKVSLYSSSCLNLPK	chr1|+|40533157|40533225	ALL_01522258.p1	XLOC_001623	0.000839942	0.00382143	0	0	0	0	0
AAENLEKMKR	N	AAENLEKMKR	chr5|+|79798807|79798836	ALL_22059186.p1	XLOC_1017090	0.00120229	0.00710812	0	0	0	0	0
AAEPADPRPQGATGPGTAGTK	N	AAEPADPRPQGATGPGTAGTK	chr2|-|191245707|191245769	ALL_14746710.p1	XLOC_620325	0.000612424	0.0024302	0	0	0	0	0
AAEPGLELRTCHGSLCPPGHTGVVL	N	AAEPGLELRTCHGSLCPPGHTGVVL	chr1|-|19262878|19262952	ALL_01447077.p26	XLOC_000770	0.000614295	0.00304036	0	0	0	0	0
AAEQGGTGPPQRRR	N	AAEQGGTGPPQRRR	chr22|-|18001423|18001464	ALL_18053720.p3	XLOC_788621	0.000707757	0.00415067	0	0	0	0	0
AAEQPAVPGSPSPR	N	AAEQPAVPGSPSPR	chr9|+|4490599|4490640	ALL_28029093.p1	XLOC_1373624	2.58576e-06	2.69949e-05	1	0	1	1	0
AAEQPPPLPAVGAPLSMSEESDMDK	N	AAEQPPPLPAVGAPLSMSEESDMDK	chr12|+|111842686|111842760	ALL_05729003.p3	XLOC_257432	6.15634e-05	0.000250487	1	0	0	0	0
AAEREQQQQPRR	N	AAEREQQQQPRR	chr7|-|146116248|146116283	ALL_25686767.p3	XLOC_1216351	0.000207014	0.000669423	0	0	0	0	0
AAERTGADMAK	N	AAERTGADMAK	chr3|-|51995453|51995469|51995779|51995794	ALL_18819200.p1	XLOC_809672	0.000210095	0.000787787	0	0	1	0	0
AAESPSCFRSSPYK	N	AAESPSCFRSSPYK	chr18|+|3151958|3151999	ALL_12708730.p1	XLOC_545090	0.000240975	0.00255748	0	0	0	0	0
AAESSFDLR	N	AAESSFDLR	chr12|-|39443622|39443648	ALL_06192735.p2	XLOC_255603	0.00111157	0.00485385	0	0	0	0	0
AAETLLDTKGVTGK	N	AAETLLDTKGVTGK	chr9|+|37493667|37493708	ALL_28234197.p1	XLOC_1374407	0.00127825	0.004554	0	0	0	0	0
AAETQWVSTLGTQR	N	AAETQWVSTLGTQR	chr19|+|50640000|50640041	ALL_13656793.p4	XLOC_587363	0.00174382	0.0052361	0	0	1	0	0
AAETTGEVCLK	N	AAETTGEVCLK	chr11|+|124136574|124136606	ALL_04225052.p1	XLOC_188833	1.11218e-05	8.53342e-05	1	1	1	1	1
AAEVAAGAQAAGAAGMAK	N	AAEVAAGAQAAGAAGMAK	chr22|-|30326873|30326926	ALL_18063892.p3	XLOC_789278	0.000322529	0.00149241	0	0	0	0	0
AAEVAAGAQAAGAAGMAKSNGENGPR	N	AAEVAAGAQAAGAAGMAKSNGENGPR	chr22|-|30326849|30326926	ALL_18063892.p3	XLOC_789278	0.000174223	0.00048172	0	0	0	0	0
AAEVAVAGSELR	N	AAEVAVAGSELR	chr17|-|68457442|68457477	ALL_11403685.p1	XLOC_512089	0.00162347	0.00519941	0	0	0	0	0
AAEVGAAQGVGHLTGDGL	N	AAEVGAAQGVGHLTGDGL	chr11|+|126449025|126449078	ALL_04334712.p4	XLOC_193456	0.000436485	0.00247957	0	0	0	0	0
AAEVGVGAKGDGQPQLQTSSNDKNSQR	N	AAEVGVGAKGDGQPQLQTSSNDKNSQR	chr15|+|36887447|36887527	ALL_09860723.p4	XLOC_426083	0.000935953	0.00608774	0	0	0	0	0
AAEVQGRFRSGPGGERPAGPQTPQHKPNADGPR	N	AAEVQGRFRSGPGGERPAGPQTPQHKPNADGPR	chr22|-|50192776|50192874	ALL_18264954.p1	XLOC_788454	0.000227786	0.001178	0	0	0	0	0
AAEVSGQWR	N	AAEVSGQWR	chr16|+|85395276|85395302	ALL_10629170.p17	XLOC_503916	0.00319536	0.00852951	0	0	0	0	0
AAEVSLATSSQAQTLPTMLCSSCGGPAANGGLALQ	N	AAEVSLATSSQAQTLPTMLCSSCGGPAANGGLALQ	chr4|-|113386520|113386624	ALL_20631944.p7	XLOC_910863	5.49789e-05	0.000195954	1	0	0	0	0
AAEWSQTLKSGFFAFLPAPTQLSQDQLEAEEK	N	AAEWSQTLKSGFFAFLPAPTQLSQDQLEAEEK	chr14|-|77755066|77755120|77760846|77760886	ALL_08384398.p1	XLOC_382165	2.7044e-05	8.69263e-05	1	0	1	1	0
AAFAFLDLQLKEGGHVGSSPPPPK	N	AAFAFLDLQLKEGGHVGSSPPPPK	chr1|-|48513736|48513807	ALL_00063192.p3	XLOC_001921	0.000540183	0.00352418	0	0	0	0	0
AAFAVTQEESR	N	AAFAVTQEESR	chr18|+|54717854|54717886	ALL_12874087.p4	XLOC_544379	0.000208212	0.00102491	0	0	1	0	0
AAFDCLDDTK	N	AAFDCLDDTK	chr14|+|52288539|52288568	ALL_07980279.p3	XLOC_378674	3.7495e-06	8.09596e-05	1	1	1	1	1
AAFDDAVEER	N	AAFDDAVEER	chr1|+|32651913|32651942	ALL_00952821.p1	XLOC_001355	4.51223e-05	0.000190937	1	0	1	1	0
AAFDDTLAELDTLSEESYK	N	AAFDDTLAELDTLSEESYK	chr7|+|64434454|64434510	ALL_25676965.p1	XLOC_1214146	1.63159e-06	8.55022e-06	1	1	1	1	1
AAFEQDVSGASTSGLGDCTDR	N	AAFEQDVSGASTSGLGDCTDR	chr19|-|4545731|4545735|4546216|4546273	ALL_13351297.p2	XLOC_588035	8.15079e-05	0.00044405	1	0	1	1	0
AAFFLSLGKSK	N	AAFFLSLGKSK	chr1|-|51814813|51814813|51816308|51816339	ALL_00252394.p1	XLOC_009392	0.000672238	0.00190089	0	0	0	0	0
AAFKDELLLGQVP	N	AAFKDELLLGQVP	chr1|+|18053547|18053585	ALL_00932487.p3	XLOC_000720	0.000404269	0.00239931	0	0	0	0	0
AAFLACLPR	N	AAFLACLPR	chr15|-|44536459|44536485	ALL_09005494.p8	XLOC_428944	0.00243373	0.00604021	0	0	1	0	0
AAFLENLLTVGPQAWNR	N	AAFLENLLTVGPQAWNR	chr11|+|121482407|121482457	ALL_04461818.p18	XLOC_193209	0.000755634	0.00269179	0	0	0	0	0
AAFLMETLSPR	N	AAFLMETLSPR	chr13|-|98826385|98826417	ALL_07284641.p21	XLOC_329482	0.00116837	0.0068331	0	0	1	0	0
AAFNVNNKDVSVMMSEMDVNALAGTLK	N	AAFNVNNKDVSVMMSEMDVNALAGTLK	chr22|-|18857381|18857445|18858501|18858516	ALL_18272200.p1	XLOC_788621	5.33516e-06	1.47855e-05	0	0	0	0	0
AAFPGLAFAALHPLQALDFLQSASPGPALPPGGLCRPR	N	AAFPGLAFAALHPLQALDFLQSASPGPALPPGGLCRPR	chr7|+|45810463|45810576	ALL_25449901.p4	XLOC_1213721	0.00186401	0.0057465	0	0	0	0	0
AAFPLPFVKPENK	N	AAFPLPFVKPENK	chr4|+|56595563|56595601	ALL_21062247.p2	XLOC_909674	4.09812e-06	9.43752e-05	1	1	1	1	1
AAFPSPLGQATQSLWAPSLELGSPGMGK	N	AAFPSPLGQATQSLWAPSLELGSPGMGK	chr15|-|40286870|40286953	ALL_08999634.p7	XLOC_428763	0.00056105	0.000446179	0	0	0	0	0
AAFSQLQSLSSK	N	AAFSQLQSLSSK	chr14|-|106130209|106130244	ALL_08068702.p6	XLOC_383171	3.71541e-05	0.000353875	1	0	1	1	0
AAFVARSSGSPWDSRR	N	AAFVARSSGSPWDSRR	chr7|-|4838427|4838474	ALL_25871442.p2	XLOC_1217058	0.000312151	0.00140914	0	0	0	0	0
AAFVSEQQQKLSSPGPAKLMRPSFASWGTPSNGTR	N	AAFVSEQQQKLSSPGPAKLMRPSFASWGTPSNGTR	chr17|+|50076644|50076681|50077379|50077445	ALL_11628798.p1	XLOC_507972	0.000626925	0.00354971	0	0	0	0	0
AAFWLVWRALK	W	AAFWLAWRALK	chr6|-|2671144|2671176	ALL_23641904.p24	XLOC_1119214	0.000659597	0.00515925	0	0	1	0	0
AAFYTGLTFPK	N	AAFYTGLTFPK	chr6|+|2779489|2779492|2779647|2779675	ALL_24620787.p1	XLOC_1114941	0.000536124	0.00194774	0	0	1	0	0
AAGAAAAAAARDGAAAGETAPAPR	N	AAGAAAAAAARDGAAAGETAPAPR	chr18|-|28177745|28177816	ALL_12742520.p2	XLOC_545824	5.47759e-05	0.000237634	1	0	1	1	0
AAGAAAAAPGRGSPGRR	N	AAGAAAAAPGRGSPGRR	chr10|-|72088258|72088308	ALL_02914305.p1	XLOC_122829	0.000188806	0.000752951	0	0	1	0	0
AAGAAAALVR	N	AAGAAAALVR	chrX|-|13044623|13044652	ALL_30008241.p7	XLOC_1441484	0.00121316	0.00432721	0	0	0	0	0
AAGAAAQSETLASCGR	N	AAGAAAQSETLASCGR	chr6|+|157981839|157981886	ALL_23630291.p1	XLOC_1118703	0.00171057	0.00695495	0	0	0	0	0
AAGAAASASATAAEPGASAR	N	AAGAAASASATAAEPGASAR	chr9|+|125747164|125747223	ALL_28205778.p1	XLOC_1376448	0.000650044	0.00358668	0	0	0	0	0
AAGAAGAAGAGEAGR	N	AAGAAGAAGAGEAGR	chr9|-|127568965|127569009	ALL_28168456.p2	XLOC_1380423	1.03584e-06	1.12789e-05	1	1	1	1	1
AAGAAGAAGAGEAGRAGLHGASGVR	N	AAGAAGAAGAGEAGRAGLHGASGVR	chr9|-|127568935|127569009	ALL_28168456.p2	XLOC_1380423	0.000531265	0.00351304	0	0	1	0	0
AAGAAGEWRGTGR	N	AAGAAGEWRGTGR	chr16|-|1782479|1782517	ALL_11003927.p9	XLOC_471010	0.000222171	0.00354275	0	0	0	0	0
AAGAAGRGPGSTGR	N	AAGAAGRGPGSTGR	chr19|-|1237948|1237989	ALL_13345246.p1	XLOC_587834	0.00115802	0.00529404	0	0	1	0	0
AAGAALQHMLGHAKPSRDLSLQASGHQLSLKGMK	N	AAGAALQHMLGHAKPSRDLSLQASGHQLSLKGMK	chr14|-|90780518|90780619	ALL_08173759.p4	XLOC_382449	0.00124199	0.00479324	0	0	0	0	0
AAGAALQQLTMRMPCRTK	N	AAGAALQQLTMRMPCRTK	chr6|+|20033858|20033911	ALL_24623418.p2	XLOC_1115477	0.000735505	0.00925057	0	0	0	0	0
AAGAATEPCSLQKLTTKTENR	N	AAGAATEPCSLQKLTTKTENR	chr1|+|237108482|237108544	ALL_00777948.p111	XLOC_006493	0.00169843	0.00503347	0	0	0	0	0
AAGACVLDR	N	AAGACVLDR	chr2|-|200504940|200504959|200510011|200510017	ALL_15014111.p1	XLOC_620540	0.00555493	0.0047368	0	0	0	0	0
AAGAECRAR	N	AAGAECRAR	chr6|-|158818221|158818247	ALL_23695967.p13	XLOC_1123828	0.000440306	0.00135359	0	0	1	0	0
AAGAEGGEGAVMDEYVLGVPVVTQGGAQR	N	AAGAEGGEGAVMDEYVLGVPVVTQGGAQR	chr20|-|1321330|1321416	ALL_16923797.p34	XLOC_738815	0.00130782	0.0070077	0	0	0	0	0
AAGAERSPGHPHPRSPPDAR	N	AAGAERSPGHPHPRSPPDAR	chr2|-|179264695|179264754	ALL_16693069.p3	XLOC_619986	0.000957025	0.00358575	0	0	0	0	0
AAGAEVRAGLMGSSVSPATRR	N	AAGAEVRAGLMGSSVSPATRR	chr19|+|1924658|1924720	ALL_13252087.p1	XLOC_585635	0.00152308	0.00622806	0	0	0	0	0
AAGAGEAGRAGLHGASGVRLSSAGNSGGVGR	N	AAGAGEAGRAGLHGASGVRLSSAGNSGGVGR	chr9|-|127568899|127568991	ALL_28412967.p1	XLOC_1380423	0.000439836	0.00135956	0	0	0	0	0
AAGAGGRYSQLSLNHLKR	N	AAGAGGRYSQLSLNHLKR	chr19|-|16543194|16543247	ALL_13372294.p14	XLOC_588647	0.0013087	0.00612092	0	0	0	0	0
AAGAGRGGAGPAGAGRGGAGPQLHLQER	N	AAGAGRGGAGPAGAGRGGAGPQLHLQER	chr19|+|41330990|41331073	ALL_13389768.p4	XLOC_589830	0.000221593	0.000864393	0	0	0	0	0
AAGAGSTGTQR	N	AAGAGSTGTQR	chr4|-|169270817|169270849	ALL_20711038.p2	XLOC_916745	0.000599267	0.00178412	0	0	1	0	0
AAGAGTAEQAALR	N	AAGAGTAEQAALR	chr17|+|19533808|19533846	ALL_12186430.p1	XLOC_506888	2.8327e-05	9.68804e-05	1	0	1	1	0
AAGAGVPRAGWDTVAMETPEQLR	N	AAGAGVPRAGWDTVAMETPEQLR	chr14|-|73714450|73714518	ALL_08052070.p2	XLOC_381973	0.000822561	0.00241887	0	0	0	0	0
AAGAHKSGLGAAPQPALPASR	N	AAGAHKSGLGAAPQPALPASR	chr6|+|75601720|75601782	ALL_24003505.p1	XLOC_1116889	1.67825e-05	0.000179625	1	1	0	0	0
AAGALAWFLTLNSEVRLFCLQQPPK	N	AAGALAWFLTLNSEVRLFCLQQPPK	chr19|-|3828440|3828514	ALL_13814622.p33	XLOC_587964	0.00112385	0.00549737	0	0	1	0	0
AAGALGAVPGGGAEGLR	N	AAGALGAVPGGGAEGLR	chr16|+|89828595|89828645	ALL_10538284.p1	XLOC_470899	0.00117052	0.00694831	0	0	0	0	0
AAGALSAQALPPSPQLQRPER	N	AAGALSAQALPPSPQLQRPER	chrX|+|47574432|47574448|47582421|47582466	ALL_29457728.p11	XLOC_1439314	0.000466074	0.00101528	0	0	0	0	0
AAGALSLAAAAVS	N	AAGALSLAAAAVS	chr2|-|86337603|86337641	ALL_16670630.p11	XLOC_616940	0.000350801	0.00199919	0	0	1	0	0
AAGALSVTR	N	AAGALSVTR	chr17|-|47947088|47947114	ALL_11302361.p21	XLOC_507867	0.000300169	0.00208696	0	0	1	0	0
AAGAMTTGAEAPSPRSPR	N	AAGAMTTGAEAPSPRSPR	chr10|+|125823112|125823165	ALL_03083859.p2	XLOC_124695	0.000789819	0.00200536	0	0	1	0	0
AAGAPATSSGR	N	AAGAPATSSGR	chr15|-|84981269|84981301	ALL_08972445.p4	XLOC_427651	0.00167796	0.00628339	0	0	0	0	0
AAGAPFSSSPAPHPRR	N	AAGAPFSSSPAPHPRR	chr10|+|28533915|28533962	ALL_03228678.p1	XLOC_117736	0.000543838	0.00254788	0	0	0	0	0
AAGAPGLGLAPGGSGYHTGFRLTRAK	N	AAGAPGLGLAPGGSGYHTGFRLTRAK	chr7|+|5420767|5420844	ALL_25872421.p1	XLOC_1217107	0.000721252	0.00429521	0	0	0	0	0
AAGAPPGGAPCALMALGPGLAHGGSGASRTVGHARCGTR	N	AAGAPPGGAPCALMALGPGLAHGGSGASRTVGHARCGTR	chr19|-|58513977|58514093	ALL_13645914.p1	XLOC_590774	0.000661391	0.00320645	0	0	0	0	0
AAGAQSSGGPR	N	AAGAQSSGGPR	chr3|-|38165672|38165704	ALL_18689127.p3	XLOC_803836	0.00183426	0.00872482	0	0	0	0	0
AAGASRSWSWVHGTQAPRGWQTMWCPPGPDLLR	N	AAGASRSWSWVHGTQAPRGWQTMWCPPGPDLLR	chr1|+|2502269|2502367	ALL_00360024.p1	XLOC_000135	0.00029061	0.000838223	0	0	0	0	0
AAGATLDPAQSGDAKRQLR	N	AAGATLDPAQSGDAKRQLR	chr10|-|86968458|86968514	ALL_02852941.p3	XLOC_119161	0.000219315	0.00184239	0	0	0	0	0
AAGATLWRAVWGLAGVHQHSGMGMLMMQLTTVTPQPLGG	W	AAGATLWRAVWGLAGVHQHSGMGMLMMQLTTLTPQPLGG	chr1|+|110388167|110388283	ALL_00102411.p3	XLOC_003382	0.00124953	0.00825128	0	0	0	0	0
AAGAVLAASSSSARNAGVCTATQPMWRTAFWLTR	N	AAGAVLAASSSSARNAGVCTATQPMWRTAFWLTR	chr17|+|35764482|35764583	ALL_12470084.p1	XLOC_507367	0.000877139	0.00305482	0	0	0	0	0
AAGAVVSQN	N	AAGAVVSQN	chr7|+|44213187|44213213	ALL_25238551.p12	XLOC_1213661	0.000597302	0.00308945	0	0	0	0	0
AAGCSHTGSLLSR	N	AAGCSHTGSLLSR	chr20|-|46209972|46210010	ALL_17000796.p11	XLOC_738087	0.000166556	0.000690816	0	0	1	0	0
AAGDAVSVR	N	AAGDAVSVR	chr15|-|29869673|29869699	ALL_09374117.p3	XLOC_428494	0.00211694	0.00636026	0	0	0	0	0
AAGDLAEFNDK	N	AAGDLAEFNDK	chr8|-|18823551|18823583	ALL_27510854.p25	XLOC_1298425	8.40524e-05	0.00168067	0	0	1	0	0
AAGDLVGELMFQFEGPAAGDPWGSDVPV	N	AAGDLVGELMFQFEGPAAGDPWGSDVPV	chr3|-|195939744|195939827	ALL_18901249.p19	XLOC_807790	0.000165656	0.000543815	0	0	0	0	0
AAGDSGRLVQPEGMALDSLLVESLELCMR	N	AAGDSGRLVQPEGMALDSLLVESLELCMR	chr5|-|177539191|177539194|177553168|177553250	ALL_22170999.p5	XLOC_1024236	0.000233187	0.00168877	0	0	0	0	0
AAGDTQPFSSRTMR	N	AAGDTQPFSSRTMR	chr20|-|64050604|64050645	ALL_17181854.p2	XLOC_738729	0.000820318	0.00563425	0	0	1	0	0
AAGEAPPVTLGPASLVPSER	N	AAGEAPPVTLGPASLVPSER	chr13|-|102799383|102799442	ALL_07493122.p2	XLOC_327098	0.0013896	0.00370117	0	0	0	0	0
AAGEAPPVTLGPASLVPSERARMLR	N	AAGEAPPVTLGPASLVPSERARMLR	chr13|-|102799368|102799442	ALL_07493122.p2	XLOC_327098	0.000277685	0.00127838	0	0	0	0	0
AAGEGLGGAR	N	AAGEGLGGAR	chr15|+|41511970|41511999	ALL_09001098.p3	XLOC_428800	0.000887971	0.00456715	0	0	0	0	0
AAGEGLGGAREPPLAVLVTR	N	AAGEGLGGAREPPLAVLVTR	chr15|+|41511970|41512029	ALL_09001098.p3	XLOC_428800	0.0010592	0.00443951	0	0	1	0	0
AAGEGVAGEVQGSGLDKAAWVGGPWLTTSWK	N	AAGEGVAGEVQGSGLDKAAWVGGPWLTTSWK	chr22|+|37570735|37570827	ALL_18068437.p23	XLOC_789600	0.000689045	0.00352082	0	0	0	0	0
AAGELLSAGGDLGQLSRPR	N	AAGELLSAGGDLGQLSRPR	chr12|-|12891554|12891610	ALL_06620642.p17	XLOC_255050	6.2067e-05	0.000347411	1	1	1	1	1
AAGEPEGLK	N	AAGEPEGLK	chr11|-|107929104|107929130	ALL_04322135.p5	XLOC_188395	0.00351165	0.00615336	0	0	0	0	0
AAGEVAMGSLR	N	AAGEVAMGSLR	chr4|+|25655688|25655720	ALL_21260467.p3	XLOC_909073	0.000462652	0.00643932	0	0	0	0	0
AAGGAALGARLASAR	N	AAGGAALGARLASAR	chr11|-|66347646|66347690	ALL_04552509.p19	XLOC_191360	1.54552e-05	0.000163897	1	1	0	0	0
AAGGAASAAEEVR	N	AAGGAASAAEEVR	chr19|+|42284636|42284674	ALL_13497357.p1	XLOC_587139	1.17176e-05	8.015e-05	1	0	1	1	0
AAGGAEGGDSAAPVQLAR	N	AAGGAEGGDSAAPVQLAR	chr1|-|160098591|160098644	ALL_01282850.p10	XLOC_012240	0.00078058	0.00502513	0	0	1	0	0
AAGGAGVQVCR	N	AAGGAGVQVCR	chrX|-|153566719|153566751	ALL_29566682.p5	XLOC_1441078	0.000342712	0.00154678	0	0	1	0	0
AAGGAGVQVCRK	N	AAGGAGVQVCRK	chrX|-|153566716|153566751	ALL_29566682.p5	XLOC_1441078	0.000151221	0.000774891	1	0	1	1	0
AAGGASLDLMR	N	AAGGASLDLMR	chr17|-|4956822|4956854	ALL_11253132.p6	XLOC_506449	0.000675233	0.00440924	0	0	1	0	0
AAGGATDTLGEGSANHK	N	AAGGATDTLGEGSANHK	chr1|-|161177825|161177875	ALL_00303791.p15	XLOC_012267	0.000273369	0.000828729	0	0	0	0	0
AAGGEERSGGGDGAGEGAVR	N	AAGGEERSGGGDGAGEGAVR	chr10|-|81875098|81875157	ALL_03370453.p2	XLOC_123136	0.002362	0.00736899	0	0	0	0	0
AAGGEGRPRGAVEATPPEPR	N	AAGGEGRPRGAVEATPPEPR	chr16|+|88625125|88625184	ALL_10110628.p3	XLOC_470850	0.00215803	0.00612439	0	0	0	0	0
AAGGFALSWGGGGGEAAGPVTGGSSAFGTDTGRQGPPGR	N	AAGGFALSWGGGGGEAAGPVTGGSSAFGTDTGRQGPPGR	chr2|+|84971696|84971812	ALL_14568457.p1	XLOC_609889	0.000817051	0.00457027	0	0	0	0	0
AAGGGGAGPWGTEPSAAAGAGSPAQVGAASPAEPRAPGER	N	AAGGGGAGPWGTEPSAAAGAGSPAQVGAASPAEPRAPGER	chr1|+|43979400|43979519	ALL_00055115.p1	XLOC_001727	1.16827e-05	0.000106328	1	1	0	0	0
AAGGGGDCLPGVEGLASPSPPPQPR	N	AAGGGGDCLPGVEGLASPSPPPQPR	chr19|+|45022070|45022144	ALL_13903024.p1	XLOC_587234	0.000766739	0.00417362	0	0	0	0	0
AAGGGGLASPAGGPPQPR	N	AAGGGGLASPAGGPPQPR	chr7|-|27187901|27187954	ALL_25226648.p1	XLOC_1213254	0.00118663	0.00394159	0	0	0	0	0
AAGGGGSHLSSQNFGRPR	N	AAGGGGSHLSSQNFGRPR	chrX|+|19365723|19365776	ALL_29584372.p4	XLOC_1438760	0.00110853	0.00754818	0	0	0	0	0
AAGGGGVPEGTANLTGGGDELPR	N	AAGGGGVPEGTANLTGGGDELPR	chr15|+|79816875|79816943	ALL_09416110.p9	XLOC_430255	0.000828709	0.00667339	0	0	1	0	0
AAGGGGWDGPWRGEQWAVPYVLK	N	AAGGGGWDGPWRGEQWAVPYVLK	chr19|+|737994|738062	ALL_13344216.p1	XLOC_587779	0.000360477	0.00160685	0	0	0	0	0
AAGGGSVVLR	N	AAGGGSVVLR	chr11|+|830582|830611	ALL_04601179.p2	XLOC_185562	0.000280442	0.00204544	0	0	1	0	0
AAGGGWQWR	N	AAGGGWQWR	chr1|-|117121538|117121564	ALL_00277881.p4	XLOC_011340	0.00102138	0.00261219	0	0	0	0	0
AAGGKPPGLCSLCLK	N	AAGGKPPGLCSLCLK	chr17|-|38596074|38596118	ALL_11876657.p1	XLOC_510764	1.37039e-05	0.000154599	1	0	1	1	0
AAGGLLNRGGGGGGGGGGGGGGGRGGSGAR	N	AAGGLLNRGGGGGGGGGGGGGGGRGGSGAR	chr2|-|210171275|210171364	ALL_14752904.p3	XLOC_621010	0.000588796	0.00361344	0	0	0	0	0
AAGGLQPGQPAFLGSSAQR	N	AAGGLQPGQPAFLGSSAQR	chr22|+|45532917|45532973	ALL_18044288.p38	XLOC_788298	0.000137314	0.000828854	0	0	1	0	0
AAGGNRTRVPVNQMGGGLAGQTQFQSELPR	N	AAGGNRTRVPVNQMGGGLAGQTQFQSELPR	chr22|-|49643806|49643895	ALL_18048294.p4	XLOC_788433	0.000603195	0.00265572	0	0	0	0	0
AAGGPAAGPGHDHGGTSPAASGTAAAAEAAGQER	N	AAGGPAAGPGHDHGGTSPAASGTAAAAEAAGQER	chr1|+|233327749|233327850	ALL_01713913.p23	XLOC_006351	0.000160093	0.000727214	0	0	0	0	0
AAGGPAAGPGHDHGGTSPAASGTAAAAEAAGQERGPR	N	AAGGPAAGPGHDHGGTSPAASGTAAAAEAAGQERGPR	chr1|+|233327749|233327859	ALL_01713913.p23	XLOC_006351	0.0011385	0.00278951	0	0	0	0	0
AAGGPATAAGGTR	N	AAGGPATAAGGTR	chr7|+|77537504|77537542	ALL_25260749.p9	XLOC_1214498	2.98889e-05	0.000116324	1	0	1	1	0
AAGGPSEGQEVR	N	AAGGPSEGQEVR	chr8|-|143821673|143821686|143821818|143821839	ALL_27346571.p2	XLOC_1301781	1.94003e-05	6.34075e-05	1	0	1	1	0
AAGGRGQVSPGGAARPARDPGR	N	AAGGRGQVSPGGAARPARDPGR	chr17|-|42050675|42050740	ALL_11381568.p20	XLOC_510950	0.000281743	0.00259177	0	0	0	0	0
AAGGSADRPEGAGAGPAR	N	AAGGSADRPEGAGAGPAR	chr22|+|24186092|24186145	ALL_18017859.p1	XLOC_787462	0.00129572	0.00455148	0	0	0	0	0
AAGGSRRQK	N	AAGGSRRQK	chr2|+|84971888|84971914	ALL_14568457.p1	XLOC_609889	0.000734798	0.00282732	0	0	1	0	0
AAGGTDQAPGR	N	AAGGTDQAPGR	chr1|+|117929471|117929503	ALL_00277940.p3	XLOC_011373	0.000358424	0.00191527	0	0	1	0	0
AAGGVGAGVEGAPAGMGVPLSPSPSGER	N	AAGGVGAGVEGAPAGMGVPLSPSPSGER	chr17|+|83107465|83107548	ALL_11343837.p12	XLOC_509088	0.00151739	0.00719846	0	0	0	0	0
AAGGVGAGVEGAPAGMGVPLSPSPSGERALMGLPRTQSYL	N	AAGGVGAGVEGAPAGMGVPLSPSPSGERALMGLPRTQSYL	chr17|+|83107465|83107584	ALL_11343837.p12	XLOC_509088	0.000149147	0.000396668	1	0	0	0	0
AAGGVLGLEGQKACP	N	AAGGVLGLEGQKACP	chr19|+|45522642|45522686	ALL_13317598.p2	XLOC_587234	0.00122941	0.00492324	0	0	0	0	0
AAGGWHVSATLSAHTPGRAATVGELSLNFAQK	W	AAGSWHVSATLSAHTPGRAATVGELSLNFAQK	chr13|+|28002069|28002164	ALL_07440131.p2	XLOC_325519	0.000765006	0.00611896	0	0	0	0	0
AAGHPPGTHTHPTCLSLGVLRMGRQGHTSWLTADNR	W	AASHPPGTHTHPTCLSLGVLRMGRQGHTSWLTADNR	chr12|-|121000940|121001047	ALL_05734683.p2	XLOC_257857	0.00177042	0.00468521	0	0	0	0	0
AAGKWSQCLRPGLPTASTMGQAGPR	N	AAGKWSQCLRPGLPTASTMGQAGPR	chr13|+|39655737|39655811	ALL_07451808.p1	XLOC_325814	0.000812297	0.00338019	0	0	0	0	0
AAGLAAVAAR	N	AAGLAAVAAR	chr11|+|2444991|2445020	ALL_04312153.p4	XLOC_185658	0.000928463	0.00328428	0	0	0	0	0
AAGLAEPVVSAGPGELVDK	N	AAGLAEPVVSAGPGELVDK	chr7|-|32489331|32489344|32495230|32495272	ALL_25634503.p5	XLOC_1217800	0.00109626	0.00479719	0	0	0	0	0
AAGLCGDTAAPALSGHPPDCLPESPGR	N	AAGLCGDTAAPALSGHPPDCLPESPGR	chr6|-|32837983|32838063	ALL_23652560.p2	XLOC_1120424	6.17139e-06	1.55362e-05	1	1	1	1	1
AAGLCSQGKWASPQDCVDEGEVTSPGLNPTQ	N	AAGLCSQGKWASPQDCVDEGEVTSPGLNPTQ	chr21|-|45442018|45442110	ALL_17850277.p6	XLOC_769508	3.26326e-05	0.000167213	1	0	0	0	0
AAGLEALGSESELAPLAPGGER	N	AAGLEALGSESELAPLAPGGER	chr5|-|132369495|132369560	ALL_22668092.p7	XLOC_1022649	0.000690179	0.00217933	0	0	0	0	0
AAGLEEGNPR	N	AAGLEEGNPR	chr3|+|48636535|48636564	ALL_19465529.p24	XLOC_809517	0.00118901	0.00534571	0	0	1	0	0
AAGLGCQARR	N	AAGLGCQARR	chr20|-|21512584|21512613	ALL_16933742.p37	XLOC_739519	7.98654e-05	0.000495544	0	0	1	0	0
AAGLLGRPRGSCQPWEETESTQLNENSR	N	AAGLLGRPRGSCQPWEETESTQLNENSR	chr7|+|101161312|101161395	ALL_25280576.p1	XLOC_1215101	0.000321481	0.00265844	0	0	0	0	0
AAGLLLTHMPWR	N	AAGLLLTHMPWR	chr1|+|155283599|155283634	ALL_00876621.p10	XLOC_004232	0.000180553	0.000558107	0	0	1	0	0
AAGLMYTFNAHAATDLTGFGVWEQVQNVTRQQTCSLFK	N	AAGLMYTFNAHAATDLTGFGVWEQVQNVTRQQTCSLFK	chr5|-|176203292|176203405	ALL_22116788.p2	XLOC_1019132	0.000880619	0.00336009	0	0	0	0	0
AAGLPESGAPPPPPPKLTAESTAEEPARAGR	N	AAGLPESGAPPPPPPKLTAESTAEEPARAGR	chrX|+|31266887|31266979	ALL_29509604.p4	XLOC_1441891	0.000992816	0.0051844	0	0	0	0	0
AAGLPSSPNTRPLGGAWGGSAR	N	AAGLPSSPNTRPLGGAWGGSAR	chr1|-|223364207|223364272	ALL_00400338.p6	XLOC_014405	0.000400775	0.00237139	0	0	1	0	0
AAGLQQHLR	N	AAGLQQHLR	chrX|+|153694751|153694777	ALL_29499251.p2	XLOC_1441095	0.00659591	0.00509618	0	0	0	0	0
AAGLREEPALPPAAESDVRGGGGGGASFLSETYGLR	N	AAGLREEPALPPAAESDVRGGGGGGASFLSETYGLR	chr6|+|41503936|41504043	ALL_23778619.p1	XLOC_1116241	0.000753624	0.00463198	0	0	0	0	0
AAGLRGHCHR	N	AAGLRGHCHR	chr11|+|133906357|133906386	ALL_04231355.p3	XLOC_189117	0.0014026	0.00750745	0	0	0	0	0
AAGLSQEPRDPRGCGPGAAAAEPGDPQPR	N	AAGLSQEPRDPRGCGPGAAAAEPGDPQPR	chr2|+|100820164|100820250	ALL_14581882.p1	XLOC_610364	0.000164465	0.00272941	0	0	0	0	0
AAGLSTHPGPMGRSASLESVPMGTFNAR	N	AAGLSTHPGPMGRSASLESVPMGTFNAR	chr3|-|64647627|64647654|64647940|64647995	ALL_18825399.p1	XLOC_809982	0.00087923	0.0039156	0	0	0	0	0
AAGLTGHYTQLLLYF	N	AAGLTGHYTQLLLYF	chr3|-|52232856|52232900	ALL_18948119.p4	XLOC_804401	0.000249237	0.00109479	0	0	0	0	0
AAGLTGLRSPLQDMHVGPR	N	AAGLTGLRSPLQDMHVGPR	chr4|+|537942|537998	ALL_20759843.p2	XLOC_908399	0.00207183	0.00298114	0	0	0	0	0
AAGLVFTQR	N	AAGLVFTQR	chr4|-|2257997|2258011|2261748|2261759	ALL_21149174.p16	XLOC_912514	0.00114598	0.00540825	0	0	1	0	0
AAGLVTANSVNHTSQGLK	N	AAGLVTANSVNHTSQGLK	chr7|+|140288114|140288167	ALL_25570482.p2	XLOC_1286330	0.000412282	0.00316993	0	0	0	0	0
AAGMGVVVVVVVMVSGVEVAVSQDCATSLQPER	N	AAGMGVVVVVVVMVSGVEVAVSQDCATSLQPER	chr8|-|141302297|141302395	ALL_27050639.p2	XLOC_1301648	0.00180073	0.00732298	0	0	0	0	0
AAGMLLTGPAKK	N	AAGMLLTGPAKK	chr15|+|38873145|38873180	ALL_09281438.p1	XLOC_426124	0.00119238	0.00453945	0	0	0	0	0
AAGMPQLLR	N	AAGMPQLLR	chr21|+|44976809|44976835	ALL_17639238.p1	XLOC_769476	0.000214592	0.000777721	0	0	0	0	0
AAGMSAGLECSLCLGDREK	N	AAGMSAGLECSLCLGDREK	chr5|-|32232049|32232105	ALL_22130252.p6	XLOC_1020143	0.00162471	0.00859109	0	0	0	0	0
AAGNPALMR	N	AAGNPALMR	chr9|-|133410732|133410758	ALL_29246461.p6	XLOC_1376662	0.00138133	0.00469772	0	0	1	0	0
AAGNVLGFLLVQK	N	AAGNVLGFLLVQK	chr7|-|64289671|64289709	ALL_26658717.p3	XLOC_1218671	0.00105069	0.0040903	0	0	0	0	0
AAGPAGGAEPLFPGSR	N	AAGPAGGAEPLFPGSR	chr9|-|133121083|133121130	ALL_28321239.p1	XLOC_1380766	0.00114033	0.00191402	0	0	1	0	0
AAGPASGAGPPAPAHGARPGGKPAANPPRAPQP	N	AAGPASGAGPPAPAHGARPGGKPAANPPRAPQP	chr2|-|98444882|98444980	ALL_14579795.p3	XLOC_610268	0.000642194	0.00741733	0	0	0	0	0
AAGPFLPPSHASTSSRSPPPR	N	AAGPFLPPSHASTSSRSPPPR	chr2|-|36355537|36355599	ALL_15495111.p4	XLOC_615556	0.00100465	0.00435367	0	0	0	0	0
AAGPGLTLEALLCALAR	N	AAGPGLTLEALLCALAR	chr16|+|58516263|58516313	ALL_10086178.p2	XLOC_469946	0.0017129	0.0060027	0	0	0	0	0
AAGPGRPSPPQATPTWGGGLRAAGGDSGLSR	N	AAGPGRPSPPQATPTWGGGLRAAGGDSGLSR	chr17|-|81393814|81393906	ALL_11451328.p2	XLOC_512688	0.000617075	0.00301803	0	0	0	0	0
AAGPGVHGAEAGPDGLLGSAPAGARETPGADK	N	AAGPGVHGAEAGPDGLLGSAPAGARETPGADK	chr16|+|67538783|67538824|67538990|67539043	ALL_10498857.p4	XLOC_470162	0.000127596	0.000537693	1	0	0	0	0
AAGPLFPAAGSR	N	AAGPLFPAAGSR	chr1|-|206933159|206933187|206934420|206934426	ALL_01495524.p1	XLOC_013855	7.66977e-06	5.90894e-05	1	1	1	1	1
AAGPPAGLALR	N	AAGPPAGLALR	chr19|+|47021823|47021847|47022909|47022916	ALL_13605824.p2	XLOC_587315	9.06857e-05	0.000214261	1	0	1	1	0
AAGPPPAAAAAAAAR	N	AAGPPPAAAAAAAAR	chr14|-|21098336|21098380	ALL_08029334.p2	XLOC_380320	0.000212784	0.000777862	0	0	1	0	0
AAGPSSVTHAGVQ	N	AAGPSSVTHAGVQ	chr15|+|99808296|99808302|99812973|99813004	ALL_08986984.p22	XLOC_428012	0.00096597	0.00589656	0	0	0	0	0
AAGPSSYLSHSAFQLLLAPACGLCR	N	AAGPSSYLSHSAFQLLLAPACGLCR	chr1|+|108121403|108121477	ALL_02590365.p1	XLOC_010955	0.000223998	0.00130173	0	0	1	0	0
AAGPSVAGPTR	N	AAGPSVAGPTR	chr17|+|1730733|1730765	ALL_11455835.p4	XLOC_506255	0.00133434	0.00385232	0	0	1	0	0
AAGQAAALVHLYLDGSVLVTHGGLEMGQGVHTKMLQVR	N	AAGQAAALVHLYLDGSVLVTHGGLEMGQGVHTKMLQVR	chr2|+|200651190|200651201|200656842|200656943	ALL_15421806.p1	XLOC_612954	0.000592275	0.00324426	0	0	0	0	0
AAGQEPLHNEELAGAGRVAQPGPLEPEEPR	N	AAGQEPLHNEELAGAGRVAQPGPLEPEEPR	chr20|-|3203331|3203416|3204156|3204159	ALL_17545278.p1	XLOC_738900	0.000168837	0.000621384	0	0	1	0	0
AAGQMQSAR	N	AAGQMQSAR	chr5|-|179858828|179858854	ALL_22440484.p2	XLOC_1024318	0.00038476	0.00152529	0	0	0	0	0
AAGQVGGQVGAASAGR	N	AAGQVGGQVGAASAGR	chr1|+|15758621|15758668	ALL_01511573.p21	XLOC_000607	0.00076057	0.00128908	0	0	1	0	0
AAGQVGGQVGAASAGRESRAPSPR	N	AAGQVGGQVGAASAGRESRAPSPR	chr1|+|15758621|15758692	ALL_01511573.p21	XLOC_000607	0.000865037	0.0036603	0	0	0	0	0
AAGRASSLGEQPGLFVPSPGKGGTHSR	N	AAGRASSLGEQPGLFVPSPGKGGTHSR	chr8|+|68330704|68330784	ALL_26846039.p4	XLOC_1296045	0.00027532	0.00171616	0	0	0	0	0
AAGREAVPYKATGVELPK	N	AAGREAVPYKATGVELPK	chr2|-|12973192|12973245	ALL_16175312.p1	XLOC_614748	0.00107369	0.00513983	0	0	0	0	0
AAGRGAQGGLCDAAQQSQSGQGGPQGR	N	AAGRGAQGGLCDAAQQSQSGQGGPQGR	chr1|-|43936093|43936173	ALL_00704497.p1	XLOC_001727	0.0018601	0.00843049	0	0	0	0	0
AAGRGDVPTK	N	AAGRGDVPTK	chr3|+|121494471|121494500	ALL_19046931.p1	XLOC_811144	2.30214e-05	0.000270159	0	0	1	0	0
AAGRGDVPTKRPPVLR	N	AAGRGDVPTKRPPVLR	chr3|+|121494471|121494518	ALL_19046931.p1	XLOC_811144	0.000570875	0.00173495	0	0	1	0	0
AAGRRLQGFCLSLAHLGR	N	AAGRRLQGFCLSLAHLGR	chr16|-|88720510|88720525|88720616|88720653	ALL_10605893.p1	XLOC_474217	0.000452409	0.000621118	0	0	0	0	0
AAGRRVPVAK	N	AAGRRVPVAK	chr2|+|119223873|119223888|119230673|119230686	ALL_14803554.p4	XLOC_610823	0.00144682	0.00483878	0	0	0	0	0
AAGSALGTKGTGGRNAPSR	N	AAGSALGTKGTGGRNAPSR	chr20|-|58981095|58981151	ALL_17040582.p1	XLOC_741071	0.00306796	0.00610594	0	0	0	0	0
AAGSDLLSLPK	N	AAGSDLLSLPK	chr16|+|85445513|85445545	ALL_10667841.p6	XLOC_470735	0.000429551	0.00159611	0	0	0	0	0
AAGSGAGVHLQR	N	AAGSGAGVHLQR	chr19|+|7641636|7641671	ALL_13417363.p4	XLOC_585921	0.00014754	0.000958688	0	0	0	0	0
AAGSGPSAAPEAGR	N	AAGSGPSAAPEAGR	chr17|-|21042602|21042643	ALL_11553705.p2	XLOC_510087	0.000455033	0.00248265	0	0	0	0	0
AAGSGRPPPGPWTDGPLDPR	N	AAGSGRPPPGPWTDGPLDPR	chr20|-|20367431|20367490	ALL_16963904.p1	XLOC_737258	0.000420224	0.00275453	0	0	0	0	0
AAGSLAPTWNWGQGK	N	AAGSLAPTWNWGQGK	chr6|+|158560317|158560361	ALL_23631310.p7	XLOC_1118703	0.000858792	0.00582474	0	0	0	0	0
AAGSLVAAAL	N	AAGSLVAAAL	chr20|+|60206563|60206592	ALL_16967607.p5	XLOC_738595	1.06946e-05	7.28173e-05	0	0	1	0	0
AAGSQWAPSK	N	AAGSQWAPSK	chr19|+|18605796|18605825	ALL_13718327.p2	XLOC_586377	0.000528286	0.00312621	0	0	0	0	0
AAGSRAAGSGRQGFLPTPTPSPAQGSPCPQLFPR	N	AAGSRAAGSGRQGFLPTPTPSPAQGSPCPQLFPR	chr8|-|142809895|142809996	ALL_27467820.p10	XLOC_1297733	0.00373022	0.00696974	0	0	0	0	0
AAGSSPARLEQPPAGEGAGR	N	AAGSSPARLEQPPAGEGAGR	chr20|-|3239331|3239390	ALL_16926075.p6	XLOC_738900	0.000260999	0.00222362	0	0	0	0	0
AAGSSVLFSQEAAPELDFSAVGPAAPGSSCPGKAER	N	AAGSSVLFSQEAAPELDFSAVGPAAPGSSCPGKAER	chr19|-|33773570|33773677	ALL_13293713.p6	XLOC_586832	0.000550221	0.00454859	0	0	0	0	0
AAGSSVQPRPNQFR	N	AAGSSVQPRPNQFR	chr10|+|79445985|79446026	ALL_02918773.p2	XLOC_123075	0.00198814	0.00474171	0	0	1	0	0
AAGTANPAAATA	N	AAGTANPAAATA	chr1|-|174160004|174160039	ALL_00628319.p1	XLOC_012747	0.000548843	0.00146661	0	0	0	0	0
AAGTGDAAVCSECSVNRAAGTGAAAVCSECSVNR	N	AAGTGDAAVCSECSVNRAAGTGAAAVCSECSVNR	chr8|-|144624564|144624665	ALL_27134872.p3	XLOC_1301805	0.000301998	0.0022214	0	0	0	0	0
AAGTGGGSGSNLPARR	N	AAGTGGGSGSNLPARR	chr17|-|162890|162937	ALL_12033980.p1	XLOC_509175	0.00100177	0.00369625	0	0	1	0	0
AAGTGPGPPHGAQPR	N	AAGTGPGPPHGAQPR	chr19|-|2151368|2151412	ALL_13347574.p2	XLOC_587834	4.79367e-05	0.000397981	1	0	1	1	0
AAGTTHQQRGATLSAESFR	N	AAGTTHQQRGATLSAESFR	chr14|+|76112426|76112482	ALL_08475240.p8	XLOC_379304	0.00159904	0.00762312	0	0	0	0	0
AAGTYSLSPLVGQSESAAER	N	AAGTYSLSPLVGQSESAAER	chr15|-|98649635|98649694	ALL_09040954.p11	XLOC_430964	1.81632e-06	1.91699e-05	1	0	1	1	0
AAGVAGAGDAKPAEGFMGR	N	AAGVAGAGDAKPAEGFMGR	chr19|+|1324523|1324579	ALL_13251035.p1	XLOC_585580	0.000869346	0.00473547	0	0	0	0	0
AAGVGALPSCQAQSAMLPVADGTPLPAPGGMQALGK	N	AAGVGALPSCQAQSAMLPVADGTPLPAPGGMQALGK	chr17|-|41764794|41764901	ALL_11665214.p1	XLOC_510950	0.000452069	0.00783074	0	0	0	0	0
AAGVGKVTK	N	AAGVGKVTK	chr12|+|16991993|16992019	ALL_07019867.p3	XLOC_255151	0.00231885	0.00485387	0	0	0	0	0
AAGVNVEPFR	N	AAGVNVEPFR	chr14|+|76968782|76968811	ALL_08130135.p1	XLOC_379329	9.64221e-05	0.000540252	1	0	1	1	0
AAGVPGAAAATGPR	N	AAGVPGAAAATGPR	chr3|+|113212253|113212294	ALL_19644498.p4	XLOC_805641	0.00103874	0.0052381	0	0	0	0	0
AAGVRSAEACGCTPLVLGATFR	N	AAGVRSAEACGCTPLVLGATFR	chr10|-|16817316|16817381	ALL_02896715.p1	XLOC_121122	0.00152872	0.006795	0	0	0	0	0
AAGVVVFGEPLTASLGTDGSHYWSK	N	AAGVVVFGEPLTASLGTDGSHYWSK	chr10|+|132200349|132200423	ALL_02887378.p1	XLOC_120509	1.02229e-05	0.000295778	1	0	0	0	0
AAGWAATPVVSRQDELESHSNVEGGFYR	N	AAGWAATPVVSRQDELESHSNVEGGFYR	chr15|+|25673112|25673195	ALL_08993619.p1	XLOC_428367	0.000174694	0.000777584	0	0	0	0	0
AAGWSSWPSPPCSGDGGLENLGK	N	AAGWSSWPSPPCSGDGGLENLGK	chr9|+|136928538|136928606	ALL_28120853.p12	XLOC_1376886	0.00179517	0.00826045	0	0	0	0	0
AAHDLALACK	N	AAHDLALACK	chr11|-|112267747|112267776	ALL_04288003.p2	XLOC_192809	1.02179e-06	1.84016e-05	1	1	1	1	1
AAHGAANHLFLLLSTAGVVDR	W	AAHGAANHLFPLLSTAGVVDR	chr4|+|764535|764597	ALL_21004240.p86	XLOC_908399	0.000575857	0.00345092	0	0	1	0	0
AAHHHAFKGQLPGEHLGFEGR	N	AAHHHAFKGQLPGEHLGFEGR	chr9|+|21818044|21818106	ALL_28696631.p2	XLOC_1374009	0.00136322	0.0045703	0	0	0	0	0
AAHHVVQVLQVLGGDR	N	AAHHVVQVLQVLGGDR	chr1|-|9596877|9596924	ALL_00415801.p1	XLOC_000415	0.00095941	0.00686815	0	0	0	0	0
AAHLEMFLPPGGFVVSLASGVKPQTFTVSVTAHKSSGDPK	N	AAHLEMFLPPGGFVVSLASGVKPQTFTVSVTAHKSSGDPK	chr8|-|115037548|115037667	ALL_27907127.p1	XLOC_1301028	0.0008184	0.00695326	0	0	0	0	0
AAHLGSRGGGSR	N	AAHLGSRGGGSR	chr2|-|43225983|43226018	ALL_15734761.p2	XLOC_615711	0.000846267	0.0048363	0	0	1	0	0
AAHLPEENK	N	AAHLPEENK	chr18|+|55289712|55289738	ALL_12874298.p13	XLOC_544408	0.00292964	0.00768911	0	0	0	0	0
AAHLREGKVAQSGWTVESLGNGAGLR	N	AAHLREGKVAQSGWTVESLGNGAGLR	chr9|-|130121520|130121597	ALL_28108888.p1	XLOC_1376497	0.00171728	0.00487045	0	0	0	0	0
AAHLTGFALECGPDGK	N	AAHLTGFALECGPDGK	chr12|+|4850035|4850082	ALL_05642378.p63	XLOC_254753	0.00182395	0.00479789	0	0	0	0	0
AAHPGPAAEGGLGGSRPHPVAAHGGQR	N	AAHPGPAAEGGLGGSRPHPVAAHGGQR	chr11|+|369600|369680	ALL_04598623.p30	XLOC_185564	0.00184339	0.00561567	0	0	0	0	0
AAHPQQLSRPEPMQPWAGRPAHREQFDLTV	N	AAHPQQLSRPEPMQPWAGRPAHREQFDLTV	chr4|+|150250388|150250462|150253474|150253488	ALL_20647172.p22	XLOC_911515	0.000298802	0.00120322	0	0	0	0	0
AAHPSSGSAGNASGSSALGTR	N	AAHPSSGSAGNASGSSALGTR	chr10|+|133010064|133010126	ALL_03520609.p3	XLOC_120558	0.000369021	0.00184312	0	0	0	0	0
AAHRGPLVQEGAGVPGSDWAALAGPFAPTNER	N	AAHRGPLVQEGAGVPGSDWAALAGPFAPTNER	chr17|-|3893118|3893213	ALL_11843052.p1	XLOC_509320	0.00162696	0.00617587	0	0	0	0	0
AAHRYNVNPVYNFKFSSSHLNK	N	AAHRYNVNPVYNFKFSSSHLNK	chr3|-|153373540|153373605	ALL_18765514.p2	XLOC_806795	0.00124843	0.00784499	0	0	0	0	0
AAHSEGNTTAGLGK	N	AAHSEGNTTAGLGK	chr12|+|69598385|69598426	ALL_05701727.p2	XLOC_256468	1.50762e-05	8.68621e-05	1	0	1	1	0
AAHSFNFLK	N	AAHSFNFLK	chr2|-|62446959|62446985	ALL_15921312.p3	XLOC_609311	0.000835264	0.00647629	0	0	0	0	0
AAHSQLHGLLPPPLSQPMWGSWTRLPSPRPVA	N	AAHSQLHGLLPPPLSQPMWGSWTRLPSPRPVA	chr1|+|1303579|1303674	ALL_00562972.p2	XLOC_006830	0.00150829	0.00804016	0	0	0	0	0
AAHSRAGRMDSNTAPLGPSCPQPPPAPQPQAR	N	AAHSRAGRMDSNTAPLGPSCPQPPPAPQPQAR	chr4|+|6269996|6270014|6277451|6277527	ALL_20886467.p5	XLOC_908593	0.00019684	0.00116453	0	0	1	0	0
AAHTSGQYL	N	AAHTSGQYL	chr16|-|4463558|4463584	ALL_10127364.p1	XLOC_471188	0.000768237	0.00448214	0	0	1	0	0
AAHVPSFLGPPVLQASVAR	N	AAHVPSFLGPPVLQASVAR	chr19|+|4500945|4501001	ALL_13256334.p1	XLOC_585747	0.00110682	0.00515739	0	0	0	0	0
AAHVSSESAHMATQAHSLSYAGCNFLR	N	AAHVSSESAHMATQAHSLSYAGCNFLR	chr9|+|4793062|4793142	ALL_28029613.p1	XLOC_1373633	3.09484e-06	1.07776e-05	1	1	1	1	1
AAHVYLPDSTR	N	AAHVYLPDSTR	chr9|-|35673510|35673542	ALL_28045285.p4	XLOC_1374345	0.00129359	0.0071477	0	0	1	0	0
AAKGGAEADVPLPRGDLELHLGALHGQEDTPGGLLGK	N	AAKGGAEADVPLPRGDLELHLGALHGQEDTPGGLLGK	chr1|-|2357427|2357537	ALL_01183273.p1	XLOC_006925	0.000655365	0.00206199	0	0	0	0	0
AAKGLAAWSDLVAGAVVQAVPGSRR	N	AAKGLAAWSDLVAGAVVQAVPGSRR	chr4|-|24473041|24473115	ALL_20674856.p3	XLOC_913268	0.00044334	0.00287105	0	0	0	0	0
AAKGPQAPEASSLGEGVHFFFLFLSFLFFFFFLGR	N	AAKGPQAPEASSLGEGVHFFFLFLSFLFFFFFLGR	chr12|-|114686410|114686514	ALL_06442938.p11	XLOC_261902	0.000736084	0.0034202	0	0	0	0	0
AAKGPSYFLAGAPLTQPCPGLWSDLACSLLSHLR	N	AAKGPSYFLAGAPLTQPCPGLWSDLACSLLSHLR	chr8|-|144429966|144430067	ALL_26925726.p7	XLOC_1301805	0.0010995	0.00435342	0	0	0	0	0
AAKGSSSFHLLTPRPCFLNGQQLLVEVPLGMQSSGP	N	AAKGSSSFHLLTPRPCFLNGQQLLVEVPLGMQSSGP	chr3|-|126133182|126133289	ALL_18841643.p24	XLOC_811283	0.000649085	0.00231451	0	0	0	0	0
AAKLSPSQLPDPPNVGKLNCWF	N	AAKLSPSQLPDPPNVGKLNCWF	chr2|+|112679853|112679918	ALL_14593031.p1	XLOC_610707	0.000830119	0.00272793	0	0	0	0	0
AAKLYLTYCPETLNDLCSSSQFSKALHSNTH	N	AAKLYLTYCPETLNDLCSSSQFSKALHSNTH	chr4|-|141712248|141712340	ALL_20643430.p2	XLOC_911369	6.98708e-05	0.000818301	0	0	0	0	0
AAKQGGRNPVQLR	N	AAKQGGRNPVQLR	chr12|-|99080107|99080145	ALL_07096079.p4	XLOC_261229	0.00219361	0.00428423	0	0	0	0	0
AAKTENLKCSQHLK	N	AAKTENLKCSQHLK	chr17|-|58804869|58804910	ALL_11896553.p8	XLOC_511610	0.000666524	0.00079298	0	0	0	0	0
AAKWGLATWAVEAAATPAPWTTR	N	AAKWGLATWAVEAAATPAPWTTR	chr10|+|43119594|43119662	ALL_02824702.p1	XLOC_118125	0.000309138	0.00381124	0	0	0	0	0
AALAAASPLNPSLFTQEEGVLGVRSEEGREGHGR	N	AALAAASPLNPSLFTQEEGVLGVRSEEGREGHGR	chr9|+|124860338|124860439	ALL_28380523.p4	XLOC_1376389	0.000740276	0.0040732	0	0	0	0	0
AALAALQEELLK	N	AALAALQEELLK	chr2|+|68627688|68627723	ALL_14559228.p1	XLOC_609496	0.000117752	0.000135969	1	0	0	0	0
AALAALRQQN	N	AALAALRQQN	chr4|-|130092022|130092051	ALL_21839022.p5	XLOC_911160	0.000393821	0.00111339	0	0	0	0	0
AALAAVSAPFLGNSGR	N	AALAAVSAPFLGNSGR	chr6|-|41247305|41247352	ALL_23569806.p5	XLOC_1116222	0.000323785	0.00186739	0	0	0	0	0
AALAEWQPGPR	N	AALAEWQPGPR	chr15|-|97997474|97997506	ALL_09490434.p21	XLOC_430964	0.00280126	0.00614542	0	0	0	0	0
AALAGQERVPGGAGASPRPGR	N	AALAGQERVPGGAGASPRPGR	chr18|-|4455486|4455548	ALL_12772676.p1	XLOC_545112	0.000277269	0.00145897	0	0	1	0	0
AALAGSPSK	N	AALAGSPSK	chr1|+|184760771|184760797	ALL_02142387.p2	XLOC_005090	0.00038161	0.000672952	0	0	0	0	0
AALAGSSAASADCSPAAADLPFAPR	N	AALAGSSAASADCSPAAADLPFAPR	chr4|+|6269859|6269933	ALL_20886466.p4	XLOC_908593	0.000768174	0.00437976	0	0	0	0	0
AALAGTVGAQGPR	N	AALAGTVGAQGPR	chr10|-|119165784|119165822	ALL_02938824.p12	XLOC_124392	0.000871291	0.00520099	0	0	1	0	0
AALAHGGLTK	N	AALAHGGLTK	chr7|-|41058429|41058458	ALL_25587414.p2	XLOC_1213550	0.00159977	0.00364361	0	0	0	0	0
AALAKCNWR	N	AALAKCNWR	chr6|-|169159677|169159703	ALL_23976922.p10	XLOC_1124187	0.000142729	0.00111446	0	0	0	0	0
AALALGVSDR	N	AALALGVSDR	chr12|+|120694414|120694443	ALL_05734497.p74	XLOC_257845	0.000229924	0.000988151	0	0	1	0	0
AALALQDWR	N	AALALQDWR	chr21|+|45465625|45465651	ALL_17640066.p7	XLOC_769508	0.000306333	0.00190457	0	0	1	0	0
AALAMSLQK	N	AALAMSLQK	chr6|+|78867565|78867591	ALL_24917959.p1	XLOC_1116925	0.000417286	0.00128733	0	0	1	0	0
AALANPKSTEQALR	N	AALANPKSTEQALR	chr11|-|14913423|14913464	ALL_04616922.p1	XLOC_186075	0.00088371	0.00360268	0	0	1	0	0
AALANVNNK	N	AALANVNNK	chr12|+|9149168|9149194	ALL_06308169.p2	XLOC_258754	0.000425313	0.0033122	0	0	0	0	0
AALAPAPAGR	N	AALAPAPAGR	chr2|+|241065646|241065675	ALL_15140182.p1	XLOC_614234	0.0013767	0.0025985	0	0	0	0	0
AALARQREFR	N	AALARQREFR	chr4|+|118265580|118265609	ALL_21650320.p1	XLOC_915539	0.00260329	0.00711018	0	0	0	0	0
AALAVAQGGR	N	AALAVAQGGR	chr7|-|151440075|151440104	ALL_25379247.p3	XLOC_1221614	0.00112893	0.000514054	0	0	0	0	0
AALAWPLLTK	N	AALAWPLLTK	chrX|+|153765325|153765354	ALL_29948961.p25	XLOC_1441095	0.00181903	0.00876709	0	0	0	0	0
AALCGGLLR	N	AALCGGLLR	chr18|-|36707744|36707770	ALL_12814795.p1	XLOC_546028	0.000159501	0.00115486	0	0	1	0	0
AALCLAQMRPR	N	AALCLAQMRPR	chr22|-|32281313|32281345	ALL_18235461.p28	XLOC_787744	0.000973133	0.00290336	0	0	0	0	0
AALDAAFSRGGLGKEEGR	N	AALDAAFSRGGLGKEEGR	chr20|-|45101058|45101111	ALL_17207473.p4	XLOC_740459	0.000650499	0.00366308	0	0	1	0	0
AALDAPLLQMK	N	AALDAPLLQMK	chr7|-|5870632|5870664	ALL_25709315.p1	XLOC_1212677	0.000273673	0.000920887	0	0	1	0	0
AALDAVVGESEGLGRTQLNEAVQR	N	AALDAVVGESEGLGRTQLNEAVQR	chr20|+|347604|347675	ALL_16872605.p3	XLOC_736768	0.000804737	0.00744106	0	0	0	0	0
AALDSSGEAHGTHLQSPEGR	N	AALDSSGEAHGTHLQSPEGR	chr3|-|45234725|45234784	ALL_19293661.p13	XLOC_804025	0.0010863	0.00613286	0	0	0	0	0
AALEATLAETEAR	N	AALEATLAETEAR	chr6|+|71585657|71585695	ALL_23586040.p1	XLOC_1116810	0.000257982	0.00129825	0	0	1	0	0
AALEAYHKGWGVSVVVGVAASGEELATRPFQLVTGR	N	AALEAYHKGWGVSVVVGVAASGEELATRPFQLVTGR	chr6|-|65837119|65837226	ALL_23960195.p1	XLOC_1121395	4.52116e-06	3.10472e-05	1	1	1	1	1
AALEENPYFR	N	AALEENPYFR	chr12|-|76386630|76386659	ALL_05793665.p1	XLOC_260751	1.57709e-05	0.00010457	1	0	1	1	0
AALEETLPRSTTQ	N	AALEETLPRSTTQ	chr5|-|147671906|147671944	ALL_22161118.p28	XLOC_1023272	0.000385599	0.0017934	0	0	1	0	0
AALEKDTLDKELCYNAK	N	AALEKDTLDKELCYNAK	chrX|-|90528113|90528163	ALL_29745452.p3	XLOC_1488530	0.00115842	0.00334007	0	0	0	0	0
AALELQASGV	N	AALELQASGV	chr20|-|38233642|38233671	ALL_16943066.p59	XLOC_740211	0.000228519	0.00121269	0	0	1	0	0
AALELSQTWGEPTGKEGR	N	AALELSQTWGEPTGKEGR	chr8|-|42279142|42279195	ALL_26835434.p81	XLOC_1295419	0.000844773	0.0029901	0	0	0	0	0
AALEQEQNEGK	N	AALEQEQNEGK	chr16|+|1290938|1290970	ALL_10774761.p2	XLOC_471004	0.000170406	0.000592323	0	0	1	0	0
AALETAGSDRAR	N	AALETAGSDRAR	chr22|+|45163200|45163235	ALL_18075292.p1	XLOC_790008	0.000384948	0.0027966	0	0	0	0	0
AALEVNAVSSVPAPDPGK	N	AALEVNAVSSVPAPDPGK	chr4|-|7768977|7769008|7774739|7774760	ALL_21347731.p1	XLOC_912889	0.00251955	0.00737398	0	0	0	0	0
AALFEECQTNR	N	AALFEECQTNR	chr14|+|101461545|101461577	ALL_08018376.p3	XLOC_380017	0.000684584	0.00458479	0	0	0	0	0
AALGAGFSDK	N	AALGAGFSDK	chr2|+|26277073|26277102	ALL_15843337.p1	XLOC_608463	8.86614e-06	1.84328e-05	1	1	1	1	1
AALGAVSPPR	N	AALGAVSPPR	chr12|+|42483174|42483203	ALL_07081613.p1	XLOC_259639	0.000148158	0.00272075	0	0	0	0	0
AALGCQVRWMSR	N	AALGCQVRWMSR	chr4|-|184765873|184765908	ALL_20714315.p1	XLOC_917093	0.00242401	0.00720169	0	0	0	0	0
AALGDGVEMALLVMKHDSPK	N	AALGDGVEMALLVMKHDSPK	chr10|+|122508186|122508245	ALL_02882570.p11	XLOC_120233	0.00138626	0.00472849	0	0	0	0	0
AALGEPQPASSSSQAVPCPPLEVPSSSRGPL	N	AALGEPQPASSSSQAVPCPPLEVPSSSRGPL	chr1|-|26697997|26698089	ALL_00433827.p3	XLOC_001085	0.00149045	0.00533247	0	0	0	0	0
AALGFWPQRR	N	AALGFWPQRR	chr20|-|62396639|62396668	ALL_16954953.p1	XLOC_741201	0.00103931	0.0055853	0	0	0	0	0
AALGGHVAGCHLR	W	AVLGGHVAGCHLR	chr9|-|1044664|1044702	ALL_28025369.p1	XLOC_1373563	8.5049e-05	0.000613084	0	0	0	0	0
AALGGLPLWR	N	AALGGLPLWR	chr12|+|2812665|2812694	ALL_05640456.p1	XLOC_254723	0.00233723	0.00785247	0	0	1	0	0
AALGLGLERAELGCQRAAR	N	AALGLGLERAELGCQRAAR	chr7|+|102286870|102286926	ALL_25476753.p8	XLOC_1215147	0.00347532	0.00911039	0	0	0	0	0
AALGLVDLSGFK	N	AALGLVDLSGFK	chr9|-|120756485|120756520	ALL_28313677.p7	XLOC_1380079	0.00123749	0.00729979	0	0	0	0	0
AALGLVNLVSR	N	AALGLVNLVSR	chr10|+|95953708|95953740	ALL_02861599.p4	XLOC_119393	3.11655e-05	8.74151e-05	1	0	0	0	0
AALGPAAPAL	N	AALGPAAPAL	chr12|-|52839262|52839291	ALL_05777278.p2	XLOC_260029	9.97603e-06	5.90894e-05	1	0	0	0	0
AALGPGSETRVGMGLGRCSPAPR	N	AALGPGSETRVGMGLGRCSPAPR	chr11|-|67674654|67674722	ALL_04269928.p9	XLOC_191461	0.0010504	0.00582582	0	0	0	0	0
AALGQPLPWQNPR	N	AALGQPLPWQNPR	chr22|+|31327408|31327446	ALL_18027323.p2	XLOC_787694	0.00325753	0.00784973	0	0	0	0	0
AALGSPSSGAGHR	N	AALGSPSSGAGHR	chr16|-|30566239|30566277	ALL_10070407.p1	XLOC_469376	0.000579252	0.00311798	0	0	0	0	0
AALGTCLGGLLFSGLLKNGQYNDSL	N	AALGTCLGGLLFSGLLKNGQYNDSL	chr15|+|74867923|74867997	ALL_09784986.p12	XLOC_427350	0.00292409	0.0086425	0	0	0	0	0
AALGVCPGGDRVTAWQLPGLPR	N	AALGVCPGGDRVTAWQLPGLPR	chr19|+|7198488|7198553	ALL_14122556.p1	XLOC_585872	0.000895596	0.00521948	0	0	0	0	0
AALHLYSNTLNFQMEPSGRK	N	AALHLYSNTLNFQMEPSGRK	chrX|-|153930945|153930966|153932071|153932108	ALL_29538998.p1	XLOC_1444293	0.00027742	0.00160557	0	0	1	0	0
AALKHSVNLNYALGHR	N	AALKHSVNLNYALGHR	chr5|+|181170943|181170990	ALL_22472646.p1	XLOC_1019347	0.000900256	0.00533665	0	0	0	0	0
AALKSPCVPPLHPFLSPPK	N	AALKSPCVPPLHPFLSPPK	chr4|-|163533338|163533394	ALL_20987894.p1	XLOC_911771	0.00155478	0.00449091	0	0	0	0	0
AALLAEAVSVPLPEACTALLGTTDLCSFVR	N	AALLAEAVSVPLPEACTALLGTTDLCSFVR	chr12|-|54006439|54006528	ALL_05779515.p3	XLOC_260107	0.00286704	0.00673152	0	0	0	0	0
AALLAHYNLCLLGSSDSLASASR	N	AALLAHYNLCLLGSSDSLASASR	chr2|-|233516748|233516816	ALL_14762721.p14	XLOC_621869	0.00273175	0.00743896	0	0	0	0	0
AALLANLLK	N	AALLANLLK	chr8|+|60830583|60830609	ALL_26989943.p1	XLOC_1295867	0.00018293	0.00100264	0	0	0	0	0
AALLANVGTLSALR	N	AALLANVGTLSALR	chr1|-|976232|976269|978881|978884	ALL_00562366.p1	XLOC_006830	4.6705e-06	1.54562e-05	1	0	1	1	0
AALLAQAMAGLR	N	AALLAQAMAGLR	chr19|-|52753828|52753863	ALL_13876582.p5	XLOC_590490	9.20489e-05	0.000574235	0	0	1	0	0
AALLATWGWK	N	AALLATWGWK	chr17|-|81111830|81111859	ALL_11418675.p1	XLOC_512688	0.00063637	0.00277031	0	0	0	0	0
AALLDEAGGR	N	AALLDEAGGR	chr14|+|68708404|68708433	ALL_08121759.p1	XLOC_379068	0.000647014	0.00434891	0	0	1	0	0
AALLDFGLAWGL	N	AALLDFGLAWGL	chr5|-|145390900|145390935	ALL_22096804.p1	XLOC_1018449	0.00013317	0.00063027	0	0	0	0	0
AALLDGTALR	N	AALLDGTALR	chr14|+|24429351|24429380	ALL_07969202.p3	XLOC_378081	0.00194795	0.00559171	0	0	0	0	0
AALLEAAPR	N	AALLEAAPR	chr2|-|208854835|208854861	ALL_14647451.p6	XLOC_613205	0.000566533	0.00247559	0	0	0	0	0
AALLEEECRLMVT	N	AALLEEECRLMVT	chr19|+|34653153|34653191	ALL_13594107.p2	XLOC_586848	0.000424799	0.00237728	0	0	0	0	0
AALLEGNLASR	N	AALLEGNLASR	chr4|-|1937344|1937376	ALL_20576497.p12	XLOC_908457	0.00245148	0.00672092	0	0	0	0	0
AALLEVWSTSLRPPSTWDPLHLSR	N	AALLEVWSTSLRPPSTWDPLHLSR	chr6|+|30721697|30721768	ALL_24902495.p3	XLOC_1115865	0.00178822	0.004536	0	0	0	0	0
AALLFVFLR	N	AALLFVFLR	chr6|+|146857932|146857958	ALL_24797239.p4	XLOC_1118422	0.000911534	0.00484124	0	0	0	0	0
AALLGEPRTSSK	N	AALLGEPRTSSK	chr17|+|3663134|3663169	ALL_11601873.p2	XLOC_506367	9.51586e-05	0.000338377	0	0	0	0	0
AALLGNLLEMK	N	AALLGNLLEMK	chr6|+|20416545|20416577	ALL_24038468.p2	XLOC_1115494	0.00345478	0.00624274	0	0	0	0	0
AALLGNRVSCGR	N	AALLGNRVSCGR	chr5|+|177502654|177502689	ALL_22170467.p2	XLOC_1024236	0.00012561	0.00082661	0	0	0	0	0
AALLLAGLDP	N	AALLLAGLDP	chr22|+|19785992|19786021	ALL_18210659.p1	XLOC_787336	0.000937049	0.00279202	0	0	0	0	0
AALLLESLLK	N	AALLLESLLK	chr18|-|3076693|3076722	ALL_12672160.p1	XLOC_543266	0.000519309	0.00308339	0	0	1	0	0
AALLLEVLGR	W	TALLLEVLGR	chr6|+|158995412|158995441	ALL_24291929.p1	XLOC_1202244	0.0012359	0.00682123	0	0	0	0	0
AALLLGSWASAEFKFK	N	AALLLGSWASAEFKFK	chr16|+|1123902|1123949	ALL_10670554.p2	XLOC_470993	0.000412948	0.00385907	0	0	0	0	0
AALLMADGAAVSR	N	AALLMADGAAVSR	chr1|+|2558172|2558210	ALL_00006589.p23	XLOC_000145	9.27241e-05	0.000602888	0	0	0	0	0
AALLMVTGAGGQR	N	AALLMVTGAGGQR	chr3|+|184387374|184387412	ALL_18782354.p23	XLOC_807465	0.00059563	0.00293846	0	0	0	0	0
AALLNFLSVSLS	N	AALLNFLSVSLS	chr5|+|80433989|80434024	ALL_22059671.p8	XLOC_1017120	0.00121241	0.00493782	0	0	0	0	0
AALLNLSKELK	N	AALLNLSKELK	chr5|-|146926072|146926104	ALL_22591783.p7	XLOC_1018486	0.00142981	0.00611855	0	0	0	0	0
AALLNMLMDK	N	AALLNMLMDK	chr2|-|12866251|12866280	ALL_16319680.p4	XLOC_614748	0.00107989	0.00491923	0	0	0	0	0
AALLNQRHFCPPVNTEQYLELVLDATLQRCH	N	AALLNQRHFCPPVNTEQYLELVLDATLQRCH	chr4|+|90952282|90952374	ALL_20622602.p16	XLOC_910473	0.000715475	0.00436734	0	0	0	0	0
AALLPGQTK	N	AALLPGQTK	chr7|-|51015642|51015668	ALL_25337548.p8	XLOC_1218395	0.000895405	0.00374589	0	0	1	0	0
AALLPSHRWGK	N	AALLPSHRWGK	chr10|+|71291907|71291939	ALL_03263251.p58	XLOC_118751	0.000635857	0.00200697	0	0	0	0	0
AALLQGFVGHSK	N	AALLQGFVGHSK	chr19|-|14493346|14493381	ALL_13835478.p13	XLOC_588551	0.000296446	0.00157342	0	0	1	0	0
AALLQGRYPLPK	N	AALLQGRYPLPK	chr3|+|58299601|58299636	ALL_19317029.p3	XLOC_804601	5.16035e-05	0.000213189	1	0	0	0	0
AALLQNSLPTSHPWTRGR	N	AALLQNSLPTSHPWTRGR	chr15|+|74337107|74337160	ALL_09190959.p1	XLOC_427323	0.000556086	0.00630701	0	0	0	0	0
AALLQTEVR	N	AALLQTEVR	chr3|-|56139503|56139529	ALL_19177682.p1	XLOC_809782	0.000812219	0.0023245	0	0	0	0	0
AALLRQMPAGR	N	AALLRQMPAGR	chr19|-|10315797|10315829	ALL_13622717.p1	XLOC_588329	0.000721515	0.00293296	0	0	0	0	0
AALLRSCLRWR	N	AALLRSCLRWR	chr11|-|110296588|110296620	ALL_05270714.p3	XLOC_192708	0.000605673	0.00109503	0	0	1	0	0
AALLSKNVSYK	N	AALLSKNVSYK	chr19|-|5714931|5714963	ALL_13353308.p17	XLOC_588106	0.00196045	0.0051929	0	0	0	0	0
AALLTERTGMK	N	AALLTERTGMK	chr12|-|16401022|16401054	ALL_05761416.p2	XLOC_259023	0.000378219	0.00226346	0	0	0	0	0
AALLVAKER	N	AALLVAKER	chr1|-|167439497|167439523	ALL_00305482.p10	XLOC_012505	0.00189341	0.00509928	0	0	0	0	0
AALLVTSSSKSHVPSFKSHNK	N	AALLVTSSSKSHVPSFKSHNK	chr6|+|27063748|27063810	ALL_24953006.p12	XLOC_1120147	0.000510887	0.00259805	0	0	0	0	0
AALLWDLFK	N	AALLWDLFK	chr2|+|105816108|105816134	ALL_14586519.p21	XLOC_610519	0.00187271	0.00285122	0	0	0	0	0
AALLYNSPK	N	AALLYNSPK	chr22|-|17403356|17403382	ALL_18206715.p1	XLOC_787258	0.00265652	0.00656151	0	0	0	0	0
AALMANKYSSSNNQGNRSSSK	N	AALMANKYSSSNNQGNRSSSK	chr6|+|24579043|24579105	ALL_24182404.p1	XLOC_1120026	0.000134042	0.000504456	0	0	0	0	0
AALMLPERQAAEAHSR	N	AALMLPERQAAEAHSR	chr21|+|42272622|42272669	ALL_17634801.p78	XLOC_769392	0.00162911	0.00545651	0	0	0	0	0
AALNLLSPLSQVRNHYKNHLNYDHPGLVHPR	N	AALNLLSPLSQVRNHYKNHLNYDHPGLVHPR	chr2|-|74880053|74880145	ALL_15312858.p5	XLOC_609730	0.00173556	0.005729	0	0	0	0	0
AALNSLPTKK	N	AALNSLPTKK	chr1|+|169712970|169712999	ALL_02156250.p2	XLOC_012594	0.000424127	0.00330269	0	0	0	0	0
AALNTYYLTVSENLTFRNSFAR	N	AALNTYYLTVSENLTFRNSFAR	chr3|-|132220445|132220510	ALL_20130831.p3	XLOC_811519	0.00132694	0.006459	0	0	0	0	0
AALNWKCDLSSLQSQVSK	N	AALNWKCDLSSLQSQVSK	chr6|-|47695751|47695804	ALL_23578726.p25	XLOC_1116426	0.00159016	0.00543928	0	0	0	0	0
AALPAAGPCNQLLGCQCRSLSSK	N	AALPAAGPCNQLLGCQCRSLSSK	chr19|+|33382210|33382278	ALL_13293597.p3	XLOC_586813	6.43364e-06	8.38645e-05	1	0	0	0	0
AALPAQPPAHPR	N	AALPAQPPAHPR	chr7|+|150408016|150408051	ALL_25849285.p1	XLOC_1216465	0.000260742	0.000940936	0	0	0	0	0
AALPEGQFLDSR	N	AALPEGQFLDSR	chr14|-|23425764|23425799	ALL_08033218.p1	XLOC_380405	3.16685e-05	0.000138908	1	1	1	1	1
AALPEGQFLDSRK	N	AALPEGQFLDSRK	chr14|-|23425761|23425799	ALL_08033218.p1	XLOC_380405	2.46776e-06	2.17718e-05	1	0	1	1	0
AALPEMPRGSR	N	AALPEMPRGSR	chr8|+|47260944|47260976	ALL_26946507.p2	XLOC_1295525	0.00114749	0.00689417	0	0	0	0	0
AALPLFPPPHWQK	N	AALPLFPPPHWQK	chr12|+|120721840|120721878	ALL_05734522.p2	XLOC_257845	0.00106318	0.00624921	0	0	0	0	0
AALPPPPPAAGPGAAAR	N	AALPPPPPAAGPGAAAR	chr2|+|240568694|240568744	ALL_14960292.p3	XLOC_614213	0.00150464	0.00311097	0	0	0	0	0
AALPREGALAGAVVPDSAPALGLHPAQEMPPR	N	AALPREGALAGAVVPDSAPALGLHPAQEMPPR	chr7|+|149805459|149805554	ALL_25308324.p2	XLOC_1216451	0.000284599	0.0017886	0	0	0	0	0
AALPSECKPLLQK	N	AALPSECKPLLQK	chr17|-|40554592|40554630	ALL_11380079.p26	XLOC_510910	2.45099e-05	0.000107175	1	1	1	1	1
AALQAGGHWRAK	N	AALQAGGHWRAK	chr16|-|85081023|85081058	ALL_10167177.p4	XLOC_474020	0.000382244	0.00237154	0	0	0	0	0
AALQCSHVPLQLCQ	N	AALQCSHVPLQLCQ	chr10|-|73234888|73234917|73243843|73243854	ALL_02914954.p1	XLOC_122849	0.000755462	0.00297074	0	0	0	0	0
AALQEEVDLALLRTGGEVK	N	AALQEEVDLALLRTGGEVK	chr6|-|31964030|31964086	ALL_23558638.p8	XLOC_1115910	0.000336896	0.00168821	0	0	0	0	0
AALQELTRERSR	N	AALQELTRERSR	chr19|-|52390283|52390318	ALL_14008553.p1	XLOC_587554	0.000489354	0.00295647	0	0	1	0	0
AALQGPFKSAPPK	N	AALQGPFKSAPPK	chr11|-|45385473|45385511	ALL_05447938.p2	XLOC_186645	0.00177416	0.00747091	0	0	0	0	0
AALQGWNFNLVTQTR	N	AALQGWNFNLVTQTR	chr22|-|37500753|37500797	ALL_18288303.p1	XLOC_789600	0.00134652	0.00339919	0	0	0	0	0
AALQKELEKLK	N	AALQKELEKLK	chr17|-|56479929|56479961	ALL_12522068.p1	XLOC_511526	0.000705505	0.00523473	0	0	0	0	0
AALQKPTTSQQKPQSR	N	AALQKPTTSQQKPQSR	chr9|-|84670787|84670834	ALL_28068432.p1	XLOC_1375129	0.00160061	0.00509989	0	0	0	0	0
AALQLHFCQK	N	AALQLHFCQK	chr9|-|2765151|2765180	ALL_28027587.p17	XLOC_1373587	0.000154009	0.000601304	1	0	1	1	0
AALQLHLAR	N	AALQLHLAR	chr3|-|119034742|119034768	ALL_18907339.p6	XLOC_811065	0.00093864	0.00350662	0	0	0	0	0
AALQLMPSRLEDNPSGKGTLWAYGLPCAQA	N	AALQLMPSRLEDNPSGKGTLWAYGLPCAQA	chr4|-|43073504|43073593	ALL_20941598.p6	XLOC_913802	0.000313883	0.00272937	0	0	0	0	0
AALQNVMGVK	N	AALQNVMGVK	chrX|+|19236827|19236856	ALL_29448847.p1	XLOC_1438761	0.00153407	0.00478864	0	0	0	0	0
AALQQSRSLPWASHPTLPFPAAPAGPLSLLQR	W	AALQQSRSLPWASHPTLPFPAAPAGPLFLLQR	chr9|-|131299491|131299586	ALL_28646200.p15	XLOC_1380694	0.000225013	0.00112451	0	0	0	0	0
AALQSGKEASWFPTAGAGSLGPQFGVGGER	N	AALQSGKEASWFPTAGAGSLGPQFGVGGER	chr17|-|76122817|76122906	ALL_11454235.p1	XLOC_512381	0.000321337	0.00159718	0	0	0	0	0
AALQVVNLCLK	N	AALQVVNLCLK	chr2|+|237747857|237747889	ALL_14669991.p9	XLOC_614094	0.000127393	0.00067045	1	0	0	0	0
AALQWRNGK	N	AALQWRNGK	chr2|+|26292866|26292892	ALL_15263753.p2	XLOC_608463	0.00264704	0.00674251	0	0	0	0	0
AALREAPPPGGDAPPGPSALGCGQR	N	AALREAPPPGGDAPPGPSALGCGQR	chr17|+|30378805|30378879	ALL_11278889.p53	XLOC_507225	0.00203223	0.00534871	0	0	0	0	0
AALSAFSPLVSK	N	AALSAFSPLVSK	chr2|-|240719183|240719218	ALL_14766500.p5	XLOC_622205	0.000583327	0.00301432	0	0	0	0	0
AALSARPAGGGARSPEEPAGARGAR	N	AALSARPAGGGARSPEEPAGARGAR	chr5|-|11904111|11904185	ALL_22638238.p6	XLOC_1019718	0.000985173	0.00264186	0	0	0	0	0
AALSCSKSTVSVEASGEWK	N	AALSCSKSTVSVEASGEWK	chrX|-|152932089|152932145	ALL_29985589.p2	XLOC_1444238	0.000517806	0.00308583	0	0	0	0	0
AALSDASWKVSK	N	AALSDASWKVSK	chr12|-|52351345|52351380	ALL_05682347.p20	XLOC_255980	0.00106264	0.00737273	0	0	0	0	0
AALSDLCLK	N	AALSDLCLK	chr15|-|89623263|89623289	ALL_08975897.p28	XLOC_427791	0.00211799	0.0072925	0	0	0	0	0
AALSEAVGRMHR	N	AALSEAVGRMHR	chr19|-|51104003|51104038	ALL_13404086.p3	XLOC_590429	0.000149603	0.000944614	0	0	1	0	0
AALSEFCFGQ	N	AALSEFCFGQ	chr7|-|151172431|151172460	ALL_26284265.p4	XLOC_1216506	0.00181744	0.00797057	0	0	1	0	0
AALSELNLAGR	N	AALSELNLAGR	chr15|-|43530201|43530233	ALL_08934625.p10	XLOC_426318	0.000581929	0.00271708	0	0	0	0	0
AALSFSGMSHLHLTLSSPSTQLVSPCSFDGAWGR	N	AALSFSGMSHLHLTLSSPSTQLVSPCSFDGAWGR	chr6|-|169302152|169302253	ALL_23699782.p1	XLOC_1124187	3.73002e-05	0.000201592	1	0	1	1	0
AALSGVGGGGETGTPLAAPAGVSR	N	AALSGVGGGGETGTPLAAPAGVSR	chr17|-|68910587|68910658	ALL_11404561.p2	XLOC_512170	0.00133397	0.00350895	0	0	0	0	0
AALSLEVNLPLRQQQVELNSNFLSLKTVAK	N	AALSLEVNLPLRQQQVELNSNFLSLKTVAK	chr9|-|13597494|13597583	ALL_28457331.p1	XLOC_1373798	0.000176333	0.000944723	0	0	0	0	0
AALSMCKSVVAPATDGGLNLTSTFLRWDSGQEKPV	N	AALSMCKSVVAPATDGGLNLTSTFLRWDSGQEKPV	chr9|+|136979056|136979148|136979223|136979234	ALL_28121154.p3	XLOC_1376886	0.00170809	0.0045106	0	0	0	0	0
AALSPNFQMK	N	AALSPNFQMK	chr17|+|22294494|22294523	ALL_12463030.p1	XLOC_507052	0.000154965	0.000765306	0	0	1	0	0
AALSQDFPLYGNNK	N	AALSQDFPLYGNNK	chr12|+|124878478|124878519	ALL_05741239.p14	XLOC_258017	0.00101418	0.0047934	0	0	0	0	0
AALSQGVGR	N	AALSQGVGR	chr14|+|77219912|77219938	ALL_08320876.p23	XLOC_379329	0.00070742	0.00313758	0	0	1	0	0
AALSQGVGREQGR	N	AALSQGVGREQGR	chr14|+|77219912|77219950	ALL_08320876.p23	XLOC_379329	0.000427082	0.00238258	0	0	1	0	0
AALSSFQKV	N	AALSSFQKV	chr15|-|49144962|49144988	ALL_09133371.p1	XLOC_429060	0.00104723	0.00607954	0	0	0	0	0
AALSSGTCHCGLTGYLSPDQGKHLWQNPLWRS	N	AALSSGTCHCGLTGYLSPDQGKHLWQNPLWRS	chr10|+|78233193|78233288	ALL_03018943.p1	XLOC_118962	0.000128624	0.000599189	0	0	0	0	0
AALSSHSQQAASAPEPHSTESQPRGLCTGQA	N	AALSSHSQQAASAPEPHSTESQPRGLCTGQA	chr12|-|57826695|57826787	ALL_06339580.p26	XLOC_260280	0.00159453	0.00756911	0	0	0	0	0
AALSSVAAVFVSFLFLLLGLGRHRAQR	N	AALSSVAAVFVSFLFLLLGLGRHRAQR	chr8|+|6841261|6841341	ALL_27401783.p3	XLOC_1294436	0.00147124	0.00713194	0	0	0	0	0
AALSTTLMGK	N	AALSTTLMGK	chr18|-|20962266|20962295	ALL_12713088.p34	XLOC_545579	0.000604048	0.00355231	0	0	1	0	0
AALSTVELEVESRLGDLLWLR	N	AALSTVELEVESRLGDLLWLR	chr7|+|151134208|151134270	ALL_25311362.p26	XLOC_1216492	0.000411456	0.00152225	0	0	0	0	0
AALSVLQSPLR	N	AALSVLQSPLR	chr6|+|34003417|34003449	ALL_24187793.p153	XLOC_1120469	0.000684846	0.0030584	0	0	0	0	0
AALTAEHFAALQSLLK	N	AALTAEHFAALQSLLK	chr11|-|36289362|36289409	ALL_04248981.p1	XLOC_190382	1.59524e-06	9.7746e-06	1	0	1	1	0
AALTLVGVK	N	AALTLVGVK	chr9|-|86272101|86272112|86282378|86282392	ALL_28616964.p1	XLOC_1378951	8.64002e-05	0.000727858	0	0	1	0	0
AALTPHLTELGPR	N	AALTPHLTELGPR	chr10|-|132165223|132165261	ALL_03144816.p1	XLOC_120509	0.00119647	0.00519649	0	0	0	0	0
AALTPPPSLGSSYK	N	AALTPPPSLGSSYK	chr16|+|89711817|89711858	ALL_10537910.p17	XLOC_470899	0.000890117	0.00157898	0	0	0	0	0
AALTQAKPK	N	AALTQAKPK	chr10|+|6097168|6097188|6101273|6101278	ALL_03205077.p7	XLOC_117119	0.00206768	0.00635985	0	0	0	0	0
AALTQLAQEALRWR	N	AALTQLAQEALRWR	chr5|+|56815454|56815495	ALL_22043439.p1	XLOC_1016554	0.000150799	0.000739864	0	0	0	0	0
AALTQLSPR	N	AALTQLSPR	chr8|-|38996895|38996921	ALL_26897880.p3	XLOC_1299079	0.00107646	0.00569462	0	0	1	0	0
AALTTNSLEK	N	AALTTNSLEK	chr16|+|31805514|31805543	ALL_11078660.p11	XLOC_469460	0.00172906	0.00431763	0	0	0	0	0
AALTVEEQLAQEVER	N	AALTVEEQLAQEVER	chr17|+|48854851|48854895	ALL_12478114.p1	XLOC_507942	6.72127e-06	1.00936e-05	1	0	1	1	0
AALTVEEQLAQEVERLK	N	AALTVEEQLAQEVERLK	chr17|+|48854851|48854901	ALL_12478114.p1	XLOC_507942	2.73493e-05	0.000117514	1	0	1	1	0
AALVAEFQKR	N	AALVAEFQKR	chr1|-|203069585|203069614	ALL_00172682.p5	XLOC_005425	0.00164739	0.00469723	0	0	0	0	0
AALVGNRLRR	N	AALVGNRLRR	chr5|-|73173969|73173998	ALL_22913213.p3	XLOC_1016885	4.15102e-05	0.000216612	1	0	1	1	0
AALVHNVDSDDLLNLGSNDLEVLK	N	AALVHNVDSDDLLNLGSNDLEVLK	chr3|-|180773497|180773568	ALL_18857576.p1	XLOC_812821	0.000791891	0.00466001	0	0	1	0	0
AALVLQARSQ	N	AALVLQARSQ	chr1|-|112774474|112774503	ALL_00372623.p4	XLOC_003458	0.0018586	0.00551032	0	0	0	0	0
AALVNPFLAK	N	AALVNPFLAK	chr5|-|141844481|141844510	ALL_22094359.p1	XLOC_1018344	0.00104705	0.00290127	0	0	1	0	0
AALVNSPLSK	N	AALVNSPLSK	chr7|-|6506261|6506290	ALL_25215320.p5	XLOC_1212789	0.0017821	0.00572272	0	0	0	0	0
AALVSMAGSVVGSNPALASTLCAMTGSSLATEPHFFLLK	N	AALVSMAGSVVGSNPALASTLCAMTGSSLATEPHFFLLK	chr1|-|15953326|15953442	ALL_02668524.p1	XLOC_000607	0.000161174	0.00139947	0	0	0	0	0
AALVSSGASR	N	AALVSSGASR	chr7|-|70438728|70438757	ALL_25250544.p6	XLOC_1214265	0.000459707	0.00196799	0	0	0	0	0
AALVSSSQPGR	N	AALVSSSQPGR	chr4|-|37891002|37891034	ALL_20597559.p1	XLOC_909246	0.000302672	0.0015612	0	0	0	0	0
AALVSTLMR	N	AALVSTLMR	chr11|-|8392449|8392475	ALL_04239616.p2	XLOC_189553	0.00124078	0.0027571	0	0	1	0	0
AALVVAVLR	N	AALVVAVLR	chr4|-|82496173|82496195|82561906|82561909	ALL_21172647.p1	XLOC_914721	0.000403551	0.0012676	0	0	0	0	0
AALVYHTKDPKR	N	AALVYHTKDPKR	chr17|-|29264581|29264591|29285992|29286016	ALL_11661647.p1	XLOC_510310	5.75031e-05	0.000310463	1	0	1	1	0
AALYAAPYK	N	AALYAAPYK	chr12|-|109852711|109852737	ALL_05990414.p1	XLOC_261656	0.000411992	0.00138558	0	0	1	0	0
AAMADSGTAGGAALAAPAPGPGSGGPGPR	N	AAMADSGTAGGAALAAPAPGPGSGGPGPR	chr11|-|64246593|64246679	ALL_04440224.p2	XLOC_191202	4.33415e-06	3.51148e-05	1	0	1	1	0
AAMAGRWWLEQVSEVGGEEVK	N	AAMAGRWWLEQVSEVGGEEVK	chr22|-|37399792|37399854	ALL_18287955.p5	XLOC_789600	0.00113191	0.0065858	0	0	0	0	0
AAMALHSPQYLFGDFSPDEFNQFFVTPR	N	AAMALHSPQYLFGDFSPDEFNQFFVTPR	chr16|+|84700085|84700111|84733435|84733491	ALL_10808163.p1	XLOC_470725	1.03584e-06	1.00936e-05	1	1	1	1	1
AAMCQTTRLEPESTQQPCPGR	N	AAMCQTTRLEPESTQQPCPGR	chr2|-|12445842|12445900|12449192|12449195	ALL_14966725.p2	XLOC_614746	0.000483472	0.00369683	0	0	1	0	0
AAMDAAEVEFLAEK	N	AAMDAAEVEFLAEK	chr16|-|85688863|85688904	ALL_10167308.p1	XLOC_474080	0.00110182	0.00476344	0	0	1	0	0
AAMDSARLSAAKSSPMMETLNMAYLYLCPFSK	N	AAMDSARLSAAKSSPMMETLNMAYLYLCPFSK	chr9|-|111375204|111375233|111376476|111376541	ALL_28160684.p2	XLOC_1379819	0.0010077	0.00467535	0	0	0	0	0
AAMEPRPTAPSSGAPGLAGVGETPSAAALAAAR	N	AAMEPRPTAPSSGAPGLAGVGETPSAAALAAAR	chr5|+|128083949|128084047	ALL_22082212.p1	XLOC_1017994	1.18872e-06	7.34063e-06	1	1	1	1	1
AAMGLAGLQENVFTGQSK	N	AAMGLAGLQENVFTGQSK	chr12|+|123389156|123389182|123390630|123390656	ALL_06465472.p1	XLOC_257948	1.35484e-06	7.97149e-06	1	1	1	1	1
AAMGLGLSQSSVGDGR	N	AAMGLGLSQSSVGDGR	chr9|+|100427555|100427570|100429506|100429537	ALL_28084221.p8	XLOC_1375649	0.000817135	0.00654363	0	0	0	0	0
AAMGRAGFLGAEG	N	AAMGRAGFLGAEG	chr15|+|77037589|77037627	ALL_08963608.p5	XLOC_427449	0.00156107	0.00481067	0	0	0	0	0
AAMNLHVQVLCEQNVSFLWNKHPR	N	AAMNLHVQVLCEQNVSFLWNKHPR	chr1|+|31602348|31602419	ALL_00695439.p1	XLOC_001321	0.00187042	0.00774828	0	0	0	0	0
AAMNLPTWVR	N	AAMNLPTWVR	chr8|-|143328636|143328665	ALL_26921305.p40	XLOC_1301747	0.000753343	0.0038904	0	0	0	0	0
AAMPGLNSR	N	AAMPGLNSR	chr11|-|66251199|66251225	ALL_04789737.p15	XLOC_191345	0.000234958	0.000896539	0	0	1	0	0
AAMPTKGPLQSVQVFGR	N	AAMPTKGPLQSVQVFGR	chr1|+|15828226|15828276	ALL_00020928.p1	XLOC_000607	0.000491267	0.0018708	0	0	1	0	0
AAMQASLEEELR	N	AAMQASLEEELR	chr3|-|5144682|5144717	ALL_18794341.p4	XLOC_808036	0.000430581	0.00132405	0	0	1	0	0
AAMQSLAANPQPSNR	N	AAMQSLAANPQPSNR	chr6|+|80366941|80366985	ALL_23791477.p1	XLOC_1116949	0.00087769	0.00478713	0	0	0	0	0
AAMSEEKPKEGVKTENDHLNLK	N	AAMSEEKPKEGVKTENDHLNLK	chr21|-|44814066|44814104|44817948|44817974	ALL_17656747.p1	XLOC_770741	0.000771303	0.00475953	0	0	0	0	0
AAMTMYHRMSGSNNR	N	AAMTMYHRMSGSNNR	chr9|-|122387704|122387748	ALL_28546745.p1	XLOC_1376276	9.96254e-05	0.00220769	0	0	0	0	0
AAMYAGSCFWKAEK	N	AAMYAGSCFWKAEK	chr15|-|84616293|84616334	ALL_09034461.p1	XLOC_430427	0.000911862	0.00515696	0	0	0	0	0
AANADQSPLKGEARGGR	N	AANADQSPLKGEARGGR	chr11|-|45885932|45885982	ALL_04495257.p2	XLOC_186661	0.00249065	0.00917463	0	0	0	0	0
AANAFLAQR	N	AANAFLAQR	chr4|-|39509881|39509907	ALL_20677943.p1	XLOC_913644	2.62571e-05	0.00010266	1	1	1	1	1
AANAGGLSMLASSYR	N	AANAGGLSMLASSYR	chr6|-|43592349|43592393	ALL_24073363.p3	XLOC_1116288	0.00080837	0.00410634	0	0	0	0	0
AANCDFLNLLTDNCRK	N	AANCDFLNLLTDNCRK	chr15|-|49368810|49368857	ALL_08937994.p2	XLOC_426494	0.000926979	0.00201181	0	0	1	0	0
AANCLLGGQGGVPASSSPDAAR	N	AANCLLGGQGGVPASSSPDAAR	chr5|+|139665123|139665188	ALL_22089741.p15	XLOC_1018264	0.00257477	0.00472661	0	0	0	0	0
AANGSWKADTSSPSLSTAQAR	N	AANGSWKADTSSPSLSTAQAR	chr5|+|134112314|134112376	ALL_23067486.p1	XLOC_1018139	0.0017962	0.00531345	0	0	0	0	0
AANLLQSLFEAPR	N	AANLLQSLFEAPR	chr1|-|100719884|100719922	ALL_00095404.p1	XLOC_003203	0.000238568	0.000641621	0	0	0	0	0
AANLLSGAGFSSK	N	AANLLSGAGFSSK	chr10|+|6637290|6637328	ALL_02805435.p12	XLOC_117119	0.00096639	0.0030335	0	0	0	0	0
AANLRGAFK	N	AANLRGAFK	chr9|+|37399785|37399811	ALL_28234028.p2	XLOC_1374407	0.000182618	0.00123283	0	0	1	0	0
AANNLSLGSLPEAPTR	N	AANNLSLGSLPEAPTR	chr6|-|33208247|33208294	ALL_23900877.p2	XLOC_1115951	0.00284291	0.00853508	0	0	0	0	0
AANPALAPGTAASGGKMAVSR	N	AANPALAPGTAASGGKMAVSR	chr7|-|157138936|157138998	ALL_25314938.p4	XLOC_1216713	0.000146479	0.00277206	0	0	0	0	0
AANPLAVAPAAVR	N	AANPLAVAPAAVR	chr17|+|41105684|41105722	ALL_11290867.p1	XLOC_507610	1.64062e-06	0.000147732	1	1	1	1	1
AANSQGSAALLMESPQFEASCTGRQGLEEMATLKMMTQMK	N	AANSQGSAALLMESPQFEASCTGRQGLEEMATLKMMTQMK	chr1|-|114405516|114405635	ALL_00276755.p1	XLOC_011249	0.000183162	0.000792888	0	0	0	0	0
AANSSLALK	N	AANSSLALK	chr11|-|115978713|115978739	ALL_04716296.p6	XLOC_188596	0.000179478	0.00338798	0	0	1	0	0
AANTLLRPVMASAAQSHTK	N	AANTLLRPVMASAAQSHTK	chr17|-|15593570|15593626	ALL_11364355.p1	XLOC_509793	0.00201349	0.00677219	0	0	0	0	0
AANTSGLSETLFHMQNNLHMR	N	AANTSGLSETLFHMQNNLHMR	chr9|-|12852560|12852622	ALL_28663978.p1	XLOC_1387144	0.00290045	0.00767145	0	0	0	0	0
AANTVTLDYLAGNR	N	AANTVTLDYLAGNR	chr11|+|7442476|7442517	ALL_04239102.p1	XLOC_189509	0.000792161	0.00431269	0	0	0	0	0
AANYPEDLAK	N	AANYPEDLAK	chr2|+|112245697|112245726	ALL_14591900.p1	XLOC_610700	0.00183264	0.00704862	0	0	0	0	0
AAPAAAAAAGEAEAAASEVR	N	AAPAAAAAAGEAEAAASEVR	chr3|-|18444690|18444749	ALL_19879934.p3	XLOC_808538	0.000967363	0.0025534	0	0	0	0	0
AAPAAAAAPSPPGPYRRTAPAPSQPAAPESRPPR	N	AAPAAAAAPSPPGPYRRTAPAPSQPAAPESRPPR	chr4|+|1871425|1871526	ALL_20978559.p3	XLOC_908457	0.00155662	0.00649116	0	0	0	0	0
AAPAAAAATPDAGHGLAGR	N	AAPAAAAATPDAGHGLAGR	chr11|-|86955069|86955125	ALL_04280802.p1	XLOC_192119	0.00142808	0.00338772	0	0	0	0	0
AAPAAAACTGPGAAMPK	W	AAPAAAACTGPGAVMPK	chr14|+|105487218|105487268	ALL_08223838.p4	XLOC_380144	1.09347e-06	1.04605e-05	1	1	1	1	1
AAPAAAACTGPGAAMPKCPKCNK	W	AAPAAAACTGPGAVMPKCPKCNK	chr14|+|105487218|105487286	ALL_08223838.p4	XLOC_380144	0.000429421	0.00299443	0	0	1	0	0
AAPAAAARSAPARR	N	AAPAAAARSAPARR	chr10|+|22321995|22322036	ALL_03221389.p1	XLOC_117594	1.21004e-05	7.99821e-05	1	1	1	1	1
AAPAAAGAALHAAGGR	N	AAPAAAGAALHAAGGR	chr3|-|184248801|184248848	ALL_18858503.p1	XLOC_812971	1.35175e-06	1.04926e-05	1	1	1	1	1
AAPAAAGAALHAAGGRLPLPGGDTELDWK	N	AAPAAAGAALHAAGGRLPLPGGDTELDWK	chr3|-|184245793|184245812|184248782|184248848	ALL_18858503.p1	XLOC_812971	1.14325e-06	8.52203e-06	1	1	1	1	1
AAPAAATGPGGEAQRAGR	N	AAPAAATGPGGEAQRAGR	chr11|-|626778|626789|626888|626929	ALL_04921447.p1	XLOC_189172	0.000626449	0.00183865	0	0	1	0	0
AAPAAGSSPTGSSSSPHPSPR	N	AAPAAGSSPTGSSSSPHPSPR	chr11|+|110092698|110092760	ALL_04209252.p1	XLOC_188442	0.000669947	0.00319345	0	0	0	0	0
AAPAAVAAAAAAVRSGPGSPPAAGGAAR	N	AAPAAVAAAAAAVRSGPGSPPAAGGAAR	chr9|-|132162018|132162101	ALL_28278699.p3	XLOC_1376624	0.00070186	0.00418366	0	0	0	0	0
AAPAAVLGGGRAGRER	N	AAPAAVLGGGRAGRER	chr10|+|46635515|46635562	ALL_03696097.p3	XLOC_122109	7.21441e-05	0.000313454	1	0	1	1	0
AAPAAVSPAAGQPRPPAPASR	N	AAPAAVSPAAGQPRPPAPASR	chr11|-|117098248|117098310	ALL_04458976.p2	XLOC_192914	3.79206e-05	0.000215667	1	0	1	1	0
AAPAGAARGRAR	N	AAPAGAARGRAR	chr14|-|99604089|99604124	ALL_08063368.p1	XLOC_382762	4.70298e-05	0.00013295	1	1	1	1	1
AAPAHPGGLPGPAPAGAVTVR	N	AAPAHPGGLPGPAPAGAVTVR	chr14|-|54566775|54566837	ALL_07982213.p2	XLOC_378737	0.00152358	0.00141401	0	0	0	0	0
AAPAQALMWDR	N	AAPAQALMWDR	chr15|-|75226471|75226503	ALL_09027338.p42	XLOC_430083	0.0027111	0.00819935	0	0	0	0	0
AAPARAGLGPR	N	AAPARAGLGPR	chr19|+|17334776|17334808	ALL_13373514.p5	XLOC_588673	0.00127226	0.00218231	0	0	0	0	0
AAPARPAGH	N	AAPARPAGH	chr14|-|24338943|24338969	ALL_08036422.p2	XLOC_380492	0.000668377	0.00174449	0	0	0	0	0
AAPASAPAAR	N	AAPASAPAAR	chr11|-|12009234|12009263	ALL_04974306.p1	XLOC_189679	0.00134071	0.00354999	0	0	0	0	0
AAPASLAAAAAASEEGPDKLGEAPAPSFF	N	AAPASLAAAAAASEEGPDKLGEAPAPSFF	chr9|+|122228904|122228990	ALL_28166562.p2	XLOC_1380135	0.00157401	0.00553047	0	0	0	0	0
AAPAVLFPWLACLPNLRGTGSTWPPVSMPPPFLK	N	AAPAVLFPWLACLPNLRGTGSTWPPVSMPPPFLK	chr22|+|46287418|46287519	ALL_18045871.p1	XLOC_788318	0.000746785	0.00580267	0	0	0	0	0
AAPAVLFPWLACLPNLRGTGSTWPPVSMPPPFLKHER	N	AAPAVLFPWLACLPNLRGTGSTWPPVSMPPPFLKHER	chr22|+|46287418|46287528	ALL_18045871.p1	XLOC_788318	0.000414951	0.00359252	0	0	0	0	0
AAPDEALADPGQDLPTALLGLGAQNQSLGAAGGQTLR	N	AAPDEALADPGQDLPTALLGLGAQNQSLGAAGGQTLR	chr3|-|49929902|49930012	ALL_18817255.p1	XLOC_809517	0.00115596	0.00506479	0	0	0	0	0
AAPEEAETLAETEPATR	N	AAPEEAETLAETEPATR	chr8|-|23682484|23682491|23682604|23682646	ALL_26953954.p1	XLOC_1298601	2.28803e-06	1.98946e-05	1	1	1	1	1
AAPEEAETLAETEPATRAPPE	N	AAPEEAETLAETEPATRAPPE	chr8|-|23682472|23682491|23682604|23682646	ALL_26953954.p1	XLOC_1298601	2.47206e-05	0.000108951	1	0	1	1	0
AAPEEAETLAETEPGK	N	AAPEEAETLAETEPGK	chr8|-|23682599|23682646	ALL_26893002.p1	XLOC_1298601	7.03446e-05	0.000337707	1	0	1	1	0
AAPEEAETLAETEPGKR	N	AAPEEAETLAETEPGKR	chr8|-|23682596|23682646	ALL_26893002.p1	XLOC_1298601	4.72836e-05	0.000182494	1	0	1	1	0
AAPEEHDSPTEASQPLVEEEETK	N	AAPEEHDSPTEASQPLVEEEETK	chr12|+|12813371|12813439	ALL_05880955.p1	XLOC_255050	1.24316e-06	7.97149e-06	1	1	1	1	1
AAPEGQGAGGRLTAFAQSRFPSAPR	N	AAPEGQGAGGRLTAFAQSRFPSAPR	chr22|-|31630269|31630343	ALL_18065150.p31	XLOC_789330	0.000718083	0.00345843	0	0	0	0	0
AAPEPPPPAPR	N	AAPEPPPPAPR	chr1|+|52602320|52602352	ALL_00457551.p1	XLOC_002029	0.00194483	0.00361233	0	0	0	0	0
AAPFCPLLLPGAWPEGR	N	AAPFCPLLLPGAWPEGR	chr22|+|21451816|21451866	ALL_18216092.p29	XLOC_787389	0.00125578	0.00600189	0	0	0	0	0
AAPFWNPGAPNFAPSSEPPSEGDMKK	N	AAPFWNPGAPNFAPSSEPPSEGDMKK	chr12|+|45216253|45216330	ALL_05673730.p1	XLOC_255721	0.000251844	0.00128641	0	0	0	0	0
AAPGACAAQR	N	AAPGACAAQR	chr16|+|55324423|55324452	ALL_10081486.p1	XLOC_469824	0.000366976	0.0060154	0	0	0	0	0
AAPGGEAPLNPLPGLQRAQR	N	AAPGGEAPLNPLPGLQRAQR	chr5|-|28927858|28927917	ALL_23312516.p5	XLOC_1015987	0.00130416	0.00619428	0	0	1	0	0
AAPGGGAEAAAALGR	N	AAPGGGAEAAAALGR	chr5|-|95961326|95961370	ALL_22147208.p5	XLOC_1021851	0.00100707	0.00264095	0	0	0	0	0
AAPGGGAEAAAALGRLRCR	N	AAPGGGAEAAAALGRLRCR	chr5|-|95961314|95961370	ALL_22147208.p5	XLOC_1021851	0.00147453	0.00370078	0	0	0	0	0
AAPGGLGVGR	N	AAPGGLGVGR	chr22|-|48882930|48882959	ALL_18444186.p15	XLOC_788385	0.000805	0.00147127	0	0	0	0	0
AAPGGVPTVGPTSPNTQVFR	N	AAPGGVPTVGPTSPNTQVFR	chr2|+|42333415|42333474	ALL_14543067.p16	XLOC_608865	0.00204266	0.00543023	0	0	0	0	0
AAPGGVPTVGPTSPNTQVFRDTGR	N	AAPGGVPTVGPTSPNTQVFRDTGR	chr2|+|42333415|42333486	ALL_14543067.p16	XLOC_608865	0.00173593	0.0068327	0	0	1	0	0
AAPGLQTGGGTSGDSSLEK	N	AAPGLQTGGGTSGDSSLEK	chr12|+|56024871|56024905|56025058|56025079	ALL_05903057.p1	XLOC_256146	0.00105784	0.00474295	0	0	0	0	0
AAPGPSLCSREAPAGPCSHRPSAMRGNPGR	N	AAPGPSLCSREAPAGPCSHRPSAMRGNPGR	chr16|+|89948130|89948182|89948597|89948633	ALL_10539302.p1	XLOC_470899	0.000556679	0.00224333	0	0	0	0	0
AAPGPTAAAAAQASAAAR	N	AAPGPTAAAAAQASAAAR	chr2|+|230712962|230713015	ALL_14663311.p2	XLOC_613880	7.47915e-06	3.07446e-05	1	0	1	1	0
AAPGPTAAAAAQASAAARR	N	AAPGPTAAAAAQASAAARR	chr2|+|230712962|230713018	ALL_14663311.p2	XLOC_613880	0.00068482	0.00350932	0	0	0	0	0
AAPGQPGLGGPPSPCLPPATAGRPLPEFR	W	AAPGQPGLGGPPSPCLLPATAGRPLPEFR	chr1|+|1047512|1047598	ALL_00408587.p4	XLOC_000001	0.00298103	0.00783703	0	0	0	0	0
AAPGSPPTDAVTFQNVLKATHSDSRPREAGRPR	N	AAPGSPPTDAVTFQNVLKATHSDSRPREAGRPR	chr17|+|2711866|2711964	ALL_11968879.p1	XLOC_506295	0.000904533	0.00283793	0	0	0	0	0
AAPGSPQGSFSCKGVGGGQLGQALW	N	AAPGSPQGSFSCKGVGGGQLGQALW	chr22|-|25369479|25369553	ALL_18060924.p106	XLOC_789019	0.00023289	0.0017243	0	0	0	0	0
AAPGSSVLKVSEALCPGGLVGWSPR	N	AAPGSSVLKVSEALCPGGLVGWSPR	chr11|-|57181446|57181520	ALL_04647171.p2	XLOC_186929	0.000719767	0.00304509	0	0	0	0	0
AAPGVEGQGAALEGAVSVAADSGGSSLR	N	AAPGVEGQGAALEGAVSVAADSGGSSLR	chr17|+|80941237|80941320	ALL_11338869.p41	XLOC_509039	0.000361533	0.000798368	0	0	1	0	0
AAPGVELGLAGSERPGSGAQSSLRPPPR	N	AAPGVELGLAGSERPGSGAQSSLRPPPR	chr21|+|44455570|44455653	ALL_17638688.p3	XLOC_769458	0.000791889	0.00224695	0	0	0	0	0
AAPKEEAEAMVSMGVVSMLVSGLNET	N	AAPKEEAEAMVSMGVVSMLVSGLNET	chr2|+|105343194|105343271	ALL_14893600.p1	XLOC_610493	0.000360545	0.00309009	0	0	0	0	0
AAPLAAPGSLGEMQTLRPHPSSLNQK	N	AAPLAAPGSLGEMQTLRPHPSSLNQK	chr20|+|33704732|33704809	ALL_16937243.p10	XLOC_739926	0.00100618	0.00680097	0	0	0	0	0
AAPLDQQLEGLAR	N	AAPLDQQLEGLAR	chr22|+|24402234|24402272	ALL_18060590.p2	XLOC_788917	0.000554026	0.00235186	0	0	0	0	0
AAPLNPTSTLGLSPNAVSPLVPHHPTGLGV	N	AAPLNPTSTLGLSPNAVSPLVPHHPTGLGV	chr20|+|1540730|1540819	ALL_16874281.p7	XLOC_736812	0.000913495	0.00394014	0	0	0	0	0
AAPLSAQEVLENLK	N	AAPLSAQEVLENLK	chr1|-|1218902|1218943	ALL_00562664.p1	XLOC_006830	0.000373085	0.00223844	0	0	1	0	0
AAPLSPCLWDLPFLGEALGGDLGEMRGFLVPG	N	AAPLSPCLWDLPFLGEALGGDLGEMRGFLVPG	chr2|+|130139857|130139952	ALL_14728182.p36	XLOC_618478	0.00124385	0.00500617	0	0	0	0	0
AAPMSLGQAEAPVALWMQPGR	N	AAPMSLGQAEAPVALWMQPGR	chr8|+|142480835|142480897	ALL_27285077.p8	XLOC_1297714	0.000439579	0.00232948	0	0	0	0	0
AAPPAAGAAGALVELR	N	AAPPAAGAAGALVELR	chr2|-|27119053|27119100	ALL_14686784.p2	XLOC_615201	0.000527761	0.00266389	0	0	1	0	0
AAPPAAGGLPGPDLTAAAAAATAAGAARGRSSGSQPSAR	N	AAPPAAGGLPGPDLTAAAAAATAAGAARGRSSGSQPSAR	chr9|+|132162022|132162138	ALL_28278785.p8	XLOC_1376624	0.00167422	0.00464705	0	0	0	0	0
AAPPAPPPLAVAMKTR	N	AAPPAPPPLAVAMKTR	chr4|+|40749898|40749945	ALL_20600474.p8	XLOC_909343	0.0046976	0.00679385	0	0	0	0	0
AAPPGDPVGLRGPAQRPGR	W	AAPPGDPVGLPGPAQRPGR	chr15|+|45166706|45166762	ALL_08935728.p44	XLOC_426387	0.000775624	0.00316561	0	0	1	0	0
AAPPGFAPTSSEHGPGAAGRPR	N	AAPPGFAPTSSEHGPGAAGRPR	chr1|-|1919237|1919302	ALL_00213086.p1	XLOC_006897	0.00138439	0.00578103	0	0	0	0	0
AAPPLPGHAQKPTESCPLGLPSPLWPFEDYNLLR	N	AAPPLPGHAQKPTESCPLGLPSPLWPFEDYNLLR	chr7|+|155787805|155787906	ALL_25985057.p2	XLOC_1292261	0.000405285	0.00182461	0	0	0	0	0
AAPPLSWTQALSPPEMRPWRLHLCPFSVR	N	AAPPLSWTQALSPPEMRPWRLHLCPFSVR	chr16|+|31329982|31330068	ALL_10074763.p2	XLOC_469376	0.00165869	0.00605365	0	0	1	0	0
AAPPLTRAELRR	N	AAPPLTRAELRR	chr2|+|190180384|190180419	ALL_14632806.p5	XLOC_612670	0.00183719	0.00365372	0	0	1	0	0
AAPPPFPGSSSGSR	N	AAPPPFPGSSSGSR	chr5|-|74866177|74866218	ALL_22208637.p1	XLOC_1021268	0.000153672	0.000829329	0	0	1	0	0
AAPPPFPSPSRSPPGCAAR	N	AAPPPFPSPSRSPPGCAAR	chr17|+|62966420|62966476	ALL_11315169.p4	XLOC_508375	0.0028546	0.00640397	0	0	0	0	0
AAPPPGPGPSDSPEAAVEK	N	AAPPPGPGPSDSPEAAVEK	chr6|+|111087831|111087887	ALL_23602685.p2	XLOC_1117634	4.74225e-05	0.000192441	1	0	1	1	0
AAPPPMSAQQLVAGCSGACL	N	AAPPPMSAQQLVAGCSGACL	chr11|+|66053078|66053104|66053389|66053421	ALL_04378692.p4	XLOC_187272	0.000754277	0.00355532	0	0	0	0	0
AAPPPRANCGATWSEGGGR	N	AAPPPRANCGATWSEGGGR	chrX|+|153625935|153625991	ALL_30026964.p4	XLOC_1441078	0.00076015	0.00549344	0	0	0	0	0
AAPPRGADPRPPHRPPAGEPLSRPRSPGAR	N	AAPPRGADPRPPHRPPAGEPLSRPRSPGAR	chr4|-|156971914|156972003	ALL_21747614.p2	XLOC_916507	0.00131062	0.0047821	0	0	0	0	0
AAPPRPDTSSPACSSR	N	AAPPRPDTSSPACSSR	chr5|+|138465714|138465761	ALL_22088925.p2	XLOC_1018264	0.000100732	0.000635014	0	0	0	0	0
AAPPSPLSPAFLGRSPGYPHPAEGPFTR	N	AAPPSPLSPAFLGRSPGYPHPAEGPFTR	chr11|+|134276879|134276962	ALL_04746828.p3	XLOC_189137	0.000827765	0.0034402	0	0	0	0	0
AAPPTLEQGLETAQGTVGSGR	N	AAPPTLEQGLETAQGTVGSGR	chr17|-|77281724|77281786	ALL_12056903.p1	XLOC_512434	0.00215735	0.00739238	0	0	0	0	0
AAPPVSAPGK	N	AAPPVSAPGK	chr12|+|120641346|120641375	ALL_05734364.p1	XLOC_257845	0.000902554	0.00469307	0	0	0	0	0
AAPQALPTLCTAPR	N	AAPQALPTLCTAPR	chr9|+|93066101|93066142	ALL_28251019.p44	XLOC_1375439	0.000963942	0.00350097	0	0	0	0	0
AAPQPGPGAASAAAVREAQAANGTR	N	AAPQPGPGAASAAAVREAQAANGTR	chr1|-|151327352|151327426	ALL_00824813.p4	XLOC_011821	0.000489011	0.00352361	0	0	0	0	0
AAPQQKRSSPSEGLCPPGSRPGSR	N	AAPQQKRSSPSEGLCPPGSRPGSR	chr8|-|23042135|23042154|23043138|23043189	ALL_27438094.p1	XLOC_1298561	0.000418824	0.00149021	0	0	1	0	0
AAPQQVGDTPPRPAGDPSPSPSASQGR	N	AAPQQVGDTPPRPAGDPSPSPSASQGR	chr2|-|27118780|27118860	ALL_14686800.p2	XLOC_615201	0.0010347	0.00654467	0	0	1	0	0
AAPQSYHHSEALPEPATDYSR	W	AAPQSYHHSKALPEPATDYSR	chr3|-|193870807|193870869	ALL_19625765.p19	XLOC_813319	0.00102354	0.00398864	0	0	0	0	0
AAPQTAAAPAPPEPPDRR	N	AAPQTAAAPAPPEPPDRR	chr2|-|219060856|219060909	ALL_15744006.p2	XLOC_621297	0.000533222	0.00161108	0	0	1	0	0
AAPRLARMER	N	AAPRLARMER	chr12|+|49060057|49060086	ALL_05772997.p29	XLOC_259818	0.000293637	0.00128029	0	0	1	0	0
AAPSASHACPVRQSPLHQSGAGVESELGEPWARSR	N	AAPSASHACPVRQSPLHQSGAGVESELGEPWARSR	chr4|-|139177570|139177674	ALL_20703287.p2	XLOC_915938	7.2492e-05	0.000668583	0	0	0	0	0
AAPSDGFKPRERSGGEQAQDWDALPPK	N	AAPSDGFKPRERSGGEQAQDWDALPPK	chr12|+|6970927|6971007	ALL_06692113.p1	XLOC_254822	0.000627754	0.00529032	0	0	0	0	0
AAPSKETSAGMLLTVSNHLFGNNK	N	AAPSKETSAGMLLTVSNHLFGNNK	chr15|-|84141605|84141676	ALL_09345209.p7	XLOC_427651	0.000158643	0.00088083	0	0	0	0	0
AAPSLALPGLVASSHQGDASQPR	N	AAPSLALPGLVASSHQGDASQPR	chr20|+|58693488|58693556	ALL_16914212.p2	XLOC_738560	0.00395037	0.00537527	0	0	0	0	0
AAPSLPGQQLPYK	N	AAPSLPGQQLPYK	chr20|-|47796272|47796310	ALL_16908250.p1	XLOC_738142	0.000436869	0.00375952	0	0	0	0	0
AAPSPGPNPALQQWDPGCK	N	AAPSPGPNPALQQWDPGCK	chr7|-|159107571|159107627	ALL_25627752.p2	XLOC_1216780	0.000757825	0.00266222	0	0	0	0	0
AAPSQHRNLLTFVFPESLQDQ	N	AAPSQHRNLLTFVFPESLQDQ	chr21|+|42281406|42281468	ALL_17634824.p81	XLOC_769392	0.000862589	0.00622873	0	0	0	0	0
AAPSQQAGLQVGFQEGAPAGFPQPWKGANGVTR	N	AAPSQQAGLQVGFQEGAPAGFPQPWKGANGVTR	chr11|+|1991230|1991328	ALL_04127366.p1	XLOC_185637	0.000206456	0.00067597	0	0	0	0	0
AAPSSGPGPCAAAR	N	AAPSSGPGPCAAAR	chr20|-|48827738|48827779	ALL_17266460.p1	XLOC_740628	0.000145003	0.0011211	0	0	1	0	0
AAPSSSLAASGAAADARGR	N	AAPSSSLAASGAAADARGR	chr13|+|112690172|112690228	ALL_07258833.p8	XLOC_327347	0.000240516	0.000757983	0	0	1	0	0
AAPSVMAAGLFGLSAR	N	AAPSVMAAGLFGLSAR	chrX|-|47144647|47144694	ALL_29512590.p1	XLOC_1442203	0.00157439	0.00473189	0	0	0	0	0
AAPTGGAGVAGEPAR	N	AAPTGGAGVAGEPAR	chr11|+|65592010|65592054	ALL_04172293.p1	XLOC_187272	1.95406e-05	7.86238e-05	1	0	1	1	0
AAPTGGGGAGQAAR	N	AAPTGGGGAGQAAR	chr5|+|139795879|139795920	ALL_22581937.p5	XLOC_1018264	5.16717e-06	4.17812e-05	1	0	1	1	0
AAPTGSAHSQPGAPPPPAPAAAGR	N	AAPTGSAHSQPGAPPPPAPAAAGR	chr16|-|4116059|4116130	ALL_10126863.p6	XLOC_471150	1.04857e-05	8.52123e-05	1	0	1	1	0
AAPTKQAPK	N	AAPTKQAPK	chr22|-|18991343|18991369	ALL_18010430.p55	XLOC_787291	0.00298763	0.0071647	0	0	0	0	0
AAPTPGPSAAAMARPLVPSSQK	N	AAPTPGPSAAAMARPLVPSSQK	chr19|+|531899|531964	ALL_13248246.p1	XLOC_585580	4.16899e-06	1.59875e-05	1	1	1	1	1
AAPTRHCNMLLGDSYLMEGGTEDLTLPTCEAHLPSEGQ	N	AAPTRHCNMLLGDSYLMEGGTEDLTLPTCEAHLPSEGQ	chr1|+|11803360|11803473	ALL_00222219.p53	XLOC_007433	0.000652841	0.00422814	0	0	0	0	0
AAPTSSVPHFPAPASLSDAEALHNCRVR	N	AAPTSSVPHFPAPASLSDAEALHNCRVR	chr8|-|143986429|143986438|144012530|144012603	ALL_26924307.p17	XLOC_1301781	0.000675823	0.00395186	0	0	0	0	0
AAPVEHCVAALRPTDSTMLK	N	AAPVEHCVAALRPTDSTMLK	chr3|+|129249659|129249718	ALL_18748768.p1	XLOC_806156	1.14325e-06	7.34063e-06	1	1	1	1	1
AAPVEHCVAALRPTDSTMLKK	N	AAPVEHCVAALRPTDSTMLKK	chr3|+|129249659|129249721	ALL_18748768.p1	XLOC_806156	0.000539809	0.00261755	0	0	0	0	0
AAPVLSGNK	N	AAPVLSGNK	chr20|-|40014673|40014699	ALL_17323224.p9	XLOC_737905	0.000286561	0.00178075	0	0	0	0	0
AAPVSGPPPRQPGGLPAGEPR	N	AAPVSGPPPRQPGGLPAGEPR	chr20|+|62123160|62123222	ALL_17346228.p1	XLOC_738642	0.00130552	0.00499267	0	0	0	0	0
AAPWEQTGSEEPPSPAGPGSCSRAHR	N	AAPWEQTGSEEPPSPAGPGSCSRAHR	chr20|+|63352988|63353065	ALL_17177043.p2	XLOC_738705	0.000132232	0.000788333	0	0	1	0	0
AAPWFPSPAEPSLSWGKDFHLVSPLAKAHTHTETCR	N	AAPWFPSPAEPSLSWGKDFHLVSPLAKAHTHTETCR	chr8|-|22118161|22118268	ALL_26891195.p2	XLOC_1298479	0.000725651	0.00457676	0	0	0	0	0
AAPYCLGLGLPYLFLSVNLWCFPSLML	N	AAPYCLGLGLPYLFLSVNLWCFPSLML	chr3|+|159885592|159885672	ALL_18769705.p3	XLOC_806907	0.000195425	0.000539743	0	0	0	0	0
AAQAAVLHHTQAR	N	AAQAAVLHHTQAR	chr14|-|100546600|100546638	ALL_08392283.p2	XLOC_382840	2.06732e-06	7.97149e-06	1	1	1	1	1
AAQADLFLTPTPLGYTFPRTVSETDLLQK	N	AAQADLFLTPTPLGYTFPRTVSETDLLQK	chr16|-|88008913|88008999	ALL_10262845.p29	XLOC_470850	0.000608304	0.00366686	0	0	0	0	0
AAQAEAEGGGAGAAAAGATGWR	N	AAQAEAEGGGAGAAAAGATGWR	chr17|-|27893242|27893307	ALL_11369757.p4	XLOC_510244	0.000709181	0.00377666	0	0	1	0	0
AAQAGATAPVKALR	N	AAQAGATAPVKALR	chr16|+|46690300|46690341	ALL_10076576.p17	XLOC_469600	0.00127067	0.00334169	0	0	1	0	0
AAQAGATAPVKALRWEAGSGVR	N	AAQAGATAPVKALRWEAGSGVR	chr16|+|46690300|46690365	ALL_10076576.p17	XLOC_469600	0.00152965	0.00902702	0	0	0	0	0
AAQAGGGGQEAPR	N	AAQAGGGGQEAPR	chr11|+|119168903|119168941	ALL_04408919.p9	XLOC_188707	0.000133753	0.000433139	1	0	1	1	0
AAQAGLVSRVR	N	AAQAGLVSRVR	chr5|+|135330426|135330458	ALL_22828781.p12	XLOC_1018159	0.000990981	0.00632009	0	0	0	0	0
AAQAGPAPPAPTSRHPCLGLGSPGGASR	N	AAQAGPAPPAPTSRHPCLGLGSPGGASR	chr15|-|56887378|56887461	ALL_09014181.p1	XLOC_429261	0.000595402	0.00158426	0	0	0	0	0
AAQAGWKTAR	N	AAQAGWKTAR	chr13|+|25365858|25365887	ALL_07514380.p4	XLOC_327695	0.000974224	0.00633204	0	0	0	0	0
AAQAPMAASKPVMPR	N	AAQAPMAASKPVMPR	chr5|-|139456987|139457031	ALL_22157067.p4	XLOC_1022929	0.000434832	0.0062659	0	0	0	0	0
AAQASPVAGPLQASENSALARK	N	AAQASPVAGPLQASENSALARK	chr7|+|74286183|74286248	ALL_25765328.p2	XLOC_1214428	0.000656905	0.00232064	0	0	0	0	0
AAQATAPGACSGSGNHPSLQEK	N	AAQATAPGACSGSGNHPSLQEK	chr10|-|132463150|132463215	ALL_02887873.p2	XLOC_120531	0.00017703	0.000944872	0	0	0	0	0
AAQATLSELVATGSNSTACHWSQWNSPLPSAVRQVQRMG	W	AAQATLSELVATGSNSTAYHWSQWNSPLPSAVRQVQRMG	chr5|-|172913212|172913328	ALL_22212295.p5	XLOC_1023986	0.00035455	0.00187796	0	0	0	0	0
AAQECAGAGAGRER	N	AAQECAGAGAGRER	chr17|+|76538013|76538054	ALL_11821055.p19	XLOC_508878	0.000170117	0.000918039	0	0	1	0	0
AAQEGGSPEGTPSGFGGR	N	AAQEGGSPEGTPSGFGGR	chr8|-|141001651|141001704	ALL_27109006.p3	XLOC_1297635	0.000947674	0.00292926	0	0	0	0	0
AAQEGPPGLQVPAAAEEVGEER	N	AAQEGPPGLQVPAAAEEVGEER	chr17|+|72122776|72122841	ALL_11811779.p1	XLOC_508661	0.000437439	0.00280933	0	0	1	0	0
AAQELASLTPAWPPSY	N	AAQELASLTPAWPPSY	chr11|-|12869230|12869277	ALL_04137333.p4	XLOC_186029	0.00101793	0.00171745	0	0	0	0	0
AAQELMGFLLGK	N	AAQELMGFLLGK	chr7|-|101167199|101167224|101169919|101169928	ALL_25912860.p10	XLOC_1220073	8.98585e-05	0.000568417	1	0	1	1	0
AAQEPTGGVGGSEWRAAGPEPCPAGR	N	AAQEPTGGVGGSEWRAAGPEPCPAGR	chr15|-|81158851|81158928	ALL_09246792.p4	XLOC_427573	0.00121792	0.00504083	0	0	0	0	0
AAQEVPVCPGEASESGPLVFNRAHCLENYK	N	AAQEVPVCPGEASESGPLVFNRAHCLENYK	chr14|+|77907972|77908061	ALL_08131567.p4	XLOC_379370	0.00121094	0.00435189	0	0	0	0	0
AAQFLYSRR	N	AAQFLYSRR	chr6|-|135042101|135042127	ALL_24319812.p1	XLOC_1122965	0.000453322	0.00241607	0	0	1	0	0
AAQGAAAEPGAGPAREPARLCGYLQK	N	AAQGAAAEPGAGPAREPARLCGYLQK	chr15|-|78077524|78077601	ALL_09030926.p1	XLOC_430185	0.00172182	0.0038249	0	0	0	0	0
AAQGAMSLGGAC	N	AAQGAMSLGGAC	chr21|+|45912511|45912546	ALL_17640808.p8	XLOC_769517	0.00270749	0.00687072	0	0	0	0	0
AAQGAPAGPPHPPGAGPGPGDPGAPARRGAPGVHR	N	AAQGAPAGPPHPPGAGPGPGDPGAPARRGAPGVHR	chr12|+|122200775|122200879	ALL_05941516.p1	XLOC_257871	0.00070187	0.00238161	0	0	0	0	0
AAQGAVPPEELQALVLRR	N	AAQGAVPPEELQALVLRR	chr2|+|287626|287679	ALL_16647156.p1	XLOC_614279	0.000734208	0.00331254	0	0	0	0	0
AAQGEAEAPTLYLWK	N	AAQGEAEAPTLYLWK	chr7|-|11831761|11831805	ALL_25323339.p1	XLOC_1217284	2.28803e-06	1.12789e-05	1	1	1	1	1
AAQGKELDR	N	AAQGKELDR	chr7|-|139034727|139034753	ALL_25373188.p2	XLOC_1221161	0.000331669	0.00199355	0	0	0	0	0
AAQGLWLALEGGQGEGVGQQR	N	AAQGLWLALEGGQGEGVGQQR	chr1|+|6249617|6249679	ALL_00216611.p1	XLOC_007110	0.00207176	0.00856889	0	0	0	0	0
AAQGPGAGPGDLGRNRQLFLEGPFPGGPEGPGLPGK	N	AAQGPGAGPGDLGRNRQLFLEGPFPGGPEGPGLPGK	chr11|+|833555|833662	ALL_04125614.p2	XLOC_185562	0.00421618	0.00860882	0	0	0	0	0
AAQHVNGCVGQEPGTPKQGSHSLFPDFEGHC	N	AAQHVNGCVGQEPGTPKQGSHSLFPDFEGHC	chr9|-|127716991|127717083	ALL_28553397.p2	XLOC_1376455	0.000802256	0.00470997	0	0	0	0	0
AAQLALDLCSLHR	N	AAQLALDLCSLHR	chr16|-|24955528|24955566	ALL_10290608.p1	XLOC_472074	0.00132368	0.0063397	0	0	0	0	0
AAQLATGTLLLK	N	AAQLATGTLLLK	chr15|+|60987854|60987889	ALL_09311060.p45	XLOC_426877	0.000675226	0.00445547	0	0	1	0	0
AAQLETPKGKR	N	AAQLETPKGKR	chr7|+|20217475|20217507	ALL_25435308.p4	XLOC_1213041	0.000538201	0.00311176	0	0	0	0	0
AAQLLEPRNSRPA	N	AAQLLEPRNSRPA	chr4|-|55375818|55375856	ALL_20605916.p1	XLOC_909650	0.000667849	0.00368456	0	0	0	0	0
AAQLLLNWSSPAR	N	AAQLLLNWSSPAR	chr3|+|10177999|10178020|10209589|10209605	ALL_18672854.p1	XLOC_803250	0.00063452	0.00164021	0	0	0	0	0
AAQLMLNGAR	N	AAQLMLNGAR	chr5|-|141750932|141750961	ALL_22093834.p4	XLOC_1018344	0.00217147	0.00589317	0	0	1	0	0
AAQLNWVEFLVTSSSLGEVSR	N	AAQLNWVEFLVTSSSLGEVSR	chr1|-|32342021|32342083	ALL_00951711.p5	XLOC_001355	0.00126832	0.00350071	0	0	0	0	0
AAQLQGLGRFLQENKQLLHDALAQDLHKPSSR	N	AAQLQGLGRFLQENKQLLHDALAQDLHKPSSR	chr11|+|68015376|68015459|68018531|68018542	ALL_04674278.p4	XLOC_187361	0.00126486	0.00307991	0	0	0	0	0
AAQLSGVMAGCVHLLAMVLLSSGEFR	N	AAQLSGVMAGCVHLLAMVLLSSGEFR	chr17|+|2364435|2364512	ALL_11248324.p2	XLOC_506295	0.00228672	0.00592751	0	0	0	0	0
AAQNEVRGGAGVLMRVAGPGSPSPHHCPPR	N	AAQNEVRGGAGVLMRVAGPGSPSPHHCPPR	chr11|+|68047558|68047647	ALL_05009770.p1	XLOC_187361	0.00025994	0.000684705	0	0	0	0	0
AAQPGDPGALVAASGSELAACRPTGLESPAR	N	AAQPGDPGALVAASGSELAACRPTGLESPAR	chr22|+|25111502|25111594	ALL_18019298.p1	XLOC_787496	0.000687375	0.00382396	0	0	1	0	0
AAQPLGAPVPR	W	AAQPLGALVPR	chr14|-|100550477|100550509	ALL_08392283.p2	XLOC_382840	0.00127868	0.00316097	0	0	0	0	0
AAQPMGPLGAAGRSSGKPRQPTGAAAAAATSTWSR	N	AAQPMGPLGAAGRSSGKPRQPTGAAAAAATSTWSR	chr2|-|97590518|97590622	ALL_16673791.p1	XLOC_617299	0.00142437	0.00373001	0	0	0	0	0
AAQQAASSSGQGF	N	AAQQAASSSGQGF	chr5|-|149496856|149496860|149505507|149505540	ALL_22679595.p17	XLOC_1023330	0.00073662	0.00274504	0	0	0	0	0
AAQQEVNSSCKCPLLGK	N	AAQQEVNSSCKCPLLGK	chr1|+|231978932|231978957|232008785|232008809	ALL_00197484.p1	XLOC_006304	0.00123281	0.0033353	0	0	0	0	0
AAQQNVSMKLSLLNKLQGTEYFHYAFLFMLHMEFR	N	AAQQNVSMKLSLLNKLQGTEYFHYAFLFMLHMEFR	chr5|+|80058414|80058518	ALL_22247634.p4	XLOC_1017090	0.000922808	0.00490595	0	0	0	0	0
AAQQPGAPTELDPQSR	N	AAQQPGAPTELDPQSR	chr2|-|27118861|27118908	ALL_14686784.p2	XLOC_615201	0.000306549	0.00166774	0	0	0	0	0
AAQQTSSSLNMK	N	AAQQTSSSLNMK	chr6|-|147244952|147244987	ALL_24309490.p1	XLOC_1118429	0.00151098	0.00225294	0	0	0	0	0
AAQQVCVLTPRGTFLGHCEQTVEFPAPK	N	AAQQVCVLTPRGTFLGHCEQTVEFPAPK	chr14|+|102490106|102490189	ALL_08178905.p14	XLOC_382933	0.000695492	0.00370129	0	0	0	0	0
AAQQVPAPEMGSNRVTPASPSGK	N	AAQQVPAPEMGSNRVTPASPSGK	chr10|+|92420218|92420286	ALL_03287461.p3	XLOC_119270	0.000353896	0.000806141	0	0	0	0	0
AAQRLCPGPSGFQGPGYR	N	AAQRLCPGPSGFQGPGYR	chr5|-|176112380|176112433	ALL_22837465.p18	XLOC_1019132	0.000771958	0.00224402	0	0	0	0	0
AAQRMEPGGDHRSR	N	AAQRMEPGGDHRSR	chr11|-|63768593|63768634	ALL_04262099.p1	XLOC_191169	0.000556414	0.00456404	0	0	0	0	0
AAQRQPWLGQHGPGRAWAVLTSLSLDLGR	N	AAQRQPWLGQHGPGRAWAVLTSLSLDLGR	chr7|-|36522162|36522248	ALL_25331043.p2	XLOC_1217968	0.00190553	0.00562689	0	0	0	0	0
AAQRWFRPGLNPPSAPSHPER	N	AAQRWFRPGLNPPSAPSHPER	chr3|+|195752294|195752356	ALL_18911108.p5	XLOC_813384	0.000137904	0.000368667	1	0	0	0	0
AAQSHLWQAWPSP	N	AAQSHLWQAWPSP	chr9|+|135395825|135395863	ALL_29333825.p4	XLOC_1376780	0.000315763	0.0014729	0	0	0	0	0
AAQSLGDGEPLSRLK	N	AAQSLGDGEPLSRLK	chr9|+|113291822|113291866	ALL_28090972.p9	XLOC_1376038	0.00120355	0.00304025	0	0	0	0	0
AAQSLLAQPVLAK	N	AAQSLLAQPVLAK	chr3|-|8762961|8762999	ALL_18794614.p87	XLOC_808085	0.00113965	0.00442239	0	0	1	0	0
AAQSLNELGK	N	AAQSLNELGK	chr7|-|107527232|107527261	ALL_25542188.p1	XLOC_1220284	0.00023163	0.00219946	0	0	0	0	0
AAQSLSSRSSQCLGGGGHETR	N	AAQSLSSRSSQCLGGGGHETR	chr9|-|130390318|130390380	ALL_28109814.p2	XLOC_1376561	0.000544588	0.00421649	0	0	0	0	0
AAQSLVLSAGTQR	N	AAQSLVLSAGTQR	chr7|-|73673606|73673644	ALL_25763381.p4	XLOC_1214397	0.00272224	0.00655528	0	0	1	0	0
AAQSNQAMLK	N	AAQSNQAMLK	chrX|+|103774102|103774131	ALL_29803271.p21	XLOC_1440254	0.00115912	0.00391893	0	0	0	0	0
AAQSPRASCRLLWPGTWGDPLR	W	AAQSPRASCCLLWPGTWGDPLR	chr1|-|2213311|2213376	ALL_01183009.p1	XLOC_006925	0.000723165	0.00277447	0	0	0	0	0
AAQSRKQGPGGSLGACSPPSNVPQR	N	AAQSRKQGPGGSLGACSPPSNVPQR	chr10|+|71694615|71694689	ALL_02841595.p19	XLOC_118752	0.000555023	0.00242089	0	0	0	0	0
AAQSSQAVAGGWPGAAYLGPSSGQGSPR	N	AAQSSQAVAGGWPGAAYLGPSSGQGSPR	chr7|-|44233331|44233414	ALL_25886283.p6	XLOC_1218201	6.4177e-05	0.000608941	0	0	0	0	0
AAQSSRVLGPGPQYYFFPPRFLGLSWEGLPQR	N	AAQSSRVLGPGPQYYFFPPRFLGLSWEGLPQR	chr3|-|195318910|195319005	ALL_19010811.p1	XLOC_807781	0.000409939	0.00136442	0	0	0	0	0
AAQSVSHVLAAGQSSGAARGGVVWTEK	N	AAQSVSHVLAAGQSSGAARGGVVWTEK	chr9|+|34646570|34646650	ALL_28351011.p2	XLOC_1374295	0.00121601	0.00646462	0	0	0	0	0
AAQTQSLQGHWESGGLFNMMAFKLAK	N	AAQTQSLQGHWESGGLFNMMAFKLAK	chr3|-|194590282|194590359	ALL_18789537.p8	XLOC_807738	0.000897234	0.00268289	0	0	0	0	0
AAQTSKNPGAPCVAR	N	AAQTSKNPGAPCVAR	chr3|+|113948573|113948617	ALL_19605213.p2	XLOC_805666	0.000600854	0.00782496	0	0	0	0	0
AAQVEASAFLHWSKD	N	AAQVEASAFLHWSKD	chr9|-|121695035|121695079	ALL_29279231.p8	XLOC_1380111	0.000983618	0.00569646	0	0	0	0	0
AAQVHSVLPER	N	AAQVHSVLPER	chr11|+|34439071|34439103	ALL_04148830.p10	XLOC_186468	0.00081567	0.00256323	0	0	0	0	0
AAQVRLSQETEEGHPKHEVGHQSVFQR	N	AAQVRLSQETEEGHPKHEVGHQSVFQR	chr20|-|47411271|47411351	ALL_17250830.p2	XLOC_740560	0.00252437	0.0058784	0	0	1	0	0
AAQVSAGPRAAADLASPVSPPPGVAGGGRG	N	AAQVSAGPRAAADLASPVSPPPGVAGGGRG	chr21|-|39313160|39313249	ALL_17653739.p6	XLOC_770442	0.00148956	0.00423131	0	0	0	0	0
AAQVSEASVNPVDGR	N	AAQVSEASVNPVDGR	chr19|-|37155829|37155873	ALL_13853268.p1	XLOC_589508	0.000457027	0.00201788	0	0	1	0	0
AAQVTEPELRSQSSLMTHPPR	N	AAQVTEPELRSQSSLMTHPPR	chr16|+|265996|266058	ALL_10653615.p28	XLOC_468507	0.000536907	0.00190091	0	0	0	0	0
AAQWGGMPAPHPTPALWGSFLEEKPSVSQMR	N	AAQWGGMPAPHPTPALWGSFLEEKPSVSQMR	chr2|+|240788336|240788428	ALL_16707985.p3	XLOC_622205	0.000704356	0.00233927	0	0	0	0	0
AAQYPKGRELLLNPPK	N	AAQYPKGRELLLNPPK	chr1|+|100489673|100489720	ALL_00724847.p3	XLOC_003195	0.00036305	0.00155906	0	0	0	0	0
AARALAKPR	N	AARALAKPR	chr17|-|35795505|35795531	ALL_11375837.p6	XLOC_510653	0.000546271	0.00220765	0	0	0	0	0
AARARAQGAAAGAVGAK	N	AARARAQGAAAGAVGAK	chr16|-|89816619|89816669	ALL_10312165.p1	XLOC_474217	0.000196056	0.000798311	0	0	0	0	0
AARCSLPHLYGPTLTPQGQPVTSGLASLQVAAYGGK	N	AARCSLPHLYGPTLTPQGQPVTSGLASLQVAAYGGK	chr1|-|21865789|21865896	ALL_00230547.p2	XLOC_007975	0.00169258	0.00402478	0	0	0	0	0
AAREEPPQAPPR	N	AAREEPPQAPPR	chr11|+|842545|842580	ALL_04125695.p4	XLOC_185562	0.000972762	0.00633964	0	0	0	0	0
AARFEPPGQGPGGHR	N	AARFEPPGQGPGGHR	chr19|-|18539639|18539683	ALL_13840946.p3	XLOC_588803	0.000581355	0.00267609	0	0	1	0	0
AARGEVPSPSAGNPGAAGAR	N	AARGEVPSPSAGNPGAAGAR	chr20|-|21515812|21515871	ALL_17128832.p1	XLOC_737313	0.00126764	0.00603676	0	0	1	0	0
AARGSAQLGGGGGGGGPR	N	AARGSAQLGGGGGGGGPR	chr22|+|19760787|19760840	ALL_18011266.p1	XLOC_787336	0.000944043	0.00271557	0	0	0	0	0
AARGWLAAGAGGGAAAAATAAALETVAVETVTYQR	N	AARGWLAAGAGGGAAAAATAAALETVAVETVTYQR	chr19|-|6110462|6110566	ALL_13528447.p1	XLOC_588107	0.000905848	0.00565524	0	0	0	0	0
AARLLFVNTPHVR	N	AARLLFVNTPHVR	chr4|+|89111123|89111161	ALL_20692814.p2	XLOC_914914	0.00093169	0.00770372	0	0	0	0	0
AARNFPSRWLSSVSK	N	AARNFPSRWLSSVSK	chr1|+|111908881|111908925	ALL_01037578.p16	XLOC_003429	0.00103424	0.0026658	0	0	0	0	0
AARPAAMEQDDPVEALTELR	N	AARPAAMEQDDPVEALTELR	chr16|+|721257|721316	ALL_10031830.p1	XLOC_468521	2.06732e-06	7.97149e-06	1	0	1	1	0
AARPAQDPLYDVPNASGGQAGGPQRPGR	N	AARPAQDPLYDVPNASGGQAGGPQRPGR	chr11|-|66336083|66336158|66336291|66336298	ALL_04981521.p3	XLOC_191360	0.00147042	0.00335259	0	0	0	0	0
AARPEGAGVESFTPLPFLAMTDGLLGK	N	AARPEGAGVESFTPLPFLAMTDGLLGK	chr11|-|6480398|6480463|6481231|6481245	ALL_04238137.p1	XLOC_189419	1.03584e-06	1.02517e-05	1	1	1	1	1
AARPEHPGQKTLDVHLQMQHPVPGALR	N	AARPEHPGQKTLDVHLQMQHPVPGALR	chr7|+|20331997|20332023|20363637|20363690	ALL_25221848.p4	XLOC_1213047	0.000844893	0.00248702	0	0	0	0	0
AARQGWKVGSEGFPPALSHPSR	N	AARQGWKVGSEGFPPALSHPSR	chr7|-|98229166|98229231	ALL_25353216.p1	XLOC_1219881	0.000854226	0.00542389	0	0	0	0	0
AARQTPGTPWPCMAGLGGAAPSPPSRSGSSGLGSCPK	W	AARQTPGTPWPCMAGLGGAAPSPPSRSGSSGTGSCPK	chr8|-|143276961|143277071	ALL_26880486.p4	XLOC_1297749	0.000903542	0.00282402	0	0	0	0	0
AARRESVSCK	N	AARRESVSCK	chr5|+|7343437|7343466	ALL_23306124.p2	XLOC_1015544	0.000855575	0.00310372	0	0	0	0	0
AARTALMVQYLYMGGLSLVALVFFFSFAFQK	N	AARTALMVQYLYMGGLSLVALVFFFSFAFQK	chr3|-|72383227|72383319	ALL_18828808.p11	XLOC_810155	0.000552967	0.00301627	0	0	0	0	0
AARTLGMVYLYDGKNMSSLYNFTGEQVCFQNMLVLSHHK	W	AARTLGMVYLYDGKNMSSLYNFTGEQVCFQNMLVLSHYK	chr2|+|186638300|186638320|186638409|186638504	ALL_14807155.p1	XLOC_612580	0.00114596	0.00278917	0	0	0	0	0
AASAAAAAVYSLRAGTPQPLR	N	AASAAAAAVYSLRAGTPQPLR	chr15|-|70763437|70763499	ALL_09023933.p4	XLOC_429821	0.00175229	0.00466793	0	0	0	0	0
AASAAAAVVVAGTAR	N	AASAAAAVVVAGTAR	chr19|+|49818294|49818338	ALL_13507846.p7	XLOC_587363	7.54754e-05	0.000420156	1	0	1	1	0
AASAAAPDLLETNAAPLSDLDR	N	AASAAAPDLLETNAAPLSDLDR	chr10|-|132351254|132351319	ALL_03049266.p2	XLOC_120519	0.00149284	0.00665504	0	0	0	0	0
AASAASHSR	N	AASAASHSR	chr9|+|87261095|87261121	ALL_28149718.p1	XLOC_1378983	0.000553344	0.00150894	0	0	0	0	0
AASAAYRNGGHR	N	AASAAYRNGGHR	chr12|-|98788668|98788703	ALL_06250032.p1	XLOC_257056	5.01792e-05	0.000487164	1	1	1	1	1
AASAGKEDSTLFRDVMTPPSLGSFHMSPL	N	AASAGKEDSTLFRDVMTPPSLGSFHMSPL	chr3|-|46058926|46059012	ALL_18807792.p15	XLOC_809407	2.18656e-05	0.000818073	0	0	0	0	0
AASAGSGAGAPAAKPPPR	N	AASAGSGAGAPAAKPPPR	chr4|-|78939279|78939332	ALL_21872296.p1	XLOC_914642	0.000953182	0.00503682	0	0	1	0	0
AASALAGSCGGGNRLRAAGDPPETVADPAETPPPPR	W	AASALAGSCGGGNRLRAAGDPPQTVADPAETPPPPR	chr6|-|3064176|3064283	ALL_23748247.p2	XLOC_1114941	0.00165823	0.00702941	0	0	0	0	0
AASAPLSWQLFTLSLTSLLDPVTQRWEK	N	AASAPLSWQLFTLSLTSLLDPVTQRWEK	chr1|-|93591745|93591828	ALL_00090457.p2	XLOC_003024	0.000350483	0.00152783	0	0	0	0	0
AASAPPRPGGPR	N	AASAPPRPGGPR	chr12|+|99985068|99985103	ALL_06408819.p1	XLOC_310393	0.0013107	0.0053968	0	0	1	0	0
AASAQARRPMR	N	AASAQARRPMR	chr16|+|84699969|84700001	ALL_10106252.p10	XLOC_470725	0.000896514	0.00471947	0	0	0	0	0
AASASQVAGLTGMR	N	AASASQVAGLTGMR	chr17|-|16330376|16330417	ALL_11267342.p1	XLOC_506820	0.000178969	0.00130058	0	0	1	0	0
AASAYDYGSSH	N	AASAYDYGSSH	chr18|-|3214936|3214968	ALL_12893274.p1	XLOC_545090	1.19765e-06	1.45802e-05	1	1	1	1	1
AASDEKDSVSNLATELKDGQQSGR	N	AASDEKDSVSNLATELKDGQQSGR	chr2|+|88784721|88784792	ALL_14573293.p9	XLOC_610000	2.21624e-06	1.02517e-05	1	1	1	1	1
AASDGNLLTVPGGSGVSSGQVTSFKGVLGDYLT	N	AASDGNLLTVPGGSGVSSGQVTSFKGVLGDYLT	chr3|+|67376369|67376467	ALL_18827387.p14	XLOC_810037	0.00168656	0.00729114	0	0	0	0	0
AASEALQTQLSTNTKK	N	AASEALQTQLSTNTKK	chr1|-|197138769|197138816	ALL_00632884.p1	XLOC_013392	2.70572e-06	2.06654e-05	0	0	0	0	0
AASEHGHGSQLQCSKDQGFCLLFSMTR	N	AASEHGHGSQLQCSKDQGFCLLFSMTR	chr3|-|157503294|157503374	ALL_18909715.p1	XLOC_812274	0.00153684	0.00502772	0	0	0	0	0
AASELCSPLSGEVTELNEALAENPGLVNK	N	AASELCSPLSGEVTELNEALAENPGLVNK	chr5|-|141896282|141896368	ALL_22159737.p1	XLOC_1023092	0.000433393	0.00254292	0	0	0	0	0
AASEQRRDLNR	N	AASEQRRDLNR	chr6|-|169634515|169634525|169658276|169658297	ALL_24243488.p2	XLOC_1124187	0.00136659	0.00844783	0	0	0	0	0
AASEWPLAPSSGPSLSSLRSEDGAGK	N	AASEWPLAPSSGPSLSSLRSEDGAGK	chr19|+|7382736|7382813	ALL_13577815.p1	XLOC_585921	0.000935818	0.00562258	0	0	0	0	0
AASFEQLCTAFLELQRK	N	AASFEQLCTAFLELQRK	chr6|-|130129910|130129960	ALL_24607597.p18	XLOC_1122832	0.000227413	0.000964692	0	0	1	0	0
AASFPHPQPLR	N	AASFPHPQPLR	chr2|+|120986149|120986181	ALL_14598873.p43	XLOC_610858	0.00040547	0.002046	0	0	0	0	0
AASFPPLLQVRK	N	AASFPPLLQVRK	chr13|+|35856858|35856893	ALL_07601220.p1	XLOC_325711	0.000301967	0.000880954	0	0	0	0	0
AASFPSATSVK	N	AASFPSATSVK	chr7|-|100870910|100870942	ALL_25475928.p1	XLOC_1215101	0.000729944	0.00386315	0	0	0	0	0
AASGALETSESLRVGWDSGPASHLPADWSAPPASR	W	AASGALETSESLRVGWDSGPASHLPADWSAPRASR	chr7|+|99505060|99505160|99505940|99505943	ALL_25680649.p8	XLOC_1215054	0.00064584	0.00434543	0	0	0	0	0
AASGAMGAGPPPGPQGSGVPSSMQHLHGK	N	AASGAMGAGPPPGPQGSGVPSSMQHLHGK	chr6|-|158959044|158959130	ALL_23819857.p1	XLOC_1118735	0.000824527	0.00384862	0	0	0	0	0
AASGGPQSLGAR	N	AASGGPQSLGAR	chr7|-|135170678|135170713	ALL_25371893.p7	XLOC_1221037	3.05496e-05	0.000162019	1	1	1	1	1
AASGGQASALGR	N	AASGGQASALGR	chr3|-|195909506|195909541	ALL_19065133.p3	XLOC_813384	0.000440688	0.0022342	0	0	0	0	0
AASGLHGYGGGAR	N	AASGLHGYGGGAR	chr3|-|10011234|10011272	ALL_19443595.p2	XLOC_808145	0.00126196	0.00328294	0	0	0	0	0
AASGLQEEMQLR	N	AASGLQEEMQLR	chr12|-|68871593|68871628	ALL_05790856.p6	XLOC_260552	0.000301247	0.00162777	0	0	0	0	0
AASGPAPPSAGPRDGGGGGGGGTPGR	N	AASGPAPPSAGPRDGGGGGGGGTPGR	chr5|-|10563968|10564045	ALL_22025670.p1	XLOC_1015602	0.000662567	0.00363657	0	0	0	0	0
AASGTHRPGRPPLGPVPQAAGGPGGGALAER	W	AASGTHHPGRPPLGPVPQAAGGPGGGALAER	chr4|+|3765648|3765740	ALL_20669898.p48	XLOC_912660	6.60957e-05	0.000270591	1	0	1	1	0
AASHAFQSMLWLLGNK	N	AASHAFQSMLWLLGNK	chr16|+|81707506|81707553	ALL_10104701.p8	XLOC_470660	0.000282632	0.00124769	0	0	1	0	0
AASHLLLRTAG	N	AASHLLLRTAG	chr7|+|2610882|2610914	ALL_25211395.p36	XLOC_1212605	0.000679223	0.00414196	0	0	0	0	0
AASKTLGDSSSPGMMADPTK	N	AASKTLGDSSSPGMMADPTK	chr15|-|95337674|95337733	ALL_09203033.p9	XLOC_427905	0.000508507	0.004133	0	0	0	0	0
AASLAVQPAEVLSDNCKSSHLSHR	N	AASLAVQPAEVLSDNCKSSHLSHR	chr2|+|100964376|100964447	ALL_14581894.p10	XLOC_610364	4.26255e-05	0.000491159	0	0	0	0	0
AASLAVSNVHCEMK	N	AASLAVSNVHCEMK	chr14|+|61110952|61110993	ALL_08205841.p31	XLOC_378883	0.000668142	0.00288516	0	0	0	0	0
AASLEHSAWDAPR	N	AASLEHSAWDAPR	chr16|-|4327946|4327984	ALL_10554593.p3	XLOC_471185	0.00098712	0.00383226	0	0	0	0	0
AASLEQQTR	N	AASLEQQTR	chr2|+|241811082|241811108	ALL_14676480.p8	XLOC_614234	0.00131416	0.00865627	0	0	0	0	0
AASLGLRHKEEAFSEAPQGWQLSR	N	AASLGLRHKEEAFSEAPQGWQLSR	chr15|+|25177331|25177402	ALL_09267027.p4	XLOC_425709	0.000472948	0.0012146	0	0	0	0	0
AASLGLSRPAAEGSR	N	AASLGLSRPAAEGSR	chr19|+|42344568|42344585|42344670|42344696	ALL_13601981.p1	XLOC_587139	0.000143056	0.00146734	0	0	1	0	0
AASLLAQLGPQMGK	W	AASLLAQLGPKMGK	chr11|+|61784425|61784466	ALL_04163966.p1	XLOC_187059	0.000283639	0.00226773	0	0	0	0	0
AASLLAQLGPQMGKEQK	W	AASLLAQLGPKMGKEQK	chr11|+|61784425|61784475	ALL_04163966.p1	XLOC_187059	0.000279149	0.00157465	0	0	0	0	0
AASLLHLHLPPSR	N	AASLLHLHLPPSR	chr10|+|1737178|1737216	ALL_02890743.p1	XLOC_120609	0.00169444	0.00357654	0	0	0	0	0
AASLLSPPPLK	N	AASLLSPPPLK	chr9|-|35748863|35748895	ALL_28136521.p3	XLOC_1377856	3.57804e-05	0.000151932	1	0	1	1	0
AASLMYAQLR	N	AASLMYAQLR	chr2|-|202018577|202018606	ALL_15424668.p1	XLOC_613018	0.000191769	0.00124959	0	0	0	0	0
AASLNYLNQPSAAPLQVASPPDCGLLENPSR	N	AASLNYLNQPSAAPLQVASPPDCGLLENPSR	chr6|+|43073918|43073965|43074419|43074463	ALL_24068313.p1	XLOC_1116288	0.0005087	0.003181	0	0	0	0	0
AASLPGCPVWEVRSASAHPPPR	N	AASLPGCPVWEVRSASAHPPPR	chr18|+|14222458|14222523	ALL_12898164.p8	XLOC_545515	0.000309103	0.000894623	0	0	0	0	0
AASLQTSPLGSAAQR	N	AASLQTSPLGSAAQR	chr1|+|201025938|201025982	ALL_00880266.p5	XLOC_005357	0.000710882	0.00403156	0	0	1	0	0
AASLSNAMPTVDFLSK	N	AASLSNAMPTVDFLSK	chr16|-|14286475|14286522	ALL_10328691.p4	XLOC_468997	0.000530109	0.00382166	0	0	0	0	0
AASLSQKLTSNSRK	N	AASLSQKLTSNSRK	chr8|-|102716534|102716575	ALL_27787370.p10	XLOC_1300785	0.00116898	0.00329167	0	0	0	0	0
AASMGTQEGWCLLLCLALSGAAETSESGSR	N	AASMGTQEGWCLLLCLALSGAAETSESGSR	chr12|+|6452240|6452329	ALL_05645448.p1	XLOC_254818	0.00121097	0.00319966	0	0	0	0	0
AASMNNLVSKPQPTAGESR	N	AASMNNLVSKPQPTAGESR	chr18|-|76979559|76979615	ALL_12727270.p17	XLOC_547030	0.000626406	0.00267566	0	0	0	0	0
AASNPRPPAPTGQRPGPAASPAGEKLLEGEPGEPGGR	N	AASNPRPPAPTGQRPGPAASPAGEKLLEGEPGEPGGR	chr19|-|1148091|1148201	ALL_13345163.p3	XLOC_587779	0.000652845	0.00341256	0	0	0	0	0
AASPAAEGAAGAASPAGAGGHRGEAEAAAR	N	AASPAAEGAAGAASPAGAGGHRGEAEAAAR	chr17|-|45221567|45221656	ALL_11387820.p1	XLOC_511095	0.00103489	0.00352594	0	0	0	0	0
AASPAAGAER	N	AASPAAGAER	chrX|+|153517666|153517695	ALL_29826718.p4	XLOC_1441078	0.00010728	0.000307497	1	0	0	0	0
AASPAAPQCVGGRR	N	AASPAAPQCVGGRR	chr13|+|46211777|46211818	ALL_07238707.p4	XLOC_326003	0.000194438	0.0011754	0	0	1	0	0
AASPAGPLSALCGRCWLR	N	AASPAGPLSALCGRCWLR	chr3|-|197297587|197297640	ALL_19198618.p3	XLOC_813448	3.27651e-05	0.000294716	0	0	0	0	0
AASPGQWVMKLPR	N	AASPGQWVMKLPR	chr5|-|173329824|173329862	ALL_22168160.p4	XLOC_1024044	0.0022701	0.00740447	0	0	0	0	0
AASPHARGAPAQGGSGPPMQTFGLAR	N	AASPHARGAPAQGGSGPPMQTFGLAR	chr2|+|27086152|27086229	ALL_14530391.p8	XLOC_608491	0.000542347	0.00599893	0	0	1	0	0
AASPKLSQVPK	N	AASPKLSQVPK	chr16|+|74676392|74676424	ALL_10162147.p22	XLOC_473606	0.00104836	0.00289123	0	0	1	0	0
AASPNLGTPVDLKTGEAK	N	AASPNLGTPVDLKTGEAK	chr18|+|13496862|13496915	ALL_12679143.p1	XLOC_543570	0.000444171	0.0077804	0	0	0	0	0
AASQALALGCREPPHTPLLK	W	AASQALALGCREPPHTPMLK	chr17|-|29929783|29929842	ALL_11480310.p1	XLOC_507208	0.00092647	0.00532706	0	0	0	0	0
AASQALALGCREPPHTPMLK	N	AASQALALGCREPPHTPMLK	chr17|-|29929783|29929842	ALL_11480310.p1	XLOC_507208	0.00131845	0.00744587	0	0	0	0	0
AASQGCLLGAR	N	AASQGCLLGAR	chr1|-|20339999|20340031	ALL_00025601.p1	XLOC_000819	0.000425974	0.00214432	0	0	1	0	0
AASQPALPSGAHGLEGK	N	AASQPALPSGAHGLEGK	chr2|-|10934919|10934969	ALL_15753515.p2	XLOC_608024	0.000270882	0.00159374	0	0	0	0	0
AASQPRGRLLSQGSTVAMTPGK	N	AASQPRGRLLSQGSTVAMTPGK	chr1|-|66924817|66924882	ALL_00260239.p1	XLOC_009936	0.00129922	0.00551442	0	0	0	0	0
AASQSLTGLCSAPEGQGNKGTLVPGSNGGTEAQR	N	AASQSLTGLCSAPEGQGNKGTLVPGSNGGTEAQR	chr19|+|2286280|2286381	ALL_13347771.p7	XLOC_587834	0.00106551	0.00617675	0	0	0	0	0
AASRAERAGWLAHVASSPAWR	N	AASRAERAGWLAHVASSPAWR	chr5|-|74639892|74639954	ALL_22651870.p21	XLOC_1021268	0.00243792	0.00552477	0	0	0	0	0
AASRAVGSPGLAAK	N	AASRAVGSPGLAAK	chr2|-|108911240|108911281	ALL_14720621.p6	XLOC_617717	0.00114106	0.00635542	0	0	0	0	0
AASRRANTAHLDQFER	N	AASRRANTAHLDQFER	chr19|-|14106859|14106888|14117502|14117519	ALL_13834441.p1	XLOC_588551	0.000889904	0.00295759	0	0	1	0	0
AASRRHHWVSHPTYLCLNGLVCSAGHCGV	N	AASRRHHWVSHPTYLCLNGLVCSAGHCGV	chr11|+|134156710|134156796	ALL_04298257.p13	XLOC_193647	0.000583323	0.00439675	0	0	1	0	0
AASRVGSNR	N	AASRVGSNR	chr20|-|33674380|33674406	ALL_16937065.p6	XLOC_739926	0.00081164	0.003461	0	0	1	0	0
AASSLCDALSFLSSSQTSLYSFSLNCPSQSFLQHTTAFTT	N	AASSLCDALSFLSSSQTSLYSFSLNCPSQSFLQHTTAFTT	chr10|-|127878704|127878823	ALL_02942379.p5	XLOC_124769	0.000656744	0.00272707	0	0	0	0	0
AASSLCFLDQPVVFLDSLQPK	N	AASSLCFLDQPVVFLDSLQPK	chr3|-|88200016|88200078	ALL_19338171.p5	XLOC_805246	0.000972574	0.00437874	0	0	0	0	0
AASSLVSSSSHCFPFAGLHCSR	N	AASSLVSSSSHCFPFAGLHCSR	chr9|-|81687101|81687166	ALL_28614431.p9	XLOC_1378798	0.0011495	0.00534293	0	0	0	0	0
AASSLYLGLGYGALSVHRQMPDWFL	W	AASSLYLRLGYGALSVHRQMPDWFL	chr7|-|108604924|108604998	ALL_25808514.p3	XLOC_1215379	0.00127328	0.00336837	0	0	0	0	0
AASSPPGTVGSAVAAAVGQAAGAATDKQSGPR	N	AASSPPGTVGSAVAAAVGQAAGAATDKQSGPR	chr12|+|110847005|110847100	ALL_07053098.p1	XLOC_257427	0.00076956	0.00171583	0	0	0	0	0
AASSPPGTVGSAVAAAVGQAARAATDKQSGPR	W	AASSPPGTVGSAVAAAVGQAAGAATDKQSGPR	chr12|+|110847005|110847100	ALL_07053098.p1	XLOC_257427	0.00183213	0.00481836	0	0	0	0	0
AASSQEGGKGQAPGWQQR	N	AASSQEGGKGQAPGWQQR	chr18|-|80181678|80181731	ALL_12706845.p3	XLOC_544974	0.000639973	0.00389905	0	0	0	0	0
AASSQTRELQKQAGNPPPHQGPLGLGNR	N	AASSQTRELQKQAGNPPPHQGPLGLGNR	chr19|+|3211123|3211206	ALL_13676602.p1	XLOC_585699	0.0013063	0.00609098	0	0	0	0	0
AASSREPCGGRSSAAHDPER	W	AASSRDPCGGRSSAAHDPER	chr15|-|73633399|73633458	ALL_09409497.p1	XLOC_429958	0.00165944	0.00642963	0	0	0	0	0
AASSSPLPYQMYSVK	N	AASSSPLPYQMYSVK	chr1|+|178300717|178300761	ALL_00156618.p6	XLOC_004908	0.0018483	0.00793028	0	0	0	0	0
AASSSTSPQAPSTLPSSARQMELSSMK	N	AASSSTSPQAPSTLPSSARQMELSSMK	chr14|+|28768591|28768636|28772794|28772828	ALL_08773398.p1	XLOC_378160	0.000681892	0.00390416	0	0	0	0	0
AASVEELGSAPAGLANPK	N	AASVEELGSAPAGLANPK	chr19|+|37078462|37078515	ALL_14055737.p1	XLOC_586896	0.0016324	0.00821091	0	0	0	0	0
AASVESPGEPKPWR	N	AASVESPGEPKPWR	chr2|-|47572777|47572818	ALL_15285526.p14	XLOC_609000	0.000275286	0.00226304	0	0	1	0	0
AASVLPQDVFEMRFAKMPDEPVEAPALPAPAAPMVSK	N	AASVLPQDVFEMRFAKMPDEPVEAPALPAPAAPMVSK	chr9|-|134041862|134041972	ALL_28176859.p1	XLOC_1380808	2.42597e-06	7.34063e-06	1	0	1	1	0
AASVLQLFPK	N	AASVLQLFPK	chr8|-|64379689|64379718	ALL_27233167.p7	XLOC_1295944	0.000461007	0.00157007	0	0	1	0	0
AASVRLPLPPRPSR	N	AASVRLPLPPRPSR	chr21|-|45282691|45282732	ALL_17657203.p18	XLOC_770761	0.00165616	0.00263535	0	0	0	0	0
AASVSAPQGGGEGKR	N	AASVSAPQGGGEGKR	chr7|-|157576472|157576516	ALL_26684779.p12	XLOC_1221885	0.000444253	0.00206318	0	0	1	0	0
AASWGKGRVTNVSLQAWEGQATWLR	N	AASWGKGRVTNVSLQAWEGQATWLR	chr16|-|11204794|11204868	ALL_10045968.p2	XLOC_468893	0.000919193	0.00371491	0	0	0	0	0
AATAAATASNPR	N	AATAAATASNPR	chr2|-|241809123|241809158	ALL_15731723.p1	XLOC_614234	0.000499382	0.00518296	0	0	0	0	0
AATAAEVQVPR	N	AATAAEVQVPR	chr17|-|48430202|48430234	ALL_11390438.p1	XLOC_511249	0.00208142	0.00528644	0	0	0	0	0
AATAAHDAADPEACVALR	W	AATAAHDAADPEACVAVR	chr19|+|57231056|57231109	ALL_14353734.p7	XLOC_587745	0.00102018	0.00383866	0	0	0	0	0
AATAHPSLR	N	AATAHPSLR	chr3|-|126518022|126518048	ALL_19500783.p9	XLOC_811316	0.00137216	0.00548243	0	0	0	0	0
AATALRDTLLELDNDK	N	AATALRDTLLELDNDK	chr6|+|33801138|33801185	ALL_23653393.p15	XLOC_1120469	0.00270128	0.00829348	0	0	0	0	0
AATAPLGRGLLTHR	N	AATAPLGRGLLTHR	chr14|-|24242707|24242748	ALL_08035024.p6	XLOC_380460	0.000183027	0.00109729	0	0	0	0	0
AATASALANPEDVFGQLECTGPRATAMQPLEK	N	AATASALANPEDVFGQLECTGPRATAMQPLEK	chr1|+|109494062|109494154|109494520|109494522	ALL_00099820.p28	XLOC_003367	0.000133998	0.0008021	0	0	0	0	0
AATATALGR	N	AATATALGR	chr7|+|32457819|32457845	ALL_25881551.p1	XLOC_1217800	0.00278376	0.00416117	0	0	0	0	0
AATCNTALEVGRR	N	AATCNTALEVGRR	chr10|+|57365079|57365117	ALL_04085851.p6	XLOC_122320	0.000564408	0.00693041	0	0	1	0	0
AATEALLSATPSLQQWVR	N	AATEALLSATPSLQQWVR	chr11|+|64396441|64396494	ALL_04784047.p1	XLOC_191224	0.000411177	0.00243618	0	0	1	0	0
AATECMCNLAMSKEVRDLFEAQGNDR	N	AATECMCNLAMSKEVRDLFEAQGNDR	chr15|+|90953005|90953052|90953161|90953190	ALL_08979753.p1	XLOC_427823	0.000221247	0.000852374	0	0	0	0	0
AATESFYLLELLKNSLQRPGAMADTCNPLTLGSRGR	N	AATESFYLLELLKNSLQRPGAMADTCNPLTLGSRGR	chr9|+|120941751|120941858	ALL_28862206.p5	XLOC_1380079	0.0009348	0.00318776	0	0	0	0	0
AATFGLLLDDVSLTHLTFRK	N	AATFGLLLDDVSLTHLTFRK	chr3|+|119792291|119792350	ALL_18740199.p1	XLOC_805788	3.74772e-06	3.36395e-05	1	0	0	0	0
AATGAGAAATEAFAFAPR	N	AATGAGAAATEAFAFAPR	chr15|-|48645489|48645542	ALL_09008144.p1	XLOC_429060	7.91091e-05	0.000819141	0	0	0	0	0
AATGALQEASEAYLVGLFEDTNLCALHAK	N	AATGALQEASEAYLVGLFEDTNLCALHAK	chr5|+|115770844|115770930	ALL_22350225.p1	XLOC_1082671	9.04951e-07	7.34063e-06	1	1	1	1	1
AATGPWPRPAGAPPPAATGGLR	N	AATGPWPRPAGAPPPAATGGLR	chr2|+|42809966|42810031	ALL_14694021.p1	XLOC_615725	0.00013043	0.000865365	0	0	1	0	0
AATGVHLEPPWGAASAMAEVGALGLSAAANR	N	AATGVHLEPPWGAASAMAEVGALGLSAAANR	chr17|+|75574612|75574704	ALL_11983493.p1	XLOC_508817	1.23219e-06	1.02517e-05	1	0	1	1	0
AATGWALSWKTLAR	N	AATGWALSWKTLAR	chr9|-|132827849|132827890	ALL_29283086.p2	XLOC_1380761	0.00120191	0.00504973	0	0	0	0	0
AATHHFTQGLPR	N	AATHHFTQGLPR	chr10|+|113149098|113149133	ALL_02876425.p5	XLOC_119894	0.00113102	0.00799509	0	0	0	0	0
AATKLLNLFQVK	N	AATKLLNLFQVK	chr4|+|175802904|175802939	ALL_21134416.p87	XLOC_912021	0.00209158	0.00657066	0	0	0	0	0
AATLAEHSAGLAFSLYQAMAK	N	AATLAEHSAGLAFSLYQAMAK	chr9|+|34318521|34318583	ALL_29092118.p1	XLOC_1374300	0.000578381	0.00337164	0	0	0	0	0
AATNAAMGGRGRDGSLLNPASCFGTWGVGVVDSK	N	AATNAAMGGRGRDGSLLNPASCFGTWGVGVVDSK	chr1|-|213281779|213281880	ALL_00769224.p1	XLOC_005748	0.000780688	0.00207482	0	0	0	0	0
AATNKDLADDEVATWLQDCNVCSGATLFSPHALLR	N	AATNKDLADDEVATWLQDCNVCSGATLFSPHALLR	chr6|-|152220797|152220901	ALL_24234843.p1	XLOC_1123552	0.000773218	0.00224494	0	0	0	0	0
AATNQRMQSLLELDVNK	N	AATNQRMQSLLELDVNK	chr8|+|70301310|70301360	ALL_26934254.p1	XLOC_1333393	0.000721459	0.00402102	0	0	0	0	0
AATPQSTLY	N	AATPQSTLY	chr9|+|113319363|113319389	ALL_28162402.p27	XLOC_1379896	0.000981327	0.00515274	0	0	0	0	0
AATPSPTPNGDAEAQSKR	N	AATPSPTPNGDAEAQSKR	chr7|+|5362856|5362909	ALL_25320872.p6	XLOC_1217107	0.000816564	0.00274395	0	0	0	0	0
AATSLVCLENLR	N	AATSLVCLENLR	chr1|-|162434971|162435006	ALL_00510830.p73	XLOC_004525	0.00197409	0.00368521	0	0	1	0	0
AATSQLTRK	N	AATSQLTRK	chr16|-|31520057|31520083	ALL_10341388.p1	XLOC_469376	0.000911465	0.00311859	0	0	0	0	0
AATTQVYLLDFEHR	N	AATTQVYLLDFEHR	chr13|-|109761083|109761124	ALL_07286403.p23	XLOC_329759	0.0013667	0.00516338	0	0	0	0	0
AATVLNAMKEKYR	N	AATVLNAMKEKYR	chr2|+|233514250|233514288	ALL_14762507.p26	XLOC_621869	0.000223383	0.000344181	0	0	1	0	0
AATVSSGSCANHLETMSGDATR	N	AATVSSGSCANHLETMSGDATR	chr10|+|104274871|104274936	ALL_03633871.p1	XLOC_119732	3.72926e-06	2.9423e-05	1	1	1	1	1
AATWMEQQLPQLK	N	AATWMEQQLPQLK	chr8|-|23262129|23262167	ALL_26823185.p12	XLOC_1294904	0.00102711	0.00690173	0	0	0	0	0
AATYHVSHRALWFSFRSPNR	N	AATYHVSHRALWFSFRSPNR	chr18|-|63660755|63660814	ALL_12724396.p1	XLOC_546719	0.00113926	0.00332161	0	0	0	0	0
AAVAAAPQSPLLR	N	AAVAAAPQSPLLR	chr5|-|1035674|1035712	ALL_22020454.p5	XLOC_1015336	0.000667974	0.00391917	0	0	0	0	0
AAVAAAVAAARPSAVAGSSAATWTK	N	AAVAAAVAAARPSAVAGSSAATWTK	chr10|-|63521738|63521812	ALL_02911852.p1	XLOC_122475	0.000635961	0.00360641	0	0	0	0	0
AAVAAGGHPR	N	AAVAAGGHPR	chr8|+|49909811|49909840	ALL_27855135.p2	XLOC_1295596	0.000650005	0.002032	0	0	0	0	0
AAVAALRVHKAEEGFPGHLLR	N	AAVAALRVHKAEEGFPGHLLR	chr3|+|8633720|8633782	ALL_18794564.p2	XLOC_808085	0.000448201	0.00358675	0	0	0	0	0
AAVAAVAAVAVAAAGK	N	AAVAAVAAVAVAAAGK	chr15|+|40323774|40323821	ALL_09075157.p7	XLOC_426173	0.00017922	0.00216346	0	0	0	0	0
AAVAAVLSPEEFMVLLDSVVNLSTRQR	N	AAVAAVLSPEEFMVLLDSVVNLSTRQR	chr20|+|33301356|33301436	ALL_17242258.p1	XLOC_737639	0.000225888	0.0014215	0	0	0	0	0
AAVACVGAFYEK	N	AAVACVGAFYEK	chr2|-|37076983|37077018	ALL_15148258.p1	XLOC_615573	4.48884e-05	0.00015055	1	0	1	1	0
AAVAEKSTDWLR	N	AAVAEKSTDWLR	chr4|+|146175671|146175706	ALL_20814991.p3	XLOC_911463	0.000413966	0.0022365	0	0	1	0	0
AAVAEPLRL	N	AAVAEPLRL	chr17|-|2303738|2303764	ALL_11347783.p5	XLOC_509219	0.000541244	0.0020098	0	0	0	0	0
AAVAGAGDPGSASGTSQGGSGTGGR	N	AAVAGAGDPGSASGTSQGGSGTGGR	chr5|+|114361671|114361745	ALL_22076058.p3	XLOC_1017723	0.00117092	0.00607876	0	0	0	0	0
AAVAGGPCENTHSDALAAAKAFGSSR	N	AAVAGGPCENTHSDALAAAKAFGSSR	chr19|+|10688776|10688853	ALL_13458732.p11	XLOC_586060	0.00165207	0.00498297	0	0	0	0	0
AAVAGLAFRR	N	AAVAGLAFRR	chr15|+|42402042|42402071	ALL_08932585.p4	XLOC_426247	0.00267174	0.00623975	0	0	0	0	0
AAVALETNLSLQESLATWDLCPGLRPR	N	AAVALETNLSLQESLATWDLCPGLRPR	chr19|+|58315908|58315988	ALL_13341277.p63	XLOC_587745	0.00187302	0.00326069	0	0	0	0	0
AAVALQSDK	N	AAVALQSDK	chr5|+|173591468|173591494	ALL_22687777.p4	XLOC_1024053	2.51992e-05	0.000178566	1	0	1	1	0
AAVARQPEEGTKQLGNSSSYR	N	AAVARQPEEGTKQLGNSSSYR	chr5|-|176388984|176388993|176389297|176389349	ALL_22332641.p2	XLOC_1024170	0.000134114	0.00166993	0	0	1	0	0
AAVASGWEPATR	N	AAVASGWEPATR	chr3|-|87141661|87141696	ALL_18960374.p1	XLOC_805240	0.00257085	0.00600644	0	0	1	0	0
AAVATAAAAAAAAAGGGR	N	AAVATAAAAAAAAAGGGR	chr8|+|144336877|144336930	ALL_27293688.p1	XLOC_1297749	0.000637963	0.00438958	0	0	0	0	0
AAVAVPFDDDDK	N	AAVAVPFDDDDK	chr9|+|33795453|33795459|33796643|33796671	ALL_29025096.p1	XLOC_1374261	0.000584362	0.00312694	0	0	0	0	0
AAVCHLPAR	W	AAVYHLPAR	chr10|-|75592215|75592241	ALL_04014276.p1	XLOC_122969	0.00129888	0.0061839	0	0	0	0	0
AAVEAEMTACASYNTWCFLK	N	AAVEAEMTACASYNTWCFLK	chr8|+|22413212|22413271	ALL_26970943.p1	XLOC_1294874	0.000985894	0.00308419	0	0	0	0	0
AAVEAPGVQGGPAALPTPDDLGWVPQASAAPQGLCR	W	AAVEAPGAQGGPAALPTPDDLGWVPQASAAPQGLCR	chr11|-|848461|848568	ALL_04234187.p5	XLOC_189210	0.000454287	0.00152091	0	0	0	0	0
AAVEAVRAPTGTLVYCVLAALR	N	AAVEAVRAPTGTLVYCVLAALR	chr16|-|87714787|87714852	ALL_10168412.p27	XLOC_474146	0.00146796	0.00751418	0	0	0	0	0
AAVEEGLVLGGGCALLWCLPALDSLTPANEDK	N	AAVEEGLVLGGGCALLWCLPALDSLTPANEDK	chr3|-|36767456|36767551	ALL_18803743.p9	XLOC_808994	8.35816e-06	0.000127248	1	1	1	1	1
AAVELSRWQPK	N	AAVELSRWQPK	chr2|+|130856862|130856894	ALL_16280954.p10	XLOC_611192	0.00102375	0.00307827	0	0	0	0	0
AAVEVNNNLQDPLLK	N	AAVEVNNNLQDPLLK	chr8|-|95811557|95811601	ALL_26858209.p1	XLOC_1296570	0.000986354	0.00549149	0	0	0	0	0
AAVGAFRGEPGEERAAGLR	N	AAVGAFRGEPGEERAAGLR	chr2|+|12718768|12718824	ALL_14523646.p18	XLOC_608083	0.00123463	0.0060415	0	0	0	0	0
AAVGAGSSDSQFRYWGK	N	AAVGAGSSDSQFRYWGK	chr12|-|2505977|2506027	ALL_06546527.p1	XLOC_254718	0.000893032	0.0054162	0	0	0	0	0
AAVGAPSLAGRCLLSSSGAR	N	AAVGAPSLAGRCLLSSSGAR	chr8|+|98294286|98294345	ALL_27329328.p1	XLOC_1300666	0.000921763	0.00509993	0	0	0	0	0
AAVGAVVVPGAGPR	N	AAVGAVVVPGAGPR	chr11|-|45923096|45923137	ALL_05277351.p2	XLOC_186661	0.000132452	0.000750482	0	0	1	0	0
AAVGPARLPPPAAPPPAPPPGR	N	AAVGPARLPPPAAPPPAPPPGR	chr17|-|7614611|7614676	ALL_11443019.p1	XLOC_509451	1.14325e-06	7.97149e-06	1	1	1	1	1
AAVGPARLPPPAAPPPAPPPGRR	N	AAVGPARLPPPAAPPPAPPPGRR	chr17|-|7614608|7614676	ALL_11443019.p1	XLOC_509451	7.82008e-07	7.97149e-06	1	1	1	1	1
AAVGRLRLSPR	W	AAVGPLRLSPR	chr19|+|22533172|22533204	ALL_13289015.p1	XLOC_586534	0.000447367	0.00149701	0	0	0	0	0
AAVGRSQCQLK	N	AAVGRSQCQLK	chr17|+|49858961|49858993	ALL_11628424.p8	XLOC_507972	8.16227e-05	0.000413116	0	0	1	0	0
AAVGRSQCQLKAGGGELGQQEGALALLPSPDFLR	N	AAVGRSQCQLKAGGGELGQQEGALALLPSPDFLR	chr17|+|49858961|49859062	ALL_11628424.p8	XLOC_507972	0.00158601	0.00521174	0	0	0	0	0
AAVGTLGFAPLSSAK	N	AAVGTLGFAPLSSAK	chr11|-|47331983|47332027	ALL_04328666.p1	XLOC_190696	0.000176768	0.00129698	0	0	0	0	0
AAVHDMRQTVAVDVLK	N	AAVHDMRQTVAVDVLK	chr12|-|19456317|19456364	ALL_05761779.p2	XLOC_259081	0.000224578	0.00069625	0	0	0	0	0
AAVHSHWHPR	N	AAVHSHWHPR	chr22|-|49995716|49995745	ALL_18299626.p6	XLOC_790299	0.00190265	0.00769662	0	0	0	0	0
AAVLEAMTAFRRAG	N	AAVLEAMTAFRRAG	chr9|-|113388975|113389016	ALL_28162614.p1	XLOC_1379896	0.000464347	0.00288458	0	0	1	0	0
AAVLFYPQSR	N	AAVLFYPQSR	chr8|+|125091700|125091729	ALL_27159385.p3	XLOC_1301298	0.00103194	0.0046255	0	0	0	0	0
AAVLLERSHSK	N	AAVLLERSHSK	chr7|+|155308763|155308795	ALL_25313804.p5	XLOC_1216628	0.000516012	0.00288182	0	0	0	0	0
AAVLLFLWER	N	AAVLLFLWER	chr4|-|75481060|75481089	ALL_20686183.p46	XLOC_914509	0.000387898	0.00264664	0	0	0	0	0
AAVLLMAVEHR	N	AAVLLMAVEHR	chr8|-|102305295|102305300|102311299|102311325	ALL_27127591.p3	XLOC_1300761	0.000417556	0.00311901	0	0	0	0	0
AAVLNFGPNK	N	AAVLNFGPNK	chr2|+|135070251|135070280	ALL_15373439.p2	XLOC_611284	0.000875624	0.00400166	0	0	0	0	0
AAVLNKGQGADEACLPCTKVAGQR	N	AAVLNKGQGADEACLPCTKVAGQR	chr4|-|173702048|173702119	ALL_20930309.p2	XLOC_911976	0.000797676	0.00418434	0	0	0	0	0
AAVLTGLFHTPWVMGSGR	N	AAVLTGLFHTPWVMGSGR	chr8|-|141060526|141060579	ALL_26960296.p6	XLOC_1297637	0.00136881	0.00451734	0	0	0	0	0
AAVLTHFGSTYTELGTAHSTLAWPLRENDK	W	AAVLTHFGSTYTELETAHSTLAWPLRENDK	chr12|+|121604896|121604985	ALL_05996636.p1	XLOC_262138	0.00112014	0.00404762	0	0	0	0	0
AAVLYAALK	N	AAVLYAALK	chr6|+|5996965|5996991	ALL_24028341.p1	XLOC_1115017	0.000243931	0.00140889	0	0	1	0	0
AAVLYLFLVNK	N	AAVLYLFLVNK	chr14|-|35686659|35686684|35688459|35688465	ALL_08229725.p1	XLOC_380774	0.000772013	0.0048165	0	0	0	0	0
AAVLYVMDLSEQCGHGLREQLELFQNLRPLFLNK	N	AAVLYVMDLSEQCGHGLREQLELFQNLRPLFLNK	chr10|+|1000767|1000868	ALL_02798714.p3	XLOC_116958	1.83449e-06	7.97149e-06	1	1	1	1	1
AAVNLWHQSLEGYALSFLLGVELLGHMVSLCLASR	N	AAVNLWHQSLEGYALSFLLGVELLGHMVSLCLASR	chr5|+|126498579|126498683	ALL_22080945.p6	XLOC_1017934	0.00218535	0.00551497	0	0	0	0	0
AAVNPGATTSSLWRR	N	AAVNPGATTSSLWRR	chr7|-|155805744|155805788	ALL_26167663.p1	XLOC_1221792	0.00110877	0.00638609	0	0	0	0	0
AAVNQDYPTSLQLGDR	N	AAVNQDYPTSLQLGDR	chr11|+|107809398|107809445	ALL_04333329.p7	XLOC_192635	0.0037263	0.0031973	0	0	0	0	0
AAVNQYLQK	N	AAVNQYLQK	chr3|+|46806267|46806293	ALL_19169867.p4	XLOC_809427	0.000837061	0.0044966	0	0	0	0	0
AAVNSGAAASPFTYR	N	AAVNSGAAASPFTYR	chr2|+|176661026|176661070	ALL_14624820.p5	XLOC_612312	2.44255e-05	0.000106867	1	0	0	0	0
AAVNVVDFDEKYLVSASGDR	N	AAVNVVDFDEKYLVSASGDR	chr21|-|31627602|31627661	ALL_17753979.p1	XLOC_769012	0.000956329	0.00401786	0	0	0	0	0
AAVPDSSCRVGLGAPPGPMELEGQWWRGQLAADLHQALR	N	AAVPDSSCRVGLGAPPGPMELEGQWWRGQLAADLHQALR	chr10|+|96043707|96043719|96044353|96044456	ALL_02861952.p1	XLOC_119393	0.00245422	0.00651652	0	0	0	0	0
AAVPKPEQVMWAGSLSALETRSR	N	AAVPKPEQVMWAGSLSALETRSR	chr13|-|28820740|28820808	ALL_07377657.p1	XLOC_325556	0.000254594	0.00150916	0	0	0	0	0
AAVPMQLQPTPPGGHSR	N	AAVPMQLQPTPPGGHSR	chr4|-|1618518|1618568	ALL_20667678.p1	XLOC_912441	0.000395691	0.000999608	0	0	1	0	0
AAVPSGASTGLYEVLELQDNDK	N	AAVPSGASTGLYEVLELQDNDK	chr1|+|236483261|236483326	ALL_00777285.p1	XLOC_006473	7.44801e-07	7.97149e-06	1	1	1	1	1
AAVPSGASTGLYEVLELQDNDKTR	N	AAVPSGASTGLYEVLELQDNDKTR	chr1|+|236483261|236483332	ALL_00777285.p1	XLOC_006473	2.55548e-06	2.18407e-05	1	1	1	1	1
AAVPSGASTGLYEVLELQDNDKTRYMGK	N	AAVPSGASTGLYEVLELQDNDKTRYMGK	chr1|+|236483261|236483344	ALL_00777285.p1	XLOC_006473	9.16174e-07	9.32636e-06	1	1	1	1	1
AAVPTGLTQALPWLSALR	N	AAVPTGLTQALPWLSALR	chr16|+|57061395|57061448	ALL_10345172.p1	XLOC_469893	0.000252293	0.001104	0	0	0	0	0
AAVQLLMVKMK	N	AAVQLLMVKMK	chr19|+|6064373|6064405	ALL_13451684.p1	XLOC_585844	0.000748567	0.00404404	0	0	0	0	0
AAVQVEGVSSEGR	N	AAVQVEGVSSEGR	chr2|-|96705433|96705471	ALL_16587677.p6	XLOC_610183	0.000278237	0.00123437	0	0	0	0	0
AAVRGGEVGAGAGAGSVT	N	AAVRGGEVGAGAGAGSVT	chr15|+|67831894|67831947	ALL_08955716.p5	XLOC_427099	0.000609061	0.00327366	0	0	0	0	0
AAVRSHPAR	N	AAVRSHPAR	chr8|-|22156785|22156811	ALL_26891409.p1	XLOC_1298479	0.000691655	0.0031169	0	0	0	0	0
AAVSAGSRAVGQGDPAR	N	AAVSAGSRAVGQGDPAR	chr15|-|90644710|90644760	ALL_08977727.p10	XLOC_427815	0.000197272	0.00140206	0	0	0	0	0
AAVSAHYPPHTPPSSLPPEEVSLNPAHVTPAGPMNGGGR	N	AAVSAHYPPHTPPSSLPPEEVSLNPAHVTPAGPMNGGGR	chr1|+|26472322|26472438	ALL_00433269.p4	XLOC_001085	0.000696778	0.00422853	0	0	0	0	0
AAVSEADSLLYMVTR	N	AAVSEADSLLYMVTR	chr10|+|79381999|79382043	ALL_02974192.p38	XLOC_123075	0.00012631	0.000708723	0	0	0	0	0
AAVSHDHTPALQPGR	N	AAVSHDHTPALQPGR	chr17|+|82369469|82369513	ALL_11836009.p2	XLOC_509088	0.000309031	0.00180217	0	0	0	0	0
AAVSHFLSLQYTR	N	AAVSHFLSLQYTR	chr6|-|155689700|155689738	ALL_24016212.p1	XLOC_1123654	0.0011592	0.00612425	0	0	0	0	0
AAVSHGGPAMALQPGQQSNTLAQK	N	AAVSHGGPAMALQPGQQSNTLAQK	chr17|+|6659650|6659721	ALL_11254891.p15	XLOC_506539	0.00338047	0.00887919	0	0	0	0	0
AAVSHGGPAMALQPGQQSNTLAQKLNNDMR	N	AAVSHGGPAMALQPGQQSNTLAQKLNNDMR	chr17|+|6659650|6659739	ALL_11254891.p15	XLOC_506539	0.000850941	0.00352386	0	0	0	0	0
AAVSHGGPAMALQPGQQSNTLAQKLNNDMRQ	N	AAVSHGGPAMALQPGQQSNTLAQKLNNDMRQ	chr17|+|6659650|6659742	ALL_11254891.p15	XLOC_506539	0.00014888	0.000871415	0	0	0	0	0
AAVSMAVPLYSSLGNR	N	AAVSMAVPLYSSLGNR	chr16|+|89868968|89869015	ALL_10669645.p28	XLOC_470899	0.000170231	0.00091923	0	0	1	0	0
AAVSNRVTCRPPGKGESPQR	N	AAVSNRVTCRPPGKGESPQR	chr20|-|45965467|45965526	ALL_17087258.p2	XLOC_740497	0.00289985	0.00704897	0	0	0	0	0
AAVSQDRLSALQPGR	N	AAVSQDRLSALQPGR	chr12|-|6057352|6057396	ALL_05854058.p10	XLOC_258586	0.000345745	0.00204687	0	0	1	0	0
AAVSQGHATALQPGQQTLSQTNK	N	AAVSQGHATALQPGQQTLSQTNK	chr7|+|97911578|97911646	ALL_25906957.p13	XLOC_1219881	0.000887679	0.00448617	0	0	0	0	0
AAVSQNHATALHPVQQSETLSQK	N	AAVSQNHATALHPVQQSETLSQK	chr16|+|18878946|18879014	ALL_10330448.p2	XLOC_469134	0.000622878	0.00367141	0	0	0	0	0
AAVSQSGNTHENFR	N	AAVSQSGNTHENFR	chr2|-|50529707|50529748	ALL_15501182.p15	XLOC_615987	0.00105389	0.005706	0	0	1	0	0
AAVSRDCTTAVQPGQQNETLSQKNNNNR	N	AAVSRDCTTAVQPGQQNETLSQKNNNNR	chr1|+|10004929|10005012	ALL_00012517.p21	XLOC_000415	0.00210003	0.00555719	0	0	0	0	0
AAVSYHCTTALQPGR	N	AAVSYHCTTALQPGR	chr16|+|85770421|85770465	ALL_10108042.p1	XLOC_470735	0.000376789	0.00296267	0	0	1	0	0
AAVTAGGQKPNK	N	AAVTAGGQKPNK	chr15|+|38518192|38518227	ALL_08999235.p10	XLOC_428709	0.000327083	0.00211475	0	0	0	0	0
AAVTAQNALHVR	N	AAVTAQNALHVR	chr7|+|1160779|1160814	ALL_25209652.p2	XLOC_1212511	0.00222805	0.00743461	0	0	0	0	0
AAVTKGFGDWGEGEGVNNLSLTFQEMELTQQAGPQGYGR	N	AAVTKGFGDWGEGEGVNNLSLTFQEMELTQQAGPQGYGR	chr13|+|79803956|79804072	ALL_07866141.p1	XLOC_326631	0.000546044	0.00272843	0	0	0	0	0
AAVTKTADCGTK	N	AAVTKTADCGTK	chr10|+|62535892|62535927	ALL_03251077.p6	XLOC_118587	0.00120784	0.00635588	0	0	0	0	0
AAVTQGGAAR	N	AAVTQGGAAR	chr4|+|52051322|52051351	ALL_20603676.p11	XLOC_909556	0.00045208	0.00124984	0	0	1	0	0
AAVTSGGVGVEFNQDR	N	AAVTSGGVGVEFNQDR	chr3|-|133429086|133429133	ALL_20279936.p10	XLOC_811556	0.0010504	0.00611175	0	0	0	0	0
AAVTTGPYSANPGPHQAR	W	AAVTTGPHSANPGPHQAR	chr19|+|58386805|58386858	ALL_13806605.p4	XLOC_587745	0.000193009	0.000840928	0	0	1	0	0
AAVTVYCLCDMLGTVFLR	N	AAVTVYCLCDMLGTVFLR	chr20|+|63276877|63276930	ALL_16919598.p1	XLOC_738700	0.00155623	0.00745682	0	0	0	0	0
AAVTYSKPR	N	AAVTYSKPR	chr11|+|118405709|118405709|118406937|118406962	ALL_04407408.p1	XLOC_188697	6.56845e-05	0.000396584	1	0	1	1	0
AAVVGGWVGQASSAHPRSTAQEGQNKALLYQVR	N	AAVVGGWVGQASSAHPRSTAQEGQNKALLYQVR	chr2|-|131040855|131040953	ALL_14602069.p32	XLOC_611191	0.00109819	0.00680959	0	0	0	0	0
AAVVPMLSVSPR	N	AAVVPMLSVSPR	chr15|+|63563509|63563544	ALL_08950031.p4	XLOC_426916	0.000610985	0.00253831	0	0	1	0	0
AAVVPSAQTLK	N	AAVVPSAQTLK	chr4|-|119525663|119525695	ALL_20699973.p1	XLOC_915609	0.000295064	0.00190171	0	0	1	0	0
AAVVQPSTGQWQGNAVLLARLSQMNHACVDLSPR	N	AAVVQPSTGQWQGNAVLLARLSQMNHACVDLSPR	chr2|-|238249476|238249577	ALL_15584093.p1	XLOC_622082	0.00168736	0.00673971	0	0	0	0	0
AAVVSQNSLLSELKTSLLHNDTPK	N	AAVVSQNSLLSELKTSLLHNDTPK	chr12|-|122882268|122882339	ALL_05815666.p7	XLOC_262234	0.00248713	0.0079394	0	0	0	0	0
AAVVTAMAAQLRAWNAAANSGRENATATAHSR	N	AAVVTAMAAQLRAWNAAANSGRENATATAHSR	chrX|+|72101197|72101242|72132079|72132128	ALL_29601278.p1	XLOC_1439804	0.0010247	0.0059276	0	0	0	0	0
AAVVVPAEWLK	N	AAVVVPAEWLK	chrX|-|123732981|123733013	ALL_29531354.p1	XLOC_1443716	4.4295e-06	7.16114e-05	1	1	1	1	1
AAVWVSHSDVLVSVR	N	AAVWVSHSDVLVSVR	chr1|-|42766171|42766215	ALL_01221929.p1	XLOC_009053	1.35484e-06	1.15527e-05	1	0	1	1	0
AAWDNAAMVR	N	AAWDNAAMVR	chr7|+|130492293|130492322	ALL_25295715.p1	XLOC_1215859	1.71677e-05	0.000135431	1	0	1	1	0
AAWLPLSALK	N	AAWLPLSALK	chr1|+|16963736|16963765	ALL_00362449.p3	XLOC_000622	0.00160203	0.00472845	0	0	0	0	0
AAWMNFEVLMLSELSEVHTSHAQRNHGPGLKSQSSTS	N	AAWMNFEVLMLSELSEVHTSHAQRNHGPGLKSQSSTS	chr2|+|109221097|109221207	ALL_15347233.p2	XLOC_610603	0.00241644	0.00583181	0	0	0	0	0
AAWNSKELLSPGLSR	N	AAWNSKELLSPGLSR	chr16|-|83732814|83732858	ALL_10600675.p53	XLOC_473935	0.00153302	0.00245637	0	0	0	0	0
AAWPPQREEEAAPAALPESCVALGLTPATSGR	N	AAWPPQREEEAAPAALPESCVALGLTPATSGR	chr16|-|88856276|88856371	ALL_10606528.p1	XLOC_474217	0.000942761	0.00381672	0	0	0	0	0
AAWVLSGLQK	N	AAWVLSGLQK	chr9|+|84955073|84955102	ALL_28068519.p30	XLOC_1375129	0.000452473	0.00609411	0	0	0	0	0
AAWVPCLLSSVWEGSREMSTPNPTAQGR	N	AAWVPCLLSSVWEGSREMSTPNPTAQGR	chr17|+|17566905|17566988	ALL_12290894.p48	XLOC_506888	0.000937525	0.00302419	0	0	1	0	0
AAWVSGAAAAAESERGEQGPSGAFQSWMSEK	N	AAWVSGAAAAAESERGEQGPSGAFQSWMSEK	chr12|+|28190588|28190641|28208513|28208551	ALL_06131543.p1	XLOC_255372	0.000530969	0.00779205	0	0	0	0	0
AAYCMFRFCEMYR	N	AAYCMFRFCEMYR	chr2|+|240386631|240386669	ALL_14765807.p2	XLOC_622172	0.000506743	0.00373768	0	0	0	0	0
AAYDALLER	N	AAYDALLER	chr10|+|48404853|48404879	ALL_03003916.p1	XLOC_118297	1.73674e-05	8.17327e-05	1	0	1	1	0
AAYDQRQRQGENSTHQQSASASGEPWK	N	AAYDQRQRQGENSTHQQSASASGEPWK	chr2|-|99403681|99403761	ALL_15690120.p1	XLOC_617385	0.00177756	0.0054201	0	0	0	0	0
AAYDTGLELLGR	N	AAYDTGLELLGR	chr12|+|6830353|6830388	ALL_06026213.p1	XLOC_254822	6.8005e-06	4.59149e-05	1	0	1	1	0
AAYFGLYDTAKGMLPDPR	N	AAYFGLYDTAKGMLPDPR	chr7|+|32472077|32472130	ALL_25231205.p1	XLOC_1213363	0.000245716	0.00243147	0	0	0	0	0
AAYFSLYDTAKGMLPDPK	N	AAYFSLYDTAKGMLPDPK	chr2|-|33840061|33840114	ALL_15733983.p1	XLOC_615522	0.000430118	0.00184488	0	0	0	0	0
AAYGHEVGK	N	AAYGHEVGK	chr2|+|142927660|142927686	ALL_14607010.p1	XLOC_611446	1.24316e-06	9.54463e-06	1	1	1	1	1
AAYKNLGSHPAWPLTVMTSGQMPRASVDPSVSGATR	N	AAYKNLGSHPAWPLTVMTSGQMPRASVDPSVSGATR	chr1|-|2203811|2203918	ALL_00384995.p6	XLOC_006925	0.00015498	0.00134787	0	0	0	0	0
AAYLLLEQEPSNLFK	N	AAYLLLEQEPSNLFK	chr5|-|110330057|110330101	ALL_22727917.p1	XLOC_1079653	0.00258107	0.00765916	0	0	0	0	0
AAYLQEPQK	N	AAYLQEPQK	chr6|+|129060807|129060833	ALL_23932653.p6	XLOC_1117956	0.000306511	0.00128611	0	0	1	0	0
AAYNLVRDDGSAVLW	N	AAYNLVRDDGSAVLW	chr16|-|84617837|84617881	ALL_10759359.p5	XLOC_473986	3.70035e-05	0.000312396	1	1	1	1	1
AAYNVSGLTSPPAAEACWPGVK	N	AAYNVSGLTSPPAAEACWPGVK	chr3|+|184291219|184291284	ALL_19424157.p1	XLOC_807457	0.000602254	0.00509474	0	0	0	0	0
AAYSVPQVTLLSFSVDSEFTFVDYLK	N	AAYSVPQVTLLSFSVDSEFTFVDYLK	chr3|+|9715953|9716030	ALL_18887122.p1	XLOC_803250	0.00175126	0.00499047	0	0	0	0	0
AAYTLLNGNPGQSFELHTNPQTNEGMLSVVK	N	AAYTLLNGNPGQSFELHTNPQTNEGMLSVVK	chr16|+|83670880|83670972	ALL_10187171.p1	XLOC_470683	7.82008e-07	7.34063e-06	1	1	1	1	1
AAYYQLDLQK	N	AAYYQLDLQK	chr1|+|27819718|27819732|27819896|27819910	ALL_00033444.p1	XLOC_001161	0.000766825	0.00338443	0	0	1	0	0
ACAFAAVLRSRCPR	N	ACAFAAVLRSRCPR	chr5|-|53109734|53109775	ALL_22137406.p1	XLOC_1020611	0.000952654	0.00483279	0	0	0	0	0
ACAFQLLLLEKFR	N	ACAFQLLLLEKFR	chr15|+|59406139|59406177	ALL_09137797.p1	XLOC_429372	0.00171251	0.00516831	0	0	0	0	0
ACAGAQAKTR	W	ACTGAQAKTR	chr8|+|98147360|98147389	ALL_27002364.p4	XLOC_1296611	0.000802052	0.0065487	0	0	0	0	0
ACAGELLFLKPLDLMRLLHYHENMGKT	N	ACAGELLFLKPLDLMRLLHYHENMGKT	chr1|+|237378122|237378202	ALL_00201008.p2	XLOC_006493	0.0012025	0.00309224	0	0	0	0	0
ACAGELLFLKPSDLMRLTHYHENSTRK	N	ACAGELLFLKPSDLMRLTHYHENSTRK	chr5|+|173585235|173585315	ALL_22168212.p1	XLOC_1024053	0.000145155	0.000394056	1	0	1	1	0
ACAGELPFLKPSDLVRLVHYHENSMRK	N	ACAGELPFLKPSDLVRLVHYHENSMRK	chr10|-|18272617|18272697	ALL_03341845.p14	XLOC_121174	0.00223848	0.00638153	0	0	0	0	0
ACALGEWGGATEVRALCR	N	ACALGEWGGATEVRALCR	chr14|+|82642546|82642599	ALL_08325499.p9	XLOC_379471	0.000621637	0.00407841	0	0	0	0	0
ACALSFQVDFSK	N	ACALSFQVDFSK	chr5|+|157384282|157384317	ALL_22285858.p1	XLOC_1018704	0.000559221	0.00280296	0	0	1	0	0
ACALTPESEVM	N	ACALTPESEVM	chr16|-|17013989|17014021	ALL_10216758.p7	XLOC_469059	0.00133888	0.00619418	0	0	0	0	0
ACARPLLSVYSEK	N	ACARPLLSVYSEK	chr15|-|66503491|66503529	ALL_09914739.p1	XLOC_429620	1.29863e-06	1.49542e-05	1	1	1	1	1
ACARPLLSVYSEKGESSGK	N	ACARPLLSVYSEKGESSGK	chr15|-|66503473|66503529	ALL_09914739.p1	XLOC_429620	8.24107e-07	1.02517e-05	1	1	1	1	1
ACASLFTLPQEQRER	N	ACASLFTLPQEQRER	chr9|-|10910919|10910963	ALL_29201599.p2	XLOC_1373763	0.00303812	0.00815451	0	0	0	0	0
ACATKPEELSVHNNVSTQSNGSQQVR	N	ACATKPEELSVHNNVSTQSNGSQQVR	chr2|+|120091661|120091661|120093249|120093276|120100244|120100292	ALL_14597873.p1	XLOC_610834	0.000137046	0.000204977	1	0	1	1	0
ACATLVLGK	N	ACATLVLGK	chr5|+|29887690|29887716	ALL_23312860.p1	XLOC_1015999	9.7836e-05	0.000782085	0	0	1	0	0
ACAVEAAQAR	N	ACAVEAAQAR	chr11|+|64318091|64318120	ALL_04169139.p3	XLOC_187204	0.000384104	0.00216515	0	0	0	0	0
ACAVQTLEAPSRWR	N	ACAVQTLEAPSRWR	chr15|-|63330208|63330249	ALL_09017589.p13	XLOC_429489	0.00166258	0.00524693	0	0	0	0	0
ACCLAKTAFDEALAELDTLSEESYK	N	ACCLAKTAFDEALAELDTLSEESYK	chr2|-|126557532|126557606	ALL_14725194.p2	XLOC_618337	1.02061e-05	7.16146e-05	1	0	0	0	0
ACDGLAGNLHK	N	ACDGLAGNLHK	chr1|+|205859502|205859534	ALL_00177027.p2	XLOC_005504	0.00025686	0.0018861	0	0	1	0	0
ACDLLLVLYWLPLELLFMGYLLCTR	N	ACDLLLVLYWLPLELLFMGYLLCTR	chr2|-|215766999|215767073	ALL_14649878.p1	XLOC_613351	0.000394303	0.00228961	0	0	0	0	0
ACDRLLAHRVETK	N	ACDRLLAHRVETK	chr10|+|1007018|1007056	ALL_02981499.p1	XLOC_116958	7.5106e-06	4.73007e-05	1	0	0	0	0
ACECDPQGSLSSVCDPNGGQCQCRPNVVGR	N	ACECDPQGSLSSVCDPNGGQCQCRPNVVGR	chr7|-|107959746|107959835	ALL_25542548.p1	XLOC_1220320	1.22278e-05	4.53803e-05	1	0	0	0	0
ACEEVNLVPLGR	N	ACEEVNLVPLGR	chr22|-|23686952|23686987	ALL_18059674.p3	XLOC_788890	0.00109167	0.00327308	0	0	0	0	0
ACEGVGGTLHTAMLMAQAMASLQMPGQSSGQCFLCGQK	N	ACEGVGGTLHTAMLMAQAMASLQMPGQSSGQCFLCGQK	chr19|-|21887093|21887206	ALL_13378486.p3	XLOC_588891	0.00187636	0.00556553	0	0	0	0	0
ACFLSQAYGRDLMEAQEWCRK	N	ACFLSQAYGRDLMEAQEWCRK	chr1|-|11127100|11127162	ALL_00221818.p1	XLOC_007404	1.17785e-05	4.31598e-05	1	0	0	0	0
ACFQACPLSSEQHRTAR	N	ACFQACPLSSEQHRTAR	chr1|-|59982030|59982080	ALL_01234847.p16	XLOC_009699	0.00158704	0.00811739	0	0	0	0	0
ACFQTSSMLLK	N	ACFQTSSMLLK	chr5|-|119204765|119204797	ALL_22565592.p1	XLOC_1017838	0.00211526	0.0060192	0	0	1	0	0
ACGAEAQVQASTK	N	ACGAEAQVQASTK	chr8|-|2100401|2100439	ALL_27069750.p2	XLOC_1294308	0.001455	0.00652237	0	0	0	0	0
ACGDELTGEGVLR	N	ACGDELTGEGVLR	chr10|-|17071567|17071605	ALL_03149379.p1	XLOC_121122	0.0005698	0.00541696	0	0	1	0	0
ACGEPRLRHCTPAWVTEQDSVSK	N	ACGEPRLRHCTPAWVTEQDSVSK	chr4|-|139443007|139443075	ALL_20642187.p11	XLOC_911297	0.0010402	0.00635313	0	0	0	0	0
ACGGHLLTSSFDTVSSPR	N	ACGGHLLTSSFDTVSSPR	chr10|-|16952337|16952390	ALL_02897020.p1	XLOC_121122	4.87976e-06	4.75534e-05	1	1	1	1	1
ACGLEAFVSELGLTR	N	ACGLEAFVSELGLTR	chr1|-|151816840|151816884	ALL_00289713.p20	XLOC_011908	0.00103537	0.0041462	0	0	0	0	0
ACGLGPAEGRYR	N	ACGLGPAEGRYR	chr22|-|24231827|24231862	ALL_18183821.p4	XLOC_788917	0.000648366	0.00768082	0	0	0	0	0
ACGNSAAER	N	ACGNSAAER	chr1|+|109655907|109655933	ALL_01032995.p6	XLOC_003367	0.000115903	0.000733649	1	0	0	0	0
ACGVAAPLQAAGGVR	N	ACGVAAPLQAAGGVR	chr7|-|128406129|128406173	ALL_25368768.p2	XLOC_1220773	1.63198e-06	1.18725e-05	1	0	1	1	0
ACGVCPGRLR	W	ACGMCPGRLR	chr19|+|22699479|22699508	ALL_14368872.p4	XLOC_588891	0.000384568	0.00270051	0	0	1	0	0
ACKLNFEKLTVFCTLQTSR	N	ACKLNFEKLTVFCTLQTSR	chr9|+|14733179|14733235	ALL_28458495.p3	XLOC_1373833	0.000665934	0.00386113	0	0	0	0	0
ACKQHVSQGLFMTQPATTLEAFSDEER	N	ACKQHVSQGLFMTQPATTLEAFSDEER	chrX|-|38287243|38287245|38287865|38287942	ALL_29842326.p1	XLOC_1441971	0.000563646	0.00504132	0	0	1	0	0
ACLCPPGHLLHVACCQLATAADSMR	N	ACLCPPGHLLHVACCQLATAADSMR	chr18|-|48860006|48860080	ALL_12692116.p27	XLOC_544257	0.000359627	0.00143352	0	0	1	0	0
ACLDDNVDMVK	N	ACLDDNVDMVK	chr12|-|79872906|79872938	ALL_05794215.p1	XLOC_260833	3.70205e-05	0.000184714	1	1	1	1	1
ACLELLGSSNPPSPVSQSAGLTGMSHRTQPCVYFFFF	N	ACLELLGSSNPPSPVSQSAGLTGMSHRTQPCVYFFFF	chr10|-|119682644|119682754	ALL_03892199.p9	XLOC_124426	0.00269693	0.00607845	0	0	0	0	0
ACLETCLLLPVQTSCPPSMAALNNDSCAKNQPPGRHSSHK	N	ACLETCLLLPVQTSCPPSMAALNNDSCAKNQPPGRHSSHK	chr5|-|160055008|160055127	ALL_22684085.p1	XLOC_1023663	0.000302119	0.000699755	0	0	0	0	0
ACLFVLGEEGARGEGSK	N	ACLFVLGEEGARGEGSK	chr1|-|40317670|40317720	ALL_00587123.p3	XLOC_008948	0.000306928	0.00230381	0	0	0	0	0
ACLGDTAVLVPNWQDK	N	ACLGDTAVLVPNWQDK	chr13|+|114273370|114273417	ALL_07289297.p2	XLOC_330001	0.000592721	0.00286985	0	0	0	0	0
ACLGLLYTVYVDSLNVSLESLLANLCACLVPAAGGSQVNR	N	ACLGLLYTVYVDSLNVSLESLLANLCACLVPAAGGSQVNR	chr11|-|10029756|10029875	ALL_04241944.p1	XLOC_189609	0.000175761	0.00162453	0	0	0	0	0
ACLGSLSPGQGQGPSASGSLNLSSAR	N	ACLGSLSPGQGQGPSASGSLNLSSAR	chr19|-|14119702|14119779	ALL_13368906.p2	XLOC_588551	0.00271673	0.0012518	0	0	0	0	0
ACLLAVALLWTPAVPGQPPDPSR	N	ACLLAVALLWTPAVPGQPPDPSR	chr16|+|88036529|88036574|88037973|88037995	ALL_10401480.p1	XLOC_470850	0.0024849	0.00584149	0	0	0	0	0
ACLLHNLTK	N	ACLLHNLTK	chr2|+|112920798|112920824	ALL_14593123.p18	XLOC_610707	0.000593061	0.00228502	0	0	0	0	0
ACLLPAKFGANALLGVSLAVCK	N	ACLLPAKFGANALLGVSLAVCK	chr17|+|4953696|4953761	ALL_11714577.p1	XLOC_506449	4.40499e-05	0.000256542	1	0	1	1	0
ACLLSGAAEQGWRPR	N	ACLLSGAAEQGWRPR	chr1|-|152563981|152564025	ALL_01545590.p2	XLOC_004137	0.000922839	0.00680435	0	0	0	0	0
ACLLTLLDQPVPTLR	N	ACLLTLLDQPVPTLR	chrX|-|129797824|129797868	ALL_29972957.p1	XLOC_1440668	3.63532e-05	0.000216773	1	0	1	1	0
ACLLTSQVSR	N	ACLLTSQVSR	chr11|-|46680446|46680475	ALL_04250188.p1	XLOC_190663	0.00150517	0.005173	0	0	0	0	0
ACLMLETATQPMQR	N	ACLMLETATQPMQR	chr1|-|203024995|203025036	ALL_00172429.p13	XLOC_005425	0.00133711	0.00422891	0	0	1	0	0
ACLPVNAGHR	N	ACLPVNAGHR	chr1|+|1331107|1331136	ALL_00905390.p11	XLOC_000068	0.00150687	0.00726644	0	0	0	0	0
ACLPWTGSR	N	ACLPWTGSR	chr12|-|121794787|121794813	ALL_05814221.p8	XLOC_262138	0.000957265	0.00621962	0	0	1	0	0
ACLQHPDVAAYK	N	ACLQHPDVAAYK	chr5|-|115391667|115391702	ALL_22150155.p1	XLOC_1022284	2.35646e-05	0.000167047	1	0	1	1	0
ACLQQAHVHVCAPVLMHAPPPAVSRADDLGAEESDDK	N	ACLQQAHVHVCAPVLMHAPPPAVSRADDLGAEESDDK	chr10|+|101566464|101566574	ALL_02955282.p4	XLOC_170480	0.000984271	0.00514176	0	0	0	0	0
ACLQTFALLSASDASPLPSLPTELLLLFPAQVSQSPR	N	ACLQTFALLSASDASPLPSLPTELLLLFPAQVSQSPR	chr22|+|45476928|45477038	ALL_18506604.p1	XLOC_788298	0.00123341	0.00326661	0	0	0	0	0
ACLSHLSGWLAGK	N	ACLSHLSGWLAGK	chr2|-|3617347|3617385	ALL_14678365.p3	XLOC_614411	0.000156363	0.000578405	0	0	1	0	0
ACLSLTNTR	N	ACLSLTNTR	chr11|-|68330141|68330167	ALL_05027991.p13	XLOC_191495	0.00157931	0.00780556	0	0	1	0	0
ACLVDTVFKSER	N	ACLVDTVFKSER	chr15|-|69705506|69705541	ALL_09142465.p2	XLOC_429808	6.3776e-05	0.000557098	1	0	1	1	0
ACLVTSGAPAQSGGQNPASAQASTWQAGAPSV	N	ACLVTSGAPAQSGGQNPASAQASTWQAGAPSV	chr9|-|69120672|69120767	ALL_28144140.p3	XLOC_1378435	0.00111549	0.00693107	0	0	0	0	0
ACMPPTTTRPTPASWCLMYRGK	N	ACMPPTTTRPTPASWCLMYRGK	chr22|-|50769995|50770016|50775772|50775815	ALL_18082449.p2	XLOC_790299	0.00100669	0.00238651	0	0	0	0	0
ACNPSTLAGQGK	N	ACNPSTLAGQGK	chr2|+|202470805|202470840	ALL_14937649.p5	XLOC_613019	0.000374609	0.00797371	0	0	0	0	0
ACNVLHLTWFGSVSPPK	N	ACNVLHLTWFGSVSPPK	chr7|-|32441123|32441173	ALL_25881503.p4	XLOC_1217800	0.00129993	0.00249795	0	0	0	0	0
ACPAPARRER	N	ACPAPARRER	chr22|+|24155968|24155997	ALL_18163293.p11	XLOC_787462	0.00230706	0.00658351	0	0	0	0	0
ACPGKSQVAPGETAPPGCHTFPCTAASLEHTEAR	N	ACPGKSQVAPGETAPPGCHTFPCTAASLEHTEAR	chr19|-|14777100|14777201	ALL_13431190.p4	XLOC_588551	0.000901467	0.00760545	0	0	0	0	0
ACQEDVEPGHR	N	ACQEDVEPGHR	chr16|-|697386|697418	ALL_10189258.p2	XLOC_470915	0.0007024	0.00390223	0	0	1	0	0
ACQELEGEVGGAAR	N	ACQELEGEVGGAAR	chr22|-|26483794|26483835	ALL_18061110.p26	XLOC_789087	0.000291338	0.00114835	0	0	0	0	0
ACQHFLEEESTQLHR	N	ACQHFLEEESTQLHR	chr14|-|80959526|80959570	ALL_08877501.p4	XLOC_382219	0.00170769	0.00654227	0	0	0	0	0
ACQPLYPLHDVFVR	N	ACQPLYPLHDVFVR	chr5|-|111192382|111192423	ALL_22318012.p1	XLOC_1022181	1.33891e-05	0.000159656	1	1	1	1	1
ACQPLYPLHDVFVRK	N	ACQPLYPLHDVFVRK	chr5|-|111192379|111192423	ALL_22318012.p1	XLOC_1022181	3.19461e-05	0.000350903	1	0	0	0	0
ACQSLYLLHDVFVR	N	ACQSLYLLHDVFVR	chr10|+|95595182|95595223	ALL_03131641.p1	XLOC_119399	5.27402e-05	0.000264529	1	0	1	1	0
ACQSLYLLHDVFVRK	N	ACQSLYLLHDVFVRK	chr10|+|95595182|95595226	ALL_03131641.p1	XLOC_119399	0.000178898	0.000920669	0	0	1	0	0
ACRNAGSGSGLLCLSHPGPSPAFLLGSSG	N	ACRNAGSGSGLLCLSHPGPSPAFLLGSSG	chr10|-|102148270|102148356	ALL_03035105.p2	XLOC_119656	0.0020776	0.00830872	0	0	0	0	0
ACRQVDESNVALPSK	N	ACRQVDESNVALPSK	chr1|-|15339387|15339431	ALL_00686080.p1	XLOC_000607	0.000771617	0.00446048	0	0	1	0	0
ACRSPVLPLAGLPDLSNK	N	ACRSPVLPLAGLPDLSNK	chr9|+|136694069|136694122	ALL_28654250.p2	XLOC_1380940	0.00128142	0.00432174	0	0	0	0	0
ACSALQTTNLLPMSVSRGSKPCREEGGEEQVGR	N	ACSALQTTNLLPMSVSRGSKPCREEGGEEQVGR	chr15|-|40364801|40364899	ALL_08927823.p1	XLOC_426173	0.000456258	0.00352861	0	0	0	0	0
ACSLANVAFDEALAELDTLNEESYK	N	ACSLANVAFDEALAELDTLNEESYK	chr9|+|38643600|38643674	ALL_28481524.p1	XLOC_1374445	0.000517275	0.00459133	0	0	1	0	0
ACSLQFEENSGK	N	ACSLQFEENSGK	chrX|-|21942157|21942192	ALL_29759007.p4	XLOC_1438834	0.000466431	0.00235487	0	0	1	0	0
ACSMPGGSLLQLAKSYTTGLESK	N	ACSMPGGSLLQLAKSYTTGLESK	chr7|+|66515480|66515548	ALL_26017678.p1	XLOC_1218845	0.00474521	0.00738932	0	0	0	0	0
ACSPGVSKMPVWWGGQWQGLGNTWPHQPEVKCR	N	ACSPGVSKMPVWWGGQWQGLGNTWPHQPEVKCR	chr1|+|203177762|203177860	ALL_00316118.p1	XLOC_013634	0.000815454	0.00486307	0	0	0	0	0
ACSSLVWARWTGR	N	ACSSLVWARWTGR	chr6|+|125153721|125153759	ALL_23609385.p1	XLOC_1117906	0.00192979	0.00353259	0	0	1	0	0
ACTCKVWPGGMELFEEALQK	N	ACTCKVWPGGMELFEEALQK	chr9|+|129049484|129049511|129049827|129049858	ALL_28825621.p1	XLOC_1376497	0.000977631	0.00458896	0	0	0	0	0
ACTRLGEFAVCTSAPSDLGCAPQLGTPGAHSR	N	ACTRLGEFAVCTSAPSDLGCAPQLGTPGAHSR	chr15|-|44711252|44711347	ALL_09006213.p2	XLOC_428944	0.0024546	0.00535932	0	0	0	0	0
ACTVLLCHQGR	N	ACTVLLCHQGR	chr1|+|111190789|111190821	ALL_00274144.p7	XLOC_011118	0.00060985	0.00421269	0	0	1	0	0
ACVCLSLNPAPGAARAEPVSKPQELDGPEAR	N	ACVCLSLNPAPGAARAEPVSKPQELDGPEAR	chr17|+|82958122|82958214	ALL_11423124.p14	XLOC_512807	0.000512999	0.00304407	0	0	0	0	0
ACVGFRFLFPLLLVFQDLNAYNCEEPTEK	N	ACVGFRFLFPLLLVFQDLNAYNCEEPTEK	chr1|+|173485313|173485399	ALL_00754673.p1	XLOC_004793	0.00144331	0.00564031	0	0	1	0	0
ACVGFRFLFPLLLVFQDLNAYNCEEPTEKLPFPLLDDR	N	ACVGFRFLFPLLLVFQDLNAYNCEEPTEKLPFPLLDDR	chr1|+|173485313|173485426	ALL_00754673.p1	XLOC_004793	7.29478e-05	0.000449368	1	0	1	1	0
ACVLDLLGLCK	N	ACVLDLLGLCK	chr17|+|1879547|1879579	ALL_11246905.p2	XLOC_506255	0.000425014	0.00234436	0	0	1	0	0
ACVLQEEPVAGAQTDR	N	ACVLQEEPVAGAQTDR	chr20|+|63692790|63692837	ALL_16920805.p1	XLOC_738729	0.000999429	0.0044504	0	0	0	0	0
ACVQAWWHGELR	N	ACVQAWWHGELR	chr8|+|144012300|144012335	ALL_26881704.p4	XLOC_1297749	0.000967852	0.00432508	0	0	0	0	0
ACVTLPYDDLLLCRQNL	N	ACVTLPYDDLLLCRQNL	chr13|+|45517924|45517974	ALL_07238573.p5	XLOC_325985	0.000611742	0.0029203	0	0	0	0	0
ACVVTLWNAGNK	N	ACVVTLWNAGNK	chr1|-|225855968|225856003	ALL_00325390.p21	XLOC_014479	0.00147688	0.00698399	0	0	0	0	0
ACWAPLSLEALPGDFTQGVYLPCLFGAGSGEPSSQLFKSK	N	ACWAPLSLEALPGDFTQGVYLPCLFGAGSGEPSSQLFKSK	chr21|-|36045835|36045954	ALL_17651603.p2	XLOC_770288	0.000759674	0.00487084	0	0	0	0	0
ADAARATASPSCTGNGSTLGFFSLR	N	ADAARATASPSCTGNGSTLGFFSLR	chr1|+|202808384|202808458	ALL_00315796.p2	XLOC_013618	0.000545213	0.00232409	0	0	0	0	0
ADADATVKNLEQEADRLLDK	N	ADADATVKNLEQEADRLLDK	chr6|+|129445669|129445728	ALL_23612707.p1	XLOC_1117956	1.29876e-06	1.20517e-05	1	0	1	1	0
ADAFEGDRVSGGQPPPKPGSK	N	ADAFEGDRVSGGQPPPKPGSK	chr12|-|57111531|57111593	ALL_05858096.p4	XLOC_260228	0.000737594	0.00516067	0	0	0	0	0
ADAGAADVRHER	N	ADAGAADVRHER	chr6|+|2765444|2765479	ALL_24023904.p5	XLOC_1114941	1.53394e-05	0.00015458	1	0	1	1	0
ADAGRSASHR	N	ADAGRSASHR	chr11|-|119056894|119056923	ALL_04816920.p2	XLOC_193039	0.00125508	0.00470562	0	0	0	0	0
ADAHEEDELRAAEERLQSLMTK	N	ADAHEEDELRAAEERLQSLMTK	chr2|-|117974874|117974897|117975188|117975229	ALL_15534824.p1	XLOC_618066	4.16899e-06	1.59875e-05	1	0	1	1	0
ADALLADLESTTSHLSK	N	ADALLADLESTTSHLSK	chr12|-|120224331|120224381	ALL_06110212.p1	XLOC_262085	0.00234712	0.00619283	0	0	0	0	0
ADALLVSGWLMMNKTDKALPSVAHSLEGK	N	ADALLVSGWLMMNKTDKALPSVAHSLEGK	chr14|-|103464152|103464238	ALL_08146060.p7	XLOC_380074	0.00139254	0.00669738	0	0	0	0	0
ADAPQHCSSR	N	ADAPQHCSSR	chr16|+|72063210|72063239	ALL_10099082.p27	XLOC_470346	0.000948978	0.0080508	0	0	0	0	0
ADASSTSSFLDSDELER	N	ADASSTSSFLDSDELER	chrX|+|44030319|44030369	ALL_29454776.p1	XLOC_1439250	0.000108662	4.60317e-05	1	0	1	1	0
ADAVAQACNPSTFRGR	N	ADAVAQACNPSTFRGR	chr19|-|52837842|52837889	ALL_13406252.p14	XLOC_590490	0.000341311	0.00155096	0	0	0	0	0
ADAVDAAALVYDQPLAYEQ	N	ADAVDAAALVYDQPLAYEQ	chr12|+|121761888|121761944	ALL_05735306.p30	XLOC_257871	0.000149528	0.000733361	0	0	1	0	0
ADCLLESWPCRLFR	N	ADCLLESWPCRLFR	chr19|+|48343016|48343057	ALL_13559900.p1	XLOC_590242	0.0005302	0.00200012	0	0	0	0	0
ADCLNPEVR	N	ADCLNPEVR	chr5|+|178066423|178066449	ALL_23144429.p4	XLOC_1019173	0.00235946	0.00373859	0	0	0	0	0
ADCWGWGLGAQLR	N	ADCWGWGLGAQLR	chr19|+|1267665|1267703	ALL_13345334.p6	XLOC_587834	0.00078704	0.00397192	0	0	1	0	0
ADDFLPDADEGRADDSFGTQMRDGR	N	ADDFLPDADEGRADDSFGTQMRDGR	chr15|+|100558325|100558399	ALL_08988198.p1	XLOC_428038	0.000416889	0.00205005	0	0	0	0	0
ADDKETCFAEEVLQFSSF	N	ADDKETCFAEEVLQFSSF	chr4|+|73419607|73419660	ALL_20611360.p1	XLOC_910006	1.2939e-06	1.64085e-05	1	1	1	1	1
ADEAYSLGPAPSQQSYLSMEK	N	ADEAYSLGPAPSQQSYLSMEK	chr3|-|183086726|183086788	ALL_18857833.p1	XLOC_812899	1.7626e-06	1.08542e-05	1	0	0	0	0
ADEDLLMGFHQMFLLK	N	ADEDLLMGFHQMFLLK	chrX|-|71016588|71016635	ALL_29569732.p3	XLOC_1442785	1.13382e-05	5.31607e-05	1	1	1	1	1
ADEEWSPRHLTYQK	N	ADEEWSPRHLTYQK	chr13|+|106483158|106483199	ALL_07873250.p1	XLOC_327171	0.00730109	0.00570303	0	0	0	0	0
ADELLNWKTETRP	N	ADELLNWKTETRP	chr5|-|168656751|168656789	ALL_22436755.p12	XLOC_1023849	0.00040252	0.0022564	0	0	0	0	0
ADELVTALQSLLLNLGDSLFKVDLCSHSELFLSR	N	ADELVTALQSLLLNLGDSLFKVDLCSHSELFLSR	chr12|-|110910691|110910792	ALL_06564819.p9	XLOC_257427	0.000774624	0.00268494	0	0	0	0	0
ADENKVDGMNAPK	N	ADENKVDGMNAPK	chr12|+|53038411|53038411|53039235|53039272	ALL_05898964.p1	XLOC_255980	1.45756e-05	7.07926e-05	1	1	1	1	1
ADEPSSEESDLELDKEGV	N	ADEPSSEESDLELDKEGV	chr2|+|12023769|12023822	ALL_14523466.p1	XLOC_608072	1.24287e-05	4.85343e-05	1	0	1	1	0
ADEREAVQKK	N	ADEREAVQKK	chr2|+|54599088|54599117	ALL_14861263.p1	XLOC_609115	8.15741e-05	0.000433533	0	0	0	0	0
ADESEAGSPTGSQR	N	ADESEAGSPTGSQR	chr12|-|2307217|2307258	ALL_06155326.p4	XLOC_254718	0.00037942	0.00209717	0	0	0	0	0
ADFGLSAQLGATLAR	N	ADFGLSAQLGATLAR	chr19|-|38613909|38613953	ALL_13551325.p1	XLOC_589701	2.59807e-05	0.000153868	1	0	0	0	0
ADFHPVAGNLMGPPKLCKGMK	N	ADFHPVAGNLMGPPKLCKGMK	chr15|-|39428875|39428937	ALL_09746730.p7	XLOC_426142	0.000123287	0.00105103	0	0	0	0	0
ADFKTALHLCAGSQALGTSSKHSHEFGMTSLSFQLESR	N	ADFKTALHLCAGSQALGTSSKHSHEFGMTSLSFQLESR	chr18|+|13869012|13869125	ALL_12847574.p3	XLOC_543580	0.000364564	0.000626597	0	0	0	0	0
ADFLCPGKNQVNTFVSVDVQQALS	N	ADFLCPGKNQVNTFVSVDVQQALS	chr6|+|7617778|7617849	ALL_23543001.p3	XLOC_1115059	0.000625724	0.00496642	0	0	0	0	0
ADFLSSLPPPPR	N	ADFLSSLPPPPR	chrX|-|6227133|6227168	ALL_29504969.p5	XLOC_1441330	0.00120027	0.00345175	0	0	0	0	0
ADFPFCLLPSPGQAGSEAAR	N	ADFPFCLLPSPGQAGSEAAR	chr4|+|153684243|153684302	ALL_20649237.p2	XLOC_911608	0.00040064	0.00344203	0	0	0	0	0
ADFQAPAQACR	N	ADFQAPAQACR	chr1|+|15171949|15171981	ALL_01192383.p5	XLOC_007662	0.000371278	0.00240128	0	0	1	0	0
ADFQNRVLPAYCLPTAFSFAAFSYLEFSALEL	N	ADFQNRVLPAYCLPTAFSFAAFSYLEFSALEL	chr7|-|87407613|87407708	ALL_25348743.p3	XLOC_1219581	0.000150014	0.00174014	0	0	0	0	0
ADFSNALETENRLEAGEEPEK	N	ADFSNALETENRLEAGEEPEK	chr20|-|37418343|37418405	ALL_17063103.p2	XLOC_737843	0.00048173	0.00256735	0	0	0	0	0
ADFVFLVEMGFLHVVQAGLK	N	ADFVFLVEMGFLHVVQAGLK	chr21|-|44821412|44821471	ALL_17771859.p1	XLOC_769484	0.000283188	0.0025615	0	0	0	0	0
ADFVTTRPALQELLKETLNMER	N	ADFVTTRPALQELLKETLNMER	chr4|-|20720476|20720541	ALL_20890869.p3	XLOC_908974	0.000753034	0.00452325	0	0	0	0	0
ADFWSLGDERR	N	ADFWSLGDERR	chr8|-|43423916|43423948	ALL_27852636.p36	XLOC_1295472	0.000622099	0.00202265	0	0	0	0	0
ADGAGLEAQVPPPLQR	N	ADGAGLEAQVPPPLQR	chr7|-|151057902|151057949	ALL_26296377.p1	XLOC_1221597	0.000639645	0.00257444	0	0	0	0	0
ADGEALGGLAEADDGRRQTEPPGLSS	N	ADGEALGGLAEADDGRRQTEPPGLSS	chr19|+|35077436|35077513	ALL_13849210.p11	XLOC_589469	0.00184119	0.00759691	0	0	0	0	0
ADGEDAGAESNEEAPGEPSAGSSEEAPGER	N	ADGEDAGAESNEEAPGEPSAGSSEEAPGER	chr12|-|132143809|132143823|132143860|132143909|132143993|132144017	ALL_06377492.p1	XLOC_262633	6.56666e-06	2.28293e-05	1	0	1	1	0
ADGGGARVSQPHSR	N	ADGGGARVSQPHSR	chr10|-|1641599|1641640	ALL_03051875.p39	XLOC_120609	0.00162953	0.00546057	0	0	1	0	0
ADGHRPFLGAQGGSSWEEKGTPECGERK	N	ADGHRPFLGAQGGSSWEEKGTPECGERK	chr20|+|57660121|57660204	ALL_16913390.p2	XLOC_738526	0.000554038	0.00242706	0	0	0	0	0
ADGLLGLYK	N	ADGLLGLYK	chr9|+|116707207|116707233	ALL_28094270.p15	XLOC_1376115	4.17238e-05	0.000343951	1	0	1	1	0
ADGLLQVEGR	N	ADGLLQVEGR	chr8|+|132906486|132906515	ALL_26875561.p1	XLOC_1297385	0.000366475	0.00224182	0	0	1	0	0
ADGLLTSQTGWLPGR	N	ADGLLTSQTGWLPGR	chr9|-|6807637|6807681	ALL_28225101.p1	XLOC_1373696	0.00075554	0.00608054	0	0	1	0	0
ADGLQSQSGVLWH	N	ADGLQSQSGVLWH	chr9|-|95497451|95497489	ALL_28622094.p8	XLOC_1379354	0.00119099	0.00842091	0	0	1	0	0
ADGLSLCHPGWR	N	ADGLSLCHPGWR	chr7|+|816868|816871|831293|831324	ALL_26116542.p13	XLOC_1212511	0.000720229	0.00316572	0	0	0	0	0
ADGPLLPSEQPGASAAGADGGLR	N	ADGPLLPSEQPGASAAGADGGLR	chr12|+|96400245|96400313	ALL_05986518.p2	XLOC_261185	0.000117204	0.000628715	1	0	1	1	0
ADGPLTAPLAAH	N	ADGPLTAPLAAH	chr4|+|8284181|8284216	ALL_20585872.p87	XLOC_908688	0.000847922	0.00238352	0	0	1	0	0
ADGPQAPSHFPHQRRSPVLGCEER	N	ADGPQAPSHFPHQRRSPVLGCEER	chr15|-|66254532|66254603	ALL_09404376.p35	XLOC_429604	0.00130959	0.0059412	0	0	0	0	0
ADGQTAHLTGTLETLCWGCLEKK	N	ADGQTAHLTGTLETLCWGCLEKK	chr6|+|154392409|154392477	ALL_23627804.p7	XLOC_1118636	0.000577439	0.00339414	0	0	0	0	0
ADGQVVTDLADLR	N	ADGQVVTDLADLR	chr6|+|3962424|3962462	ALL_23643174.p1	XLOC_1119258	0.000699838	0.0031502	0	0	0	0	0
ADGSPVNAGVETTTPSK	W	ADGSPVNTGVETTTPSK	chr22|+|22919663|22919713	ALL_18102199.p4	XLOC_787419	8.90732e-05	0.00238663	0	0	1	0	0
ADGSVGLGGDVATTGDR	N	ADGSVGLGGDVATTGDR	chrX|-|94555348|94555398	ALL_30047256.p16	XLOC_1440117	8.59433e-05	0.000379896	1	0	1	1	0
ADGSYAAWLSRDSSTW	N	ADGSYAAWLSRDSSTW	chr6|+|31995748|31995795	ALL_23558755.p1	XLOC_1115911	1.38556e-06	1.84546e-05	1	0	1	1	0
ADGTEGGSERAVSKPARAVGSR	N	ADGTEGGSERAVSKPARAVGSR	chr17|+|42833473|42833538	ALL_11691025.p2	XLOC_507622	0.00085714	0.00721168	0	0	0	0	0
ADGTSSLNREGK	N	ADGTSSLNREGK	chr16|-|19709045|19709080	ALL_10136851.p13	XLOC_471812	0.000274367	0.00114736	0	0	1	0	0
ADGVVEGLDVNGFGEAR	N	ADGVVEGLDVNGFGEAR	chr3|-|196356830|196356846|196362294|196362327	ALL_18864587.p1	XLOC_813384	1.82346e-06	8.55022e-06	1	1	1	1	1
ADGYEPLVQESV	N	ADGYEPLVQESV	chr10|+|68675069|68675104	ALL_03619970.p1	XLOC_118687	0.000205892	0.00122694	0	0	0	0	0
ADHKANPDSAWEDTMQESCSAPKGQH	N	ADHKANPDSAWEDTMQESCSAPKGQH	chr18|-|21714547|21714624	ALL_12681331.p14	XLOC_543651	0.000203067	0.000736174	0	0	0	0	0
ADHLLLGTWVGGSEDLMQLSRGNFLR	N	ADHLLLGTWVGGSEDLMQLSRGNFLR	chr16|-|32367838|32367915	ALL_10721442.p12	XLOC_472454	0.000508402	0.00573066	0	0	0	0	0
ADHPSPLSPSSSLSSSLQLEMLEHK	N	ADHPSPLSPSSSLSSSLQLEMLEHK	chr12|+|138213|138287	ALL_06417459.p1	XLOC_254667	0.000174472	0.00103906	0	0	0	0	0
ADHQPLMEASYVNLPTLALCNTDSPLR	N	ADHQPLMEASYVNLPTLALCNTDSPLR	chr15|+|52885970|52886050	ALL_09085255.p1	XLOC_426627	1.09347e-06	7.97149e-06	1	1	1	1	1
ADHQPLTEASYLLLCAMWTLPSHATTR	N	ADHQPLTEASYLLLCAMWTLPSHATTR	chr12|-|68553384|68553431|68553466|68553498	ALL_05981031.p5	XLOC_260552	0.00038533	0.00139919	0	0	0	0	0
ADHQPLTEASYSVGLMWWMLAREVLR	N	ADHQPLTEASYSVGLMWWMLAREVLR	chrX|-|87703679|87703725|87703816|87703846	ALL_30162462.p1	XLOC_1443093	0.00062851	0.00133176	0	0	0	0	0
ADHQPLTEASYVNLPTLAL	N	ADHQPLTEASYVNLPTLAL	chr6|-|112356286|112356342	ALL_23680374.p1	XLOC_1122410	8.68187e-07	7.34063e-06	1	1	1	1	1
ADHQPLTEVSYVNLPTLALCNTDSPLR	N	ADHQPLTEVSYVNLPTLALCNTDSPLR	chr1|-|154378623|154378703	ALL_00292521.p1	XLOC_012030	1.03584e-06	9.04167e-06	1	1	1	1	1
ADHSQDGLKKGECK	N	ADHSQDGLKKGECK	chr4|-|168378746|168378787	ALL_20858310.p6	XLOC_916731	0.000559584	0.00228317	0	0	0	0	0
ADKCPALSK	N	ADKCPALSK	chr4|-|152939763|152939789	ALL_21300780.p1	XLOC_911608	0.000573491	0.0023841	0	0	1	0	0
ADKDYHFKVDNDEN	N	ADKDYHFKVDNDEN	chr15|+|92285906|92285947	ALL_08980281.p1	XLOC_427845	1.83912e-05	0.000107999	1	1	1	1	1
ADKDYHFKVDNDENGHQLFLR	N	ADKDYHFKVDNDENGHQLFLR	chr15|+|92285906|92285968	ALL_08980282.p3	XLOC_427845	0.000862098	0.00265729	0	0	1	0	0
ADKKSLESLNSR	N	ADKKSLESLNSR	chr8|-|98045059|98045088|98045279|98045284	ALL_27126110.p1	XLOC_1300651	0.000521962	0.00213263	0	0	0	0	0
ADKNKPQGNDSLFNK	N	ADKNKPQGNDSLFNK	chr12|+|71902455|71902499	ALL_05703860.p15	XLOC_256517	0.00760816	0.00793131	0	0	0	0	0
ADKNKPQGNDSLFNKCSWDNWLALCR	N	ADKNKPQGNDSLFNKCSWDNWLALCR	chr12|+|71902455|71902532	ALL_05703860.p15	XLOC_256517	0.00227331	0.00729409	0	0	0	0	0
ADKPSSEESDLELDK	N	ADKPSSEESDLELDK	chrX|-|93288588|93288632	ALL_29524710.p1	XLOC_1443142	4.66353e-06	5.03702e-05	1	0	1	1	0
ADKQEAVFENLDKPGETQYEMLHVTPPMSPPDVLK	N	ADKQEAVFENLDKPGETQYEMLHVTPPMSPPDVLK	chr15|+|45676248|45676301|45682478|45682528	ALL_08936549.p1	XLOC_426413	3.79003e-05	0.000198008	1	0	0	0	0
ADLAAAPPK	N	ADLAAAPPK	chr10|-|98257479|98257505	ALL_02926290.p1	XLOC_123714	0.00221777	0.00649766	0	0	0	0	0
ADLAEGQSFQGGRWCR	N	ADLAEGQSFQGGRWCR	chr17|-|38553365|38553412	ALL_11876902.p42	XLOC_510764	0.000374635	0.00203688	0	0	0	0	0
ADLAQLYSR	N	ADLAQLYSR	chr4|+|38111652|38111678	ALL_20597805.p19	XLOC_909246	0.000733193	0.00448401	0	0	1	0	0
ADLAQMPMGLSALEEQSFWK	N	ADLAQMPMGLSALEEQSFWK	chr9|-|135784808|135784852|135785030|135785044	ALL_28322834.p39	XLOC_1380940	0.000304371	0.00107669	0	0	0	0	0
ADLDLPRSK	N	ADLDLPRSK	chr2|+|159615434|159615453|159615747|159615753	ALL_14615317.p1	XLOC_611821	0.00195662	0.0060795	0	0	0	0	0
ADLDTVGTK	N	ADLDTVGTK	chr17|-|47284361|47284387	ALL_11782774.p3	XLOC_507867	0.000519178	0.00225968	0	0	1	0	0
ADLDVSGPKFSMPGFKGEGPDVDVNLPK	N	ADLDVSGPKFSMPGFKGEGPDVDVNLPK	chr11|-|62522927|62522983|62530550|62530576	ALL_04258870.p1	XLOC_191125	6.12269e-05	0.000301857	1	0	1	1	0
ADLELLTSGDLPALASQSAGLTDVNHHVWPYK	N	ADLELLTSGDLPALASQSAGLTDVNHHVWPYK	chr12|-|57327178|57327248|57365045|57365069	ALL_05786956.p18	XLOC_260228	0.00107778	0.00613563	0	0	0	0	0
ADLELLTSSDPHTSASQNAGLTGVSHCTQPLK	N	ADLELLTSSDPHTSASQNAGLTGVSHCTQPLK	chr16|-|74845413|74845508	ALL_11170839.p1	XLOC_470462	0.0002908	0.00187573	0	0	1	0	0
ADLELLTSSNPPAVASQGAGVTGVSYHAQP	N	ADLELLTSSNPPAVASQGAGVTGVSYHAQP	chr3|-|177003632|177003721	ALL_18776964.p7	XLOC_807261	0.00154967	0.00578764	0	0	0	0	0
ADLEMHLENLK	N	ADLEMHLENLK	chr17|-|16843700|16843732	ALL_11857743.p1	XLOC_509859	0.000271249	0.00155197	0	0	1	0	0
ADLEMHLENLKEELAYLK	N	ADLEMHLENLKEELAYLK	chr17|-|16843679|16843732	ALL_11857743.p1	XLOC_509859	9.10936e-05	0.000254031	1	0	1	1	0
ADLEMHLENLKEELAYLKK	N	ADLEMHLENLKEELAYLKK	chr17|-|16843676|16843732	ALL_11857743.p1	XLOC_509859	8.10482e-05	0.000256932	1	0	0	0	0
ADLEPLGSK	N	ADLEPLGSK	chr6|+|17946167|17946193	ALL_24036882.p3	XLOC_1115416	0.000222552	0.000423953	0	0	0	0	0
ADLEVLTSSDPPASASLRAVLTGVSHR	W	ADLEVLTSSDPPASASLSAVLTGVSHR	chr16|-|11840292|11840372	ALL_10130279.p1	XLOC_471499	0.000241703	0.00359	0	0	0	0	0
ADLGARSGK	N	ADLGARSGK	chr10|-|68074586|68074612	ALL_03065520.p3	XLOC_122545	0.00095268	0.00472935	0	0	0	0	0
ADLGLTLGHLHQTVSQVVNAKEK	N	ADLGLTLGHLHQTVSQVVNAKEK	chr4|+|186335005|186335073	ALL_21854601.p1	XLOC_912277	0.0010327	0.00438675	0	0	1	0	0
ADLGVQAAAPASAPTHAGPGPR	N	ADLGVQAAAPASAPTHAGPGPR	chr14|+|102555476|102555541	ALL_08144761.p2	XLOC_380031	0.000273817	0.00121781	0	0	1	0	0
ADLHGATSCVLK	N	ADLHGATSCVLK	chr14|-|49813998|49814033	ALL_08534002.p1	XLOC_381035	0.000725775	0.00473449	0	0	0	0	0
ADLHLGSGAAGRQAHRADLHLGSGAAGR	N	ADLHLGSGAAGRQAHRADLHLGSGAAGR	chr5|-|176530247|176530330	ALL_22169162.p1	XLOC_1024181	0.000726212	0.00408307	0	0	0	0	0
ADLLHACDLVEDAALAYGYNNLQMTLPKTYTLANQVR	N	ADLLHACDLVEDAALAYGYNNLQMTLPKTYTLANQVR	chr2|-|222624266|222624376	ALL_15021182.p7	XLOC_621403	0.000420775	0.00212802	0	0	1	0	0
ADLLLHLNYCAGSQTK	N	ADLLLHLNYCAGSQTK	chr15|-|41985839|41985886	ALL_09001961.p1	XLOC_428846	1.67148e-05	0.000106493	1	0	1	1	0
ADLLLLQMLLCPGNTLTGTHR	N	ADLLLLQMLLCPGNTLTGTHR	chr9|+|37799822|37799884	ALL_28295915.p3	XLOC_1377964	0.000853569	0.00456737	0	0	0	0	0
ADLLLMAAAGR	N	ADLLLMAAAGR	chr7|+|129611616|129611648	ALL_25617539.p2	XLOC_1215818	0.000466076	0.00251897	0	0	1	0	0
ADLLLSSAFFYQAELKK	N	ADLLLSSAFFYQAELKK	chr5|+|171453620|171453670	ALL_22113272.p7	XLOC_1018970	0.00099321	0.00393355	0	0	0	0	0
ADLLMLGLATHEPNFTLLR	N	ADLLMLGLATHEPNFTLLR	chr20|+|21332282|21332338	ALL_16985845.p1	XLOC_737305	0.000642091	0.00333977	0	0	0	0	0
ADLLNFFSFSSYHHTLK	W	VDLLNFFSFSSYHHTLK	chr4|-|74755958|74756008	ALL_20686080.p5	XLOC_914492	0.00089961	0.00342157	0	0	0	0	0
ADLLNNLLETNK	N	ADLLNNLLETNK	chr1|+|224584954|224584989	ALL_00190461.p3	XLOC_006006	0.000160687	0.000876274	0	0	0	0	0
ADLLQLTGSVLEDAWK	N	ADLLQLTGSVLEDAWK	chr5|-|43535608|43535640|43536900|43536914	ALL_22645999.p1	XLOC_1020476	0.000177783	0.000884796	0	0	0	0	0
ADLLTFFLK	N	ADLLTFFLK	chr1|-|155132827|155132853	ALL_00132974.p3	XLOC_004232	0.000188298	0.000626798	0	0	0	0	0
ADLLVDQTLEK	N	ADLLVDQTLEK	chr14|-|73292845|73292874|73323130|73323132	ALL_08169085.p1	XLOC_381918	0.000793786	0.00465521	0	0	0	0	0
ADLLWLCRAREPR	N	ADLLWLCRAREPR	chr4|-|102827501|102827539	ALL_20695429.p3	XLOC_915214	0.000226309	0.00173349	0	0	0	0	0
ADLMHDLVALSPTPTK	N	ADLMHDLVALSPTPTK	chr12|-|116860521|116860568	ALL_05809609.p4	XLOC_261970	0.000755047	0.0047415	0	0	1	0	0
ADLMLGLDR	N	ADLMLGLDR	chr11|-|94720921|94720947	ALL_04854885.p6	XLOC_234848	0.000992386	0.00278006	0	0	0	0	0
ADLNAVNEHGNVPLHYACFWGQDQVAEVSTQPLLPEMGRK	N	ADLNAVNEHGNVPLHYACFWGQDQVAEVSTQPLLPEMGRK	chr11|+|6608409|6608528	ALL_04345619.p1	XLOC_185850	1.35175e-06	7.34063e-06	1	1	1	1	1
ADLNKVEER	N	ADLNKVEER	chr5|-|80603405|80603431	ALL_22312348.p5	XLOC_1021524	0.000601034	0.00451689	0	0	0	0	0
ADLNSDPRTSNLVCSKSFGSALYQLCNLGNLDSSP	N	ADLNSDPRTSNLVCSKSFGSALYQLCNLGNLDSSP	chr14|+|73463168|73463272	ALL_08378664.p2	XLOC_381918	0.00054913	0.00270315	0	0	0	0	0
ADLPAAASSTRTPLHPEAAAPELGGAHPDLPQFPR	N	ADLPAAASSTRTPLHPEAAAPELGGAHPDLPQFPR	chr20|+|63272995|63273099	ALL_17175546.p11	XLOC_738700	2.61581e-05	0.000856256	0	0	0	0	0
ADLPNRFEMK	N	ADLPNRFEMK	chr18|+|58365999|58366028	ALL_12762699.p1	XLOC_544469	0.000244093	0.00143459	0	0	1	0	0
ADLPQASPHK	N	ADLPQASPHK	chr7|-|34159261|34159290	ALL_25232943.p65	XLOC_1213386	0.00250798	0.00714958	0	0	1	0	0
ADLQDLSDHLGR	N	ADLQDLSDHLGR	chr12|+|57766419|57766454	ALL_05787737.p24	XLOC_260280	0.00257635	0.00765646	0	0	1	0	0
ADLQPAGRTLAK	N	ADLQPAGRTLAK	chr7|+|25852640|25852675	ALL_26265286.p2	XLOC_1213213	0.00109277	0.00475728	0	0	1	0	0
ADLQQAYKVFGHSK	N	ADLQQAYKVFGHSK	chr9|+|41075857|41075898	ALL_28050840.p5	XLOC_1374519	0.00253549	0.00737435	0	0	0	0	0
ADLSELVEKEELGFFQYYREGCHQK	N	ADLSELVEKEELGFFQYYREGCHQK	chr15|+|23166987|23167057|23167140|23167143	ALL_09853783.p1	XLOC_425686	0.000500184	0.00412738	0	0	0	0	0
ADLSQTSNK	N	ADLSQTSNK	chr4|+|92687033|92687059	ALL_21084565.p33	XLOC_910499	0.000485407	0.000781767	0	0	0	0	0
ADLSRAAALPELEGK	N	ADLSRAAALPELEGK	chr7|-|151014182|151014226	ALL_25377902.p8	XLOC_1221594	0.000144437	0.000853211	0	0	0	0	0
ADLSWSPGSAAYQSNEMQGK	N	ADLSWSPGSAAYQSNEMQGK	chr9|+|130449630|130449689	ALL_28110402.p36	XLOC_1376561	0.00120666	0.00653969	0	0	0	0	0
ADLVPLHTSPGNSAR	N	ADLVPLHTSPGNSAR	chr3|-|23614833|23614877	ALL_19021655.p2	XLOC_808627	0.00293151	0.00749447	0	0	0	0	0
ADLVVTQLQVK	N	ADLVVTQLQVK	chrY|-|19560673|19560705	ALL_30389286.p6	XLOC_1518775	0.0018474	0.00615768	0	0	1	0	0
ADLWLEGVTR	N	ADLWLEGVTR	chr3|-|113451169|113451198	ALL_20259742.p3	XLOC_867087	0.00076296	0.00349198	0	0	1	0	0
ADLYFRNSTLPLCGLK	N	ADLYFRNSTLPLCGLK	chr1|+|166290064|166290111	ALL_01086758.p8	XLOC_004616	0.000403621	0.00577581	0	0	1	0	0
ADMFKDAGLFLLWGPFPGVLVSPSPGGSAPTR	W	ADMFKDAGLFLLWGPFPGVPVSPSPGGSAPTR	chr8|-|28369727|28369822	ALL_26894413.p61	XLOC_1298791	0.00232649	0.00615397	0	0	0	0	0
ADMGRGSPQAGDSGLVMGLALNLQVSLGSDAEMTFR	N	ADMGRGSPQAGDSGLVMGLALNLQVSLGSDAEMTFR	chr8|-|143904501|143904608	ALL_26881552.p1	XLOC_1297749	0.000259637	0.00186294	0	0	0	0	0
ADMLKVVCLNSPLDPAQK	N	ADMLKVVCLNSPLDPAQK	chr11|-|39089172|39089225	ALL_04837984.p1	XLOC_212105	0.000652642	0.00292501	0	0	0	0	0
ADMSGDHLHNDSQLEADFR	N	ADMSGDHLHNDSQLEADFR	chr20|+|41029062|41029100|41029431|41029448	ALL_16996983.p1	XLOC_737929	2.06732e-06	7.97149e-06	1	1	1	1	1
ADMVVQLPESQAQRTWNSFFLK	N	ADMVVQLPESQAQRTWNSFFLK	chr15|+|68162697|68162762	ALL_08955823.p2	XLOC_427099	0.0012067	0.00520368	0	0	0	0	0
ADNEKSNRLYMLLHLTVNSSLSFGQ	N	ADNEKSNRLYMLLHLTVNSSLSFGQ	chr9|-|20805623|20805697	ALL_28037327.p1	XLOC_1373985	0.000702378	0.0055499	0	0	0	0	0
ADNSLCKMNLLLNLDVNYSYCK	N	ADNSLCKMNLLLNLDVNYSYCK	chr15|+|25039241|25039306	ALL_09165968.p3	XLOC_425709	0.00137682	0.00806172	0	0	0	0	0
ADNWLVDTGDSEPQSQGLSPFGQR	N	ADNWLVDTGDSEPQSQGLSPFGQR	chr16|+|89636867|89636935|89637204|89637206	ALL_10918211.p1	XLOC_470899	0.00011321	0.00064534	0	0	1	0	0
ADPAELAGSEPQPAGAR	N	ADPAELAGSEPQPAGAR	chr14|-|77270867|77270917	ALL_08383698.p1	XLOC_382150	0.000269426	0.00126931	0	0	0	0	0
ADPAGAAAAMDDREDLVYQAK	N	ADPAGAAAAMDDREDLVYQAK	chr17|-|1400075|1400137	ALL_11345887.p5	XLOC_509219	1.14325e-06	7.97149e-06	1	1	1	1	1
ADPAGVLGFRDEVNR	N	ADPAGVLGFRDEVNR	chr1|+|1068640|1068684	ALL_01415095.p1	XLOC_006871	0.00115017	0.00524588	0	0	1	0	0
ADPAGVQGFPSEEAGAQGVQLGR	N	ADPAGVQGFPSEEAGAQGVQLGR	chr20|+|62550628|62550696	ALL_17072596.p2	XLOC_738665	0.000868057	0.00366524	0	0	0	0	0
ADPAYLPTQQDVLR	N	ADPAYLPTQQDVLR	chr9|-|77797582|77797623	ALL_28300322.p1	XLOC_1378703	6.81156e-05	0.000288541	1	0	1	1	0
ADPGGAGSRSGGGRAEQPGQPR	N	ADPGGAGSRSGGGRAEQPGQPR	chr4|-|5888417|5888482	ALL_20670742.p1	XLOC_912764	0.00061007	0.00594436	0	0	0	0	0
ADPGQARQASGQGGVVKEAPQEAMSNMGEPGP	N	ADPGQARQASGQGGVVKEAPQEAMSNMGEPGP	chr5|-|6306605|6306700	ALL_22698802.p3	XLOC_1026901	0.000531276	0.00342227	0	0	0	0	0
ADPKSTATGPTQGQASHSKQQQGTNSEVSPDFAK	N	ADPKSTATGPTQGQASHSKQQQGTNSEVSPDFAK	chr5|+|141750294|141750395	ALL_22093829.p1	XLOC_1018344	0.000260202	0.00150984	0	0	0	0	0
ADPLDPPTSASQSAGLTDMLYR	N	ADPLDPPTSASQSAGLTDMLYR	chr21|-|41935593|41935658	ALL_17685501.p1	XLOC_769384	0.0012272	0.00740883	0	0	1	0	0
ADPLGWNPSK	N	ADPLGWNPSK	chr1|-|207024852|207024881	ALL_00319192.p2	XLOC_013856	0.00113499	0.00324981	0	0	0	0	0
ADPLHPTAVRKGMSGR	N	ADPLHPTAVRKGMSGR	chr2|-|237164868|237164915	ALL_14668406.p1	XLOC_614076	0.000541394	0.00338297	0	0	1	0	0
ADPLLSYFLSYQK	N	ADPLLSYFLSYQK	chr5|+|126835530|126835568	ALL_22081196.p17	XLOC_1017947	0.000160153	0.000751123	1	0	1	1	0
ADPLPNKREVLLPDCLEVGHWSFPAFGLK	N	ADPLPNKREVLLPDCLEVGHWSFPAFGLK	chr10|-|70882508|70882594	ALL_02913931.p1	XLOC_122762	0.00170614	0.0074286	0	0	0	0	0
ADPLRPWTTFPSSLHVTLASSTGGEGSPSKR	N	ADPLRPWTTFPSSLHVTLASSTGGEGSPSKR	chr8|+|111236439|111236531	ALL_27906612.p2	XLOC_1300971	0.000400312	0.0033022	0	0	0	0	0
ADPSVSSPATELAVSSGSELPDTAGAQQR	N	ADPSVSSPATELAVSSGSELPDTAGAQQR	chr1|+|47695658|47695744	ALL_01452938.p6	XLOC_001893	0.000171284	0.0027875	0	0	0	0	0
ADPVTRGDQGQQTK	N	ADPVTRGDQGQQTK	chr7|+|142941461|142941502	ALL_26629061.p4	XLOC_1216261	0.00045929	0.00247917	0	0	0	0	0
ADQAGLELLTSWDPPAFASQKAGLTGMSHRAWPVMMF	N	ADQAGLELLTSWDPPAFASQKAGLTGMSHRAWPVMMF	chr12|+|68428193|68428303	ALL_05699919.p11	XLOC_256455	0.000189401	0.00492988	0	0	0	0	0
ADQEGGLHSPLPSLWVLGVQGQLQAGGQEDLSSWAK	N	ADQEGGLHSPLPSLWVLGVQGQLQAGGQEDLSSWAK	chr10|-|78510726|78510833	ALL_02918574.p1	XLOC_123033	0.000139297	0.00047189	0	0	0	0	0
ADQGGVLSSEGR	N	ADQGGVLSSEGR	chr8|+|56019375|56019410	ALL_26988794.p58	XLOC_1295748	0.000939986	0.00275669	0	0	1	0	0
ADQLLDSFK	N	ADQLLDSFK	chr8|+|69575832|69575858	ALL_26846719.p36	XLOC_1296063	0.00137526	0.00787447	0	0	0	0	0
ADQLLQHLK	N	ADQLLQHLK	chr4|-|162163899|162163925	ALL_21193303.p2	XLOC_916606	0.00179781	0.0057708	0	0	0	0	0
ADQNLENVLF	N	ADQNLENVLF	chr4|-|87326441|87326470	ALL_20907113.p1	XLOC_910374	0.00063299	0.00305343	0	0	0	0	0
ADQSEVQKAWTSDWHLK	N	ADQSEVQKAWTSDWHLK	chr1|-|12224805|12224855	ALL_00016009.p1	XLOC_000514	0.00109377	0.0078365	0	0	0	0	0
ADQTVLTEDEVWSR	N	ADQTVLTEDEVWSR	chr20|+|5924071|5924112	ALL_16879211.p1	XLOC_736965	6.33179e-06	2.47853e-05	1	0	1	1	0
ADQVLLGGPR	N	ADQVLLGGPR	chr4|+|107949738|107949767	ALL_20627817.p26	XLOC_910749	0.000560176	0.00322456	0	0	1	0	0
ADRAAGGGGAGPWGTEPSAAAGAGSPAQVGAASPAEPR	N	ADRAAGGGGAGPWGTEPSAAAGAGSPAQVGAASPAEPR	chr1|+|43979391|43979504	ALL_00055115.p1	XLOC_001727	4.48402e-06	3.26126e-05	1	1	0	0	0
ADRDESSPCAAFLAAQDVAQR	N	ADRDESSPCAAFLAAQDVAQR	chr1|+|178411748|178411810	ALL_00156748.p2	XLOC_004915	9.25744e-06	5.92935e-05	1	1	1	1	1
ADREATNAVGGVGVAWKHQFLGRPR	N	ADREATNAVGGVGVAWKHQFLGRPR	chr11|-|8092757|8092831	ALL_04239369.p2	XLOC_189553	0.000141407	0.00171008	0	0	0	0	0
ADRKGEAQPMNFSDFWP	N	ADRKGEAQPMNFSDFWP	chr5|-|54566950|54567000	ALL_22042173.p1	XLOC_1016483	5.10008e-05	0.000442355	1	1	1	1	1
ADRLSAAVGLVLLEVGVVDADGDLSRVGDLSK	N	ADRLSAAVGLVLLEVGVVDADGDLSRVGDLSK	chr4|+|186195329|186195424	ALL_20663284.p8	XLOC_912269	0.000400643	0.0015807	0	0	0	0	0
ADRLSPGVQDQPGKHGK	N	ADRLSPGVQDQPGKHGK	chr8|+|22240095|22240145	ALL_27194854.p1	XLOC_1294874	0.000594719	0.0037102	0	0	0	0	0
ADRQPLTEASYVNLPTLALCNTDSPLR	N	ADRQPLTEASYVNLPTLALCNTDSPLR	chr13|-|67267239|67267319	ALL_07616266.p1	XLOC_328808	8.84862e-06	2.98543e-05	1	1	1	1	1
ADRRSQVELCRPGR	N	ADRRSQVELCRPGR	chr4|+|3762043|3762084	ALL_20669886.p12	XLOC_912660	0.00162952	0.00691431	0	0	0	0	0
ADSEAKLLMANSRNLSMATWGPPAPK	N	ADSEAKLLMANSRNLSMATWGPPAPK	chr11|-|61390179|61390256	ALL_04162886.p17	XLOC_187059	0.000399842	0.00254513	0	0	0	0	0
ADSEHSLDRQRQAMEVDSGTR	N	ADSEHSLDRQRQAMEVDSGTR	chr22|-|19033026|19033088	ALL_18054710.p4	XLOC_788676	0.000398096	0.00438535	0	0	0	0	0
ADSELFFHR	N	ADSELFFHR	chr17|+|2963286|2963312	ALL_11248961.p1	XLOC_506295	0.00157518	0.00736532	0	0	0	0	0
ADSHLAPGSGCLDGAVVATRPESR	N	ADSHLAPGSGCLDGAVVATRPESR	chr7|+|5072954|5073025	ALL_25213753.p7	XLOC_1212677	2.1571e-06	1.00936e-05	1	1	1	1	1
ADSLPPVAQR	N	ADSLPPVAQR	chrX|+|150601596|150601625	ALL_29497567.p50	XLOC_1440995	0.0071452	0.00132581	0	0	0	0	0
ADSLQGQAGGPR	N	ADSLQGQAGGPR	chr6|-|31713986|31714021	ALL_23954290.p1	XLOC_1120390	0.00202238	0.00513584	0	0	0	0	0
ADSLRSGAPTDQSLLPTQAMSLR	N	ADSLRSGAPTDQSLLPTQAMSLR	chr1|-|2595345|2595413	ALL_02557087.p1	XLOC_006946	0.00084072	0.00253842	0	0	0	0	0
ADSLSSLLCK	N	ADSLSSLLCK	chr14|-|95321675|95321704	ALL_08218781.p11	XLOC_379840	0.00134243	0.00482885	0	0	0	0	0
ADSPGGVAATLFGWPAAGSCSRLPAR	N	ADSPGGVAATLFGWPAAGSCSRLPAR	chr13|-|91347892|91347969	ALL_07868916.p3	XLOC_326814	0.000310027	0.00144038	0	0	0	0	0
ADSPLLWLR	N	ADSPLLWLR	chr8|-|119783606|119783632	ALL_27335797.p1	XLOC_1301109	0.000255918	0.00109123	0	0	1	0	0
ADSPMTELLSLF	N	ADSPMTELLSLF	chr20|-|33651503|33651538	ALL_16893220.p2	XLOC_737639	0.00115621	0.00358066	0	0	1	0	0
ADSQEKLAK	N	ADSQEKLAK	chr10|-|106586425|106586451	ALL_02933460.p32	XLOC_124052	0.000564814	0.00277138	0	0	1	0	0
ADSQLGPEVAEMR	N	ADSQLGPEVAEMR	chr6|-|153044013|153044043|153047900|153047907	ALL_24236560.p1	XLOC_1123568	0.00290908	0.00502355	0	0	0	0	0
ADSRALLGK	N	ADSRALLGK	chr9|+|128886098|128886121|128892385|128892387	ALL_28106405.p5	XLOC_1376497	0.000278957	0.00169722	0	0	1	0	0
ADSSLRVSYGGDQGRAEMER	N	ADSSLRVSYGGDQGRAEMER	chr19|+|13933624|13933683	ALL_13834049.p2	XLOC_588525	0.000422556	0.00243086	0	0	0	0	0
ADSTLATASFVGRNLNLVTSPQK	N	ADSTLATASFVGRNLNLVTSPQK	chr4|+|1300756|1300824	ALL_20830197.p6	XLOC_912441	0.000858058	0.00280903	0	0	0	0	0
ADSTVSGLSLPADSALWEPALSEVRE	N	ADSTVSGLSLPADSALWEPALSEVRE	chr6|+|35044390|35044467	ALL_23562752.p26	XLOC_1116010	0.00233609	0.00704928	0	0	0	0	0
ADSVLVGKR	N	ADSVLVGKR	chr21|-|28993762|28993788	ALL_17673571.p5	XLOC_768950	0.000743579	0.0035387	0	0	1	0	0
ADSWPLGVHVLTRQAPADWAPPAPDATSGGLKGGEGR	N	ADSWPLGVHVLTRQAPADWAPPAPDATSGGLKGGEGR	chr17|-|44326921|44327031	ALL_11297171.p1	XLOC_507774	0.000923732	0.00405191	0	0	0	0	0
ADTAQLTTPKSFQNFGNLSQEGQLQLSPESEDYNKYLTLQ	W	ADTAQLTTPKSFQNFGNLSQEGQLQLSPESEDYNKYPTLQ	chrX|-|73100796|73100915	ALL_29790934.p4	XLOC_1439846	0.00122745	0.00727078	0	0	0	0	0
ADTERQLLHVLLLYR	N	ADTERQLLHVLLLYR	chr2|-|102091853|102091897	ALL_14583979.p19	XLOC_610411	0.000575852	0.00341537	0	0	1	0	0
ADTGLQSSR	N	ADTGLQSSR	chr19|-|34927167|34927193	ALL_13295664.p2	XLOC_586862	0.000398812	0.003694	0	0	1	0	0
ADTGTSLLSEPETR	N	ADTGTSLLSEPETR	chr2|+|44944701|44944727|44967696|44967710	ALL_15281857.p1	XLOC_608957	7.71324e-06	3.19097e-05	1	0	1	1	0
ADTGTSLLSTRPPTSQASWR	N	ADTGTSLLSTRPPTSQASWR	chr2|+|44944701|44944727|44966418|44966450	ALL_15281850.p1	XLOC_608957	1.74098e-05	6.23989e-05	1	0	1	1	0
ADTLMPEECQQFKK	N	ADTLMPEECQQFKK	chr7|-|45751532|45751573	ALL_25335722.p10	XLOC_1218261	0.000442113	0.00462422	0	0	0	0	0
ADTLTSGKMPLRT	N	ADTLTSGKMPLRT	chr19|-|18570052|18570090	ALL_13282817.p1	XLOC_586377	0.00048967	0.00325582	0	0	0	0	0
ADTNLGGYLFSVGTK	W	ADTNLGGYLFSVSTK	chr22|+|45183505|45183549	ALL_18089762.p1	XLOC_788283	4.68713e-06	2.96627e-05	1	0	1	1	0
ADTPDDCGAAAAVYHTPPRVSVATAAAQGLR	N	ADTPDDCGAAAAVYHTPPRVSVATAAAQGLR	chr6|+|33682520|33682612	ALL_23561271.p1	XLOC_1115957	0.000438564	0.00222368	0	0	1	0	0
ADTPQQVYLMAGLPLEASYDLK	W	ADTPRQVYLMAGLPLEASYDLK	chr16|-|27352785|27352850	ALL_10461578.p3	XLOC_469328	0.000274383	0.000478638	0	0	0	0	0
ADTQLMELNQPK	N	ADTQLMELNQPK	chr1|+|234300695|234300730	ALL_01155310.p3	XLOC_006355	0.000392675	0.00169762	0	0	0	0	0
ADTQLMLGVGLLEK	N	ADTQLMLGVGLLEK	chrX|+|130495177|130495218	ALL_29491832.p1	XLOC_1440701	0.000284487	0.00172304	0	0	1	0	0
ADTQLSPAARAWGPRPSAPWPAQWA	W	ADTQLYPAARAWGPRPSAPWPAQWA	chr2|+|238849231|238849305	ALL_15797916.p19	XLOC_614117	0.000481362	0.00395621	0	0	1	0	0
ADTQTYQPYK	N	ADTQTYQPYK	chr7|+|139534459|139534488	ALL_25301417.p3	XLOC_1216135	0.000101047	0.000610902	0	0	1	0	0
ADTSSQEMESLWNLQK	N	ADTSSQEMESLWNLQK	chr17|-|29267502|29267530|29286166|29286184	ALL_11373053.p1	XLOC_510310	6.44097e-06	4.97562e-05	1	1	1	1	1
ADTSSQEMESLWNLQKQDPK	N	ADTSSQEMESLWNLQKQDPK	chr17|-|29264584|29264591|29267498|29267530|29286166|29286184	ALL_11373053.p1	XLOC_510310	4.56977e-05	0.000234907	1	0	1	1	0
ADTSSQEMESLWNLQKQDPKR	N	ADTSSQEMESLWNLQKQDPKR	chr17|-|29264581|29264591|29267498|29267530|29286166|29286184	ALL_11373053.p1	XLOC_510310	8.50219e-05	0.000291909	1	0	1	1	0
ADTVDNPPTLVHYEWVSPASECLGHPGMTLCAFR	N	ADTVDNPPTLVHYEWVSPASECLGHPGMTLCAFR	chr17|+|79367846|79367947	ALL_11827757.p61	XLOC_509004	0.000865896	0.00609227	0	0	0	0	0
ADVALQKGGPR	N	ADVALQKGGPR	chr15|-|84799870|84799902	ALL_08971990.p3	XLOC_427651	0.000566815	0.00352182	0	0	0	0	0
ADVAVESLLPGLEPPVPQRLPSQTESVTSNRTDLQR	N	ADVAVESLLPGLEPPVPQRLPSQTESVTSNRTDLQR	chr2|-|69466541|69466551|69480860|69480956	ALL_14702950.p1	XLOC_616503	1.23305e-06	3.82512e-05	1	1	1	1	1
ADVAVSRNR	N	ADVAVSRNR	chr11|+|536701|536727	ALL_04124190.p9	XLOC_185562	0.000875564	0.00163626	0	0	1	0	0
ADVDLSGPKVDVDVPDVNLEGPDAK	N	ADVDLSGPKVDVDVPDVNLEGPDAK	chr11|-|62524814|62524861|62526782|62526808	ALL_04258859.p1	XLOC_191125	1.18872e-06	9.32636e-06	1	1	1	1	1
ADVDVSGPKVDVDVPDVNLEGPDAK	N	ADVDVSGPKVDVDVPDVNLEGPDAK	chr11|-|62524814|62524861|62527583|62527609	ALL_04889767.p1	XLOC_191125	1.3711e-06	2.05078e-05	1	0	0	0	0
ADVETLLRELLFGQFSLESLNGSPTWR	N	ADVETLLRELLFGQFSLESLNGSPTWR	chr10|-|44375149|44375229	ALL_03153987.p5	XLOC_122035	0.00163522	0.00810061	0	0	0	0	0
ADVFLVLFHR	N	ADVFLVLFHR	chr8|-|130362556|130362585	ALL_27339038.p3	XLOC_1301426	0.000845598	0.00254017	0	0	0	0	0
ADVFMAKASSPHFCLSYFR	N	ADVFMAKASSPHFCLSYFR	chr10|+|3765327|3765383	ALL_02799944.p10	XLOC_117050	0.000306746	0.00534736	0	0	0	0	0
ADVHLECELQGTPPFHVSWYK	N	ADVHLECELQGTPPFHVSWYK	chr2|-|178715152|178715214	ALL_14743286.p1	XLOC_619965	5.01174e-06	2.17718e-05	1	0	1	1	0
ADVSFVLFFDCNNEVMKLFLCPHR	N	ADVSFVLFFDCNNEVMKLFLCPHR	chr1|+|47373066|47373137	ALL_01393130.p1	XLOC_001883	3.71986e-05	0.000200794	1	0	1	1	0
ADVTQMSLDGGMDK	N	ADVTQMSLDGGMDK	chr5|-|10040498|10040539	ALL_22700489.p1	XLOC_1029413	0.00109534	0.00421536	0	0	1	0	0
ADVTTEYHLNAR	N	ADVTTEYHLNAR	chr9|+|2658724|2658759	ALL_28027084.p33	XLOC_1373585	0.000476815	0.00148898	0	0	0	0	0
ADVVLGLWGQVLPPPGACGVCFPPRQR	N	ADVVLGLWGQVLPPPGACGVCFPPRQR	chr14|-|104746277|104746357	ALL_08024447.p2	XLOC_380144	0.00070117	0.00600336	0	0	1	0	0
ADWGLSRPCDPTEAASSK	N	ADWGLSRPCDPTEAASSK	chr22|-|29330516|29330569	ALL_18281077.p1	XLOC_789204	0.00012856	0.000772126	0	0	0	0	0
ADYLRSGVQDQPGQHSK	N	ADYLRSGVQDQPGQHSK	chr8|+|8941261|8941311	ALL_26810602.p1	XLOC_1294524	0.000851745	0.00336543	0	0	0	0	0
AEAAAAAAAAGSGK	N	AEAAAAAAAAGSGK	chr8|-|144462355|144462396	ALL_27483108.p1	XLOC_1301805	6.6638e-05	0.000226432	0	0	1	0	0
AEAAALPPAPGTQASVRATPPAPGQTPWPAR	N	AEAAALPPAPGTQASVRATPPAPGQTPWPAR	chr2|-|27495055|27495147	ALL_14688954.p8	XLOC_615185	0.000993928	0.00619867	0	0	0	0	0
AEAAALTETAKQVSVLQGVVLKVCL	N	AEAAALTETAKQVSVLQGVVLKVCL	chr13|-|95034566|95034640	ALL_07282731.p1	XLOC_329335	0.000615039	0.00264581	0	0	0	0	0
AEAAAVAATLGVR	N	AEAAAVAATLGVR	chr5|+|892912|892950	ALL_22020360.p1	XLOC_1015331	0.00341001	0.00803335	0	0	0	0	0
AEAAEAAEAGK	N	AEAAEAAEAGK	chr7|+|32770821|32770853	ALL_25231790.p2	XLOC_1213364	0.000472091	0.0028078	0	0	0	0	0
AEAAELRHHR	N	AEAAELRHHR	chr15|-|58933438|58933467	ALL_09014602.p1	XLOC_429334	0.000405367	0.00170565	0	0	1	0	0
AEAAFQTPATPQAPEMKTPKFPDCLTG	N	AEAAFQTPATPQAPEMKTPKFPDCLTG	chr12|+|92386355|92386435	ALL_05711332.p2	XLOC_256888	0.00144474	0.00605449	0	0	0	0	0
AEAAGGVWPSATPGEGGRYAGSGGCQLSPAAMGTAK	N	AEAAGGVWPSATPGEGGRYAGSGGCQLSPAAMGTAK	chr8|+|143493443|143493550	ALL_27069128.p1	XLOC_1372329	0.000770813	0.0040903	0	0	0	0	0
AEAAGKTAPGR	N	AEAAGKTAPGR	chr13|+|73699776|73699808	ALL_07774761.p7	XLOC_328918	0.0019091	0.00598598	0	0	0	0	0
AEAAGNAGPEAGR	N	AEAAGNAGPEAGR	chr17|-|79009781|79009819	ALL_11417206.p13	XLOC_512549	0.00190202	0.00870443	0	0	0	0	0
AEAAGPGKNPAGMR	N	AEAAGPGKNPAGMR	chr12|-|12267231|12267272	ALL_05760329.p3	XLOC_258868	0.000695167	0.00551915	0	0	0	0	0
AEAAGTWGAGAHPPEMR	N	AEAAGTWGAGAHPPEMR	chr12|-|102616652|102616702	ALL_06429725.p3	XLOC_257151	0.000852433	0.00298496	0	0	0	0	0
AEAALQSQSKYTQ	N	AEAALQSQSKYTQ	chr9|-|15182293|15182331	ALL_28129267.p1	XLOC_1377331	0.00118512	0.00504674	0	0	0	0	0
AEAALSALWEAKAGGWEVEVVASRGHATALQPGHH	N	AEAALSALWEAKAGGWEVEVVASRGHATALQPGHH	chr15|+|68136209|68136313	ALL_09582016.p3	XLOC_451828	0.000696142	0.00196071	0	0	0	0	0
AEAAMAELAF	N	AEAAMAELAF	chr9|+|61827736|61827765	ALL_28488775.p1	XLOC_1374629	0.00188143	0.00296539	0	0	0	0	0
AEAANQPRR	N	AEAANQPRR	chrX|+|153794096|153794122	ALL_29618018.p2	XLOC_1441095	0.000862219	0.00667135	0	0	1	0	0
AEAAPGKGK	N	AEAAPGKGK	chr6|-|34087605|34087631	ALL_24053203.p17	XLOC_1115987	0.00130073	0.00380355	0	0	0	0	0
AEAAPKGEGPA	N	AEAAPKGEGPA	chr2|+|239503421|239503453	ALL_14959396.p21	XLOC_614154	0.000428839	0.00299609	0	0	0	0	0
AEAAPTANEKALLVSGR	N	AEAAPTANEKALLVSGR	chr20|+|2435027|2435077	ALL_16875001.p5	XLOC_736841	0.00112579	0.00490679	0	0	0	0	0
AEAAQLTEHAQR	N	AEAAQLTEHAQR	chr5|-|96936065|96936100	ALL_22147733.p2	XLOC_1021882	0.000481045	0.0039016	0	0	1	0	0
AEAAVRLYQCTPAWVTEQDSLSK	N	AEAAVRLYQCTPAWVTEQDSLSK	chr6|+|73704115|73704183	ALL_23790068.p2	XLOC_1116832	0.0013796	0.00751348	0	0	0	0	0
AEACGWGLR	N	AEACGWGLR	chr12|-|49966773|49966799	ALL_06592846.p1	XLOC_259888	0.00105312	0.00459068	0	0	0	0	0
AEADELFQELEKEVEYFTGKQR	N	AEADELFQELEKEVEYFTGKQR	chr12|-|109092496|109092561	ALL_05803676.p2	XLOC_261608	3.74772e-06	3.36395e-05	1	0	0	0	0
AEADQGQACVRSLAGAGVPMWSPER	N	AEADQGQACVRSLAGAGVPMWSPER	chr8|+|23246639|23246713	ALL_26823300.p1	XLOC_1294904	0.000326464	0.000765435	1	0	0	0	0
AEAEAGAGSETEFQFRGR	N	AEAEAGAGSETEFQFRGR	chr1|-|158195661|158195714	ALL_00829799.p7	XLOC_012182	0.000428354	0.00327709	0	0	0	0	0
AEAEAWYQTKV	N	AEAEAWYQTKV	chr12|+|52241607|52241639	ALL_05682183.p1	XLOC_255980	0.00034876	0.00144118	0	0	0	0	0
AEAEDLDGGTLSR	N	AEAEDLDGGTLSR	chr4|+|55892635|55892673	ALL_20786921.p1	XLOC_909674	1.65328e-05	0.000100382	1	1	1	1	1
AEAEGAGGEPGAAR	N	AEAEGAGGEPGAAR	chr9|-|96383575|96383616	ALL_28154120.p1	XLOC_1379385	0.000326874	0.00183243	0	0	1	0	0
AEAEGSLELQR	N	AEAEGSLELQR	chr22|+|40358482|40358514	ALL_18037785.p24	XLOC_788056	0.000786219	0.00329532	0	0	0	0	0
AEAEKMRQK	N	AEAEKMRQK	chr12|-|127706428|127706454	ALL_07003877.p15	XLOC_258088	0.000994838	0.00713247	0	0	0	0	0
AEAELEYNPEHVSR	N	AEAELEYNPEHVSR	chr1|+|220102505|220102546	ALL_00544547.p1	XLOC_005889	8.68187e-07	1.02517e-05	1	1	1	1	1
AEAELEYNPEHVSRSLYVK	N	AEAELEYNPEHVSRSLYVK	chr1|+|220102505|220102561	ALL_00544547.p1	XLOC_005889	8.64271e-06	4.30015e-05	1	0	1	1	0
AEAELPHSSELSCPAPLSCRDA	N	AEAELPHSSELSCPAPLSCRDA	chr8|-|124597873|124597938	ALL_27010413.p2	XLOC_1297200	0.000395296	0.00168264	0	0	1	0	0
AEAESTYQLKYEELQTLAGKHGDDLR	N	AEAESTYQLKYEELQTLAGKHGDDLR	chr2|-|218953937|218954014	ALL_15573646.p4	XLOC_621290	0.000598536	0.000900117	0	0	0	0	0
AEAETGVMQPQA	N	AEAETGVMQPQA	chr7|-|48010946|48010981	ALL_26652734.p7	XLOC_1218317	0.000910945	0.00424983	0	0	0	0	0
AEAFGPEAPAVTPR	N	AEAFGPEAPAVTPR	chr4|-|108168600|108168641	ALL_20697129.p3	XLOC_915306	1.82346e-06	1.45123e-05	1	1	1	1	1
AEAFPLCGLSPASNNLKLLFPQMPFSNSPEHK	N	AEAFPLCGLSPASNNLKLLFPQMPFSNSPEHK	chr14|-|77350888|77350983	ALL_08090509.p3	XLOC_382154	0.000379642	0.00343166	0	0	0	0	0
AEAGAVTSDPVVMRSRR	N	AEAGAVTSDPVVMRSRR	chr20|+|32358450|32358500	ALL_17098294.p2	XLOC_737583	0.0011863	0.00618283	0	0	0	0	0
AEAGAVWVPSEEA	N	AEAGAVWVPSEEA	chr11|+|72281011|72281049	ALL_05506223.p36	XLOC_191744	0.000831276	0.00528199	0	0	1	0	0
AEAGEHAAGAGQPAEPAR	N	AEAGEHAAGAGQPAEPAR	chr9|+|136800085|136800138	ALL_28120002.p1	XLOC_1376886	1.03584e-06	1.18368e-05	1	0	1	1	0
AEAGELLELGSR	N	AEAGELLELGSR	chr13|-|35918986|35919021	ALL_07549658.p3	XLOC_338782	0.00242437	0.00782401	0	0	0	0	0
AEAGGDDAR	N	AEAGGDDAR	chr16|-|2214742|2214768	ALL_10124238.p1	XLOC_471010	0.000240343	0.000873015	0	0	1	0	0
AEAGGFGASTYPVLKLVASQYSR	N	AEAGGFGASTYPVLKLVASQYSR	chr10|-|70784711|70784773|70785226|70785231	ALL_04012680.p4	XLOC_122756	0.000122657	0.000945846	0	0	1	0	0
AEAGLAGPVELGARR	N	AEAGLAGPVELGARR	chr3|+|49689723|49689767	ALL_18704684.p5	XLOC_804304	0.00161449	0.0062799	0	0	1	0	0
AEAGLGDGHHHGDHTGGLQAPR	N	AEAGLGDGHHHGDHTGGLQAPR	chr16|+|983915|983980	ALL_10032472.p1	XLOC_468562	0.000934771	0.00474872	0	0	1	0	0
AEAGLVLLHCLTTWLQLCLRCTPGLPK	N	AEAGLVLLHCLTTWLQLCLRCTPGLPK	chr11|-|20098810|20098890	ALL_04142867.p25	XLOC_186228	0.0017876	0.00433237	0	0	1	0	0
AEAGMGVVLPPAGERQELEEAKK	N	AEAGMGVVLPPAGERQELEEAKK	chr2|-|20592679|20592747	ALL_14683332.p1	XLOC_614932	0.000564244	0.00331919	0	0	1	0	0
AEAGPQTQAGDMGR	N	AEAGPQTQAGDMGR	chr3|-|123404500|123404541	ALL_18839929.p11	XLOC_811204	0.00218505	0.00579324	0	0	0	0	0
AEAGPQTQAGDMGRLPTSWPLTMVEWEVWMEQ	N	AEAGPQTQAGDMGRLPTSWPLTMVEWEVWMEQ	chr3|-|123404446|123404541	ALL_18839929.p11	XLOC_811204	0.000157998	0.000781607	0	0	0	0	0
AEAGPVTLGTTVDTTHLENVSPR	N	AEAGPVTLGTTVDTTHLENVSPR	chr10|-|114297220|114297288	ALL_03080629.p1	XLOC_124274	1.02987e-06	1.07566e-05	1	1	1	1	1
AEAGSFLHAVEGELT	N	AEAGSFLHAVEGELT	chr13|-|24710893|24710937	ALL_07846050.p1	XLOC_325402	0.000720052	0.00367407	0	0	0	0	0
AEAGSLWAEDAEVGAGR	N	AEAGSLWAEDAEVGAGR	chr2|+|29009493|29009543	ALL_15844179.p53	XLOC_608491	0.00313017	0.0048146	0	0	1	0	0
AEAGSSAAQASPEGR	N	AEAGSSAAQASPEGR	chr8|-|144048051|144048095	ALL_26881778.p2	XLOC_1297749	0.00140656	0.00828809	0	0	1	0	0
AEAGTGSATEFQFR	N	AEAGTGSATEFQFR	chr20|+|14757976|14758017	ALL_17121803.p2	XLOC_737138	7.57932e-06	5.52685e-05	1	1	1	1	1
AEAGVLGGTQQPAGSWQPALRAGVSLAGLNQQPHSK	N	AEAGVLGGTQQPAGSWQPALRAGVSLAGLNQQPHSK	chr10|+|11845697|11845804	ALL_03210215.p1	XLOC_117240	0.000573816	0.00202107	0	0	0	0	0
AEAGVPVQSPSLLQDPPVR	N	AEAGVPVQSPSLLQDPPVR	chr9|+|127738948|127739004	ALL_28775946.p10	XLOC_1376455	0.000395389	0.00282403	0	0	0	0	0
AEAGWFSQR	N	AEAGWFSQR	chr5|-|37350239|37350265	ALL_22418669.p2	XLOC_1020276	1.39299e-05	7.62303e-05	1	1	1	1	1
AEAKMAVLSAHCSHPVVLSAAPGLR	N	AEAKMAVLSAHCSHPVVLSAAPGLR	chr19|+|1383915|1383942|1387778|1387824	ALL_13251360.p1	XLOC_585580	0.0032429	0.00690364	0	0	0	0	0
AEALFTSQTGGGAESLPTSQTMGSR	N	AEALFTSQTGGGAESLPTSQTMGSR	chr5|-|42979263|42979337	ALL_23054419.p1	XLOC_1016305	0.000290463	0.000980529	0	0	0	0	0
AEALLHPLWPLK	N	AEALLHPLWPLK	chr10|-|104291137|104291172	ALL_03305049.p1	XLOC_119732	0.00020884	0.00122529	0	0	0	0	0
AEALLPKNQR	N	AEALLPKNQR	chr7|-|101354896|101354925	ALL_25798653.p2	XLOC_1215118	0.00111002	0.00691791	0	0	0	0	0
AEALLSSQTGWQPGR	N	AEALLSSQTGWQPGR	chr2|+|27594269|27594313	ALL_14843020.p2	XLOC_608491	0.00126139	0.00567122	0	0	0	0	0
AEALLTSQMGQPGRGGPH	N	AEALLTSQMGQPGRGGPH	chr21|+|13935876|13935929	ALL_17645561.p1	XLOC_769744	0.00240603	0.00701323	0	0	0	0	0
AEALLTSQMGQRGRGAPHLSEDGRPGR	N	AEALLTSQMGQRGRGAPHLSEDGRPGR	chr2|+|119844588|119844668	ALL_16213716.p1	XLOC_610838	0.00125971	0.00656322	0	0	0	0	0
AEALLTSQTGQPGRDAPHFPDGAAGQRCSSPPR	N	AEALLTSQTGQPGRDAPHFPDGAAGQRCSSPPR	chr10|+|70239685|70239783	ALL_03261033.p1	XLOC_118710	0.000973689	0.00418358	0	0	0	0	0
AEALLTSQTGRWGRGVDEVTLVNLLTNR	N	AEALLTSQTGRWGRGVDEVTLVNLLTNR	chr15|-|60364483|60364523|60366446|60366488	ALL_09692520.p1	XLOC_429409	0.000645277	0.00286007	0	0	1	0	0
AEALLTSQTMGGRAEVLHTSQTGQPGR	N	AEALLTSQTMGGRAEVLHTSQTGQPGR	chr1|-|187616578|187616658	ALL_01107340.p1	XLOC_005141	0.00119655	0.00464053	0	0	0	0	0
AEALLTSQTMGGRAEVLPTSQAGQLGR	N	AEALLTSQTMGGRAEVLPTSQAGQLGR	chr18|-|14224511|14224591	ALL_12713013.p3	XLOC_545515	0.00117645	0.00810537	0	0	1	0	0
AEALLTSQVGRPGR	N	AEALLTSQVGRPGR	chr21|-|13380766|13380807	ALL_17969800.p1	XLOC_769733	0.000403351	0.00221541	0	0	0	0	0
AEALLVVVMGK	N	AEALLVVVMGK	chr14|-|36560960|36560992	ALL_08541171.p1	XLOC_378371	0.0010612	0.00595248	0	0	0	0	0
AEALVMMVAFGGLGGPGCPRPTVGMR	N	AEALVMMVAFGGLGGPGCPRPTVGMR	chr11|-|1923310|1923387	ALL_04127119.p2	XLOC_185637	0.000492645	0.00187839	0	0	0	0	0
AEAMSLPLR	N	AEAMSLPLR	chr15|-|33242677|33242703	ALL_09461720.p1	XLOC_428588	0.00134439	0.00453811	0	0	1	0	0
AEANGGLQKR	N	AEANGGLQKR	chr16|+|27329948|27329977	ALL_10062162.p46	XLOC_469328	0.00110418	0.0034426	0	0	1	0	0
AEAPALASCFSR	N	AEAPALASCFSR	chr12|+|57205671|57205677|57206445|57206473	ALL_06051107.p1	XLOC_256211	0.000105034	0.000596561	1	0	1	1	0
AEAPLTSRTGGWPGGGLAPPTSLPDGAAGR	N	AEAPLTSRTGGWPGGGLAPPTSLPDGAAGR	chr5|-|75271103|75271192	ALL_22199245.p9	XLOC_1016953	0.00179554	0.0040727	0	0	0	0	0
AEAPLTSRTGRQAGPGADPQPPSR	W	AEAPLTSRTGRQAGPGADPPPPSR	chr7|-|50460221|50460292	ALL_25746522.p4	XLOC_1213855	8.51835e-05	0.000486036	0	0	1	0	0
AEAPLTSWLGRLAGQGADPPTSLPDGAAGRAEGSSLPSR	N	AEAPLTSWLGRLAGQGADPPTSLPDGAAGRAEGSSLPSR	chr1|-|42750761|42750877	ALL_00246912.p2	XLOC_009053	0.000180016	0.00129702	0	0	0	0	0
AEAQASVCLQK	N	AEAQASVCLQK	chr11|-|65445143|65445175	ALL_04171289.p43	XLOC_187272	0.000887777	0.00528979	0	0	0	0	0
AEAQELLEPSR	N	AEAQELLEPSR	chr1|-|242184456|242184488	ALL_00202679.p1	XLOC_006615	0.00110549	0.00722423	0	0	1	0	0
AEAQGEVACRGSPGSR	N	AEAQGEVACRGSPGSR	chr22|-|36028447|36028494	ALL_18066568.p1	XLOC_789548	0.000909167	0.00498013	0	0	0	0	0
AEAQLAAKNVDKESLPVGGLAEFCK	N	AEAQLAAKNVDKESLPVGGLAEFCK	chr1|-|173142050|173142124	ALL_00307543.p4	XLOC_012716	0.000262254	0.00182924	0	0	0	0	0
AEAQLVVGNR	N	AEAQLVVGNR	chr13|-|19150298|19150327	ALL_07419453.p7	XLOC_325185	0.00017405	0.00113322	0	0	0	0	0
AEAQPVAVHAGSGAGTLGGAGDGWRPTQDARQRQGQR	N	AEAQPVAVHAGSGAGTLGGAGDGWRPTQDARQRQGQR	chr5|+|169300551|169300661	ALL_22686429.p1	XLOC_1023849	0.00169851	0.00702871	0	0	0	0	0
AEAQTSKVAYK	N	AEAQTSKVAYK	chr11|-|6959367|6959399	ALL_04754821.p17	XLOC_189419	0.000517427	0.00444006	0	0	0	0	0
AEARSRLTASSASWVHALLLPQPPE	N	AEARSRLTASSASWVHALLLPQPPE	chr8|-|144769141|144769215	ALL_26926743.p21	XLOC_1301805	0.00120188	0.00572519	0	0	0	0	0
AEATEKRPTLLLVVGPAEQFPKSEGMR	N	AEATEKRPTLLLVVGPAEQFPKSEGMR	chr9|+|128092024|128092089|128092572|128092586	ALL_28554167.p4	XLOC_1376497	0.000591959	0.00498958	0	0	0	0	0
AEATESAMEK	N	AEATESAMEK	chr7|-|26197864|26197866|26200572|26200598	ALL_25326629.p1	XLOC_1217611	1.05996e-06	1.13683e-05	1	1	1	1	1
AEATESAMEKTLETVPLER	N	AEATESAMEKTLETVPLER	chr7|-|26197837|26197866|26200572|26200598	ALL_25326629.p1	XLOC_1217611	1.471e-06	1.11581e-05	1	1	1	1	1
AEATESAMEKTLETVPLERK	N	AEATESAMEKTLETVPLERK	chr7|-|26197834|26197866|26200572|26200598	ALL_25326629.p1	XLOC_1217611	0.00106421	0.00486544	0	0	0	0	0
AEATESAMEREK	N	AEATESAMEREK	chr7|-|26197724|26197732|26200572|26200598	ALL_25326630.p1	XLOC_1217611	1.55866e-06	8.55022e-06	1	1	1	1	1
AEATESAMEREKEQFR	N	AEATESAMEREKEQFR	chr7|-|26197712|26197732|26200572|26200598	ALL_25326630.p1	XLOC_1217611	5.79227e-06	2.34055e-05	1	1	1	1	1
AEATFYCLPGAWHGVWHMPSTLR	N	AEATFYCLPGAWHGVWHMPSTLR	chr15|-|76198648|76198716	ALL_09332917.p1	XLOC_427413	0.00129335	0.00592421	0	0	0	0	0
AEAVAAQEAAR	N	AEAVAAQEAAR	chr2|-|228132006|228132038	ALL_15181476.p1	XLOC_621599	0.00453576	0.00690311	0	0	1	0	0
AEAVGSYDTMDLFR	N	AEAVGSYDTMDLFR	chr5|-|95513595|95513636	ALL_22315826.p1	XLOC_1021843	5.06857e-06	3.51148e-05	1	0	1	1	0
AEAVVVAAAGQCKMAAALVVAVDGAAGPGTVGAAASR	N	AEAVVVAAAGQCKMAAALVVAVDGAAGPGTVGAAASR	chr1|-|160262372|160262482	ALL_00301944.p7	XLOC_012240	0.000395654	0.00231893	0	0	0	0	0
AEAWPCEGQR	N	AEAWPCEGQR	chr11|+|90134624|90134653	ALL_04699152.p1	XLOC_188039	0.00104444	0.00393778	0	0	0	0	0
AECGLVDQFDPAEVSVAR	N	AECGLVDQFDPAEVSVAR	chr13|+|111275861|111275914	ALL_07258212.p28	XLOC_327299	0.00156689	0.0063875	0	0	0	0	0
AECLKETNTLEVLHELK	N	AECLKETNTLEVLHELK	chr6|-|154228685|154228735	ALL_23694540.p33	XLOC_1123586	0.00107095	0.00584237	0	0	1	0	0
AECLTFSPEGLQ	N	AECLTFSPEGLQ	chr9|+|108941543|108941578	ALL_28087671.p31	XLOC_1375849	0.00145352	0.00589331	0	0	0	0	0
AECVPSRFELHTFLAPQGPSLQWSALQAGTTALR	N	AECVPSRFELHTFLAPQGPSLQWSALQAGTTALR	chr11|-|60874653|60874754	ALL_04161752.p3	XLOC_187044	0.00180823	0.00547355	0	0	0	0	0
AEDAAVGQGQDLALKPGGAAHASSR	N	AEDAAVGQGQDLALKPGGAAHASSR	chr5|-|11903883|11903957	ALL_22638238.p6	XLOC_1019718	0.00110634	0.0049453	0	0	1	0	0
AEDAGGGARDGVSQWLSLLQK	N	AEDAGGGARDGVSQWLSLLQK	chr7|+|27096036|27096098	ALL_25226277.p22	XLOC_1213251	6.28111e-05	0.000639031	1	0	1	1	0
AEDAQKMHR	N	AEDAQKMHR	chr1|+|24239568|24239594	ALL_01515683.p1	XLOC_001028	0.00113601	0.00586376	0	0	1	0	0
AEDAVEALRGLDNTEFQATLLASVSSRQTNAR	N	AEDAVEALRGLDNTEFQATLLASVSSRQTNAR	chr11|+|66640072|66640123|66643422|66643465	ALL_04669745.p3	XLOC_187319	0.000666525	0.00136873	0	0	0	0	0
AEDCEVLYTLGTGSYGR	N	AEDCEVLYTLGTGSYGR	chr14|+|19629018|19629068	ALL_08673702.p2	XLOC_377879	0.000297772	0.00152707	0	0	0	0	0
AEDGHLVAARLMEEMQLLMQNCFLKER	N	AEDGHLVAARLMEEMQLLMQNCFLKER	chr2|+|88831333|88831413	ALL_15963581.p1	XLOC_610000	0.000281657	0.000808007	0	0	1	0	0
AEDGLVLDLPLYPAHPQ	N	AEDGLVLDLPLYPAHPQ	chr10|-|68292129|68292179	ALL_03362013.p1	XLOC_122545	4.0144e-06	3.59699e-05	1	0	1	1	0
AEDLMGLAADEHQQGVSR	N	AEDLMGLAADEHQQGVSR	chr11|+|63539382|63539435	ALL_04166781.p3	XLOC_187189	0.00136143	0.00596427	0	0	1	0	0
AEDLPGPDLPPALQGGDDLDPNYVLSSR	N	AEDLPGPDLPPALQGGDDLDPNYVLSSR	chr19|-|45315556|45315639	ALL_13637899.p1	XLOC_590026	2.39917e-05	0.000332474	1	0	0	0	0
AEDLQGTQAFSKVTVHVFR	W	AEDLQRTQAFSKVTVHVFR	chr10|-|11270038|11270094	ALL_03209686.p1	XLOC_117240	0.000571719	0.00464383	0	0	0	0	0
AEDNADTLALVFEAPSK	N	AEDNADTLALVFEAPSK	chr20|-|5118764|5118814	ALL_16929778.p1	XLOC_738992	9.85712e-06	6.31824e-05	1	0	1	1	0
AEDPQPGPKPVPEPEPEPEPEPGAGRGGSGLWDR	N	AEDPQPGPKPVPEPEPEPEPEPGAGRGGSGLWDR	chr11|-|8964327|8964428	ALL_04589690.p2	XLOC_189553	0.000122134	0.000786948	0	0	0	0	0
AEDSLLAAEEAAAKR	N	AEDSLLAAEEAAAKR	chr15|+|63043790|63043831|63071090|63071092	ALL_09184691.p1	XLOC_426916	8.68187e-07	1.13108e-05	1	1	1	1	1
AEDTAGQTALTVMRPGEGPRPQASTPSGV	N	AEDTAGQTALTVMRPGEGPRPQASTPSGV	chr1|-|116584604|116584690	ALL_00277766.p1	XLOC_011317	0.00145512	0.00724944	0	0	0	0	0
AEDTAGQTALTVMRPGEGPRPQASTPSGVSHLSL	N	AEDTAGQTALTVMRPGEGPRPQASTPSGVSHLSL	chr1|-|116584589|116584690	ALL_00277773.p1	XLOC_011317	6.11155e-05	0.000359317	1	0	1	1	0
AEDTALYYCARD	W	AEDTALYHCARD	chr14|-|106210935|106210970	ALL_08181643.p1	XLOC_383171	1.97899e-06	1.87586e-05	1	0	1	1	0
AEDTALYYR	N	AEDTALYYR	chr2|-|94947870|94947896	ALL_15212714.p1	XLOC_610141	7.16854e-05	0.000485182	1	0	1	1	0
AEDTLNNVKR	N	AEDTLNNVKR	chr16|+|69492647|69492676	ALL_10623631.p2	XLOC_496810	0.000485066	0.00217473	0	0	1	0	0
AEDTSAHSSKCR	N	AEDTSAHSSKCR	chr8|-|142980064|142980099	ALL_26921087.p1	XLOC_1301733	0.000399083	0.00404085	0	0	0	0	0
AEDVQRGLMPSR	N	AEDVQRGLMPSR	chr5|-|17070337|17070372	ALL_22841353.p10	XLOC_1019845	0.00148174	0.00633573	0	0	0	0	0
AEDVSSAAPSPR	N	AEDVSSAAPSPR	chr8|+|73008890|73008925	ALL_27431686.p1	XLOC_1296147	1.81917e-05	9.53004e-05	1	0	1	1	0
AEEARVPTGQLMLTSSGSMGLMVHR	N	AEEARVPTGQLMLTSSGSMGLMVHR	chr12|+|132673123|132673197	ALL_05823621.p2	XLOC_262662	2.46876e-05	0.000179918	0	0	0	0	0
AEEATKQQLWK	N	AEEATKQQLWK	chr12|-|47967185|47967217	ALL_05675941.p26	XLOC_255798	0.000401797	0.00223278	0	0	0	0	0
AEEELAVGWR	N	AEEELAVGWR	chr6|-|402468|402497	ALL_23536565.p7	XLOC_1114850	0.00167059	0.00441501	0	0	1	0	0
AEEELGPGLAWGGAAWGGGERSDGSVK	N	AEEELGPGLAWGGAAWGGGERSDGSVK	chr11|-|83420734|83420814	ALL_04196738.p2	XLOC_187866	0.000254452	0.00156417	0	0	1	0	0
AEEELMKQLR	N	AEEELMKQLR	chr7|+|56597620|56597649	ALL_26656077.p2	XLOC_1218561	0.00103415	0.00610608	0	0	1	0	0
AEEEVAKLEK	N	AEEEVAKLEK	chr17|-|4242426|4242448|4263932|4263938	ALL_11650858.p1	XLOC_509320	0.000664007	0.00278141	0	0	1	0	0
AEELAARSGQGK	N	AEELAARSGQGK	chr11|-|62677911|62677946	ALL_04439282.p2	XLOC_191125	0.00106079	0.00375617	0	0	0	0	0
AEELALGLHTGTR	N	AEELALGLHTGTR	chr1|+|17605470|17605508	ALL_00931820.p74	XLOC_000694	0.000322377	0.000891111	0	0	0	0	0
AEELFESVGDR	N	AEELFESVGDR	chr18|-|59338922|59338954	ALL_12723345.p1	XLOC_546600	4.50141e-05	0.000263455	1	0	1	1	0
AEELFESVGDRELR	N	AEELFESVGDRELR	chr18|-|59338913|59338954	ALL_12723345.p1	XLOC_546600	9.44899e-05	0.000377931	0	0	1	0	0
AEELHTLQKR	N	AEELHTLQKR	chr5|-|1069777|1069797|1073633|1073641	ALL_22215920.p1	XLOC_1019402	0.00056989	0.00183223	0	0	0	0	0
AEELLEKDLK	N	AEELLEKDLK	chr5|+|130990126|130990155	ALL_22083051.p1	XLOC_1018029	1.49346e-05	5.48847e-05	1	1	0	0	0
AEELLSLNYK	N	AEELLSLNYK	chr1|-|7441155|7441181|7441387|7441389	ALL_00217972.p2	XLOC_007158	0.000272046	0.00148657	0	0	0	0	0
AEELLSTSK	N	AEELLSTSK	chr10|-|55289946|55289972	ALL_02833801.p2	XLOC_118450	0.000358341	0.00124194	0	0	0	0	0
AEELLTSQMMGGQAEGLLTSQTGQPGR	N	AEELLTSQMMGGQAEGLLTSQTGQPGR	chr1|-|160532315|160532395	ALL_02405184.p3	XLOC_012256	9.39957e-05	0.000946687	0	0	0	0	0
AEELLTSQTGRPVRDAPHLPDGVAAGQR	N	AEELLTSQTGRPVRDAPHLPDGVAAGQR	chr3|+|42909727|42909810	ALL_18695168.p1	XLOC_803973	0.00142971	0.00483161	0	0	0	0	0
AEELSHFPK	N	AEELSHFPK	chr10|+|45411707|45411733	ALL_02827124.p17	XLOC_118195	0.000484606	0.00246771	0	0	0	0	0
AEELSLSFMHK	N	AEELSLSFMHK	chr3|-|120649599|120649631	ALL_19497094.p22	XLOC_811115	8.25512e-05	0.000445612	1	0	1	1	0
AEELTCTHGARLGSGM	N	AEELTCTHGARLGSGM	chr10|+|127426091|127426138	ALL_02884963.p71	XLOC_120384	0.00115325	0.00614027	0	0	0	0	0
AEELVVNHK	N	AEELVVNHK	chr15|-|76052131|76052157	ALL_09412727.p3	XLOC_430118	0.000282439	0.000823069	0	0	0	0	0
AEENTDQASPQEDYGFER	N	AEENTDQASPQEDYGFER	chr6|-|89672350|89672360|89672547|89672589	ALL_24483007.p1	XLOC_1121915	3.09484e-06	1.07776e-05	1	1	1	1	1
AEEQLCAQLR	N	AEEQLCAQLR	chr7|+|57580012|57580041	ALL_26593741.p8	XLOC_1214095	0.000619023	0.00490011	0	0	1	0	0
AEERCDQLLK	N	AEERCDQLLK	chr14|-|23393858|23393887	ALL_08032961.p1	XLOC_380405	0.000162391	0.00133105	0	0	1	0	0
AEERCDQLLKNK	N	AEERCDQLLKNK	chr14|-|23393852|23393887	ALL_08032961.p1	XLOC_380405	1.03278e-05	9.08296e-05	1	0	1	1	0
AEERPVGWLTLGVQFLDYAQSLRLAGSQQDAPALQEAEVR	N	AEERPVGWLTLGVQFLDYAQSLRLAGSQQDAPALQEAEVR	chr7|+|2405934|2406009|2432563|2432606	ALL_26018915.p1	XLOC_1212605	7.03666e-05	0.000407909	1	0	1	1	0
AEESLVAFHNK	N	AEESLVAFHNK	chr5|-|177479495|177479527	ALL_22170163.p5	XLOC_1024236	0.000923124	0.00409174	0	0	0	0	0
AEETLQARADSLQGQAGGPR	N	AEETLQARADSLQGQAGGPR	chr6|-|31713986|31714045	ALL_23954290.p1	XLOC_1120390	0.00061848	0.00320577	0	0	0	0	0
AEFAMSQDHTLVLQPGSLTLSQK	N	AEFAMSQDHTLVLQPGSLTLSQK	chr3|-|195890470|195890538	ALL_19529412.p27	XLOC_813384	0.00108188	0.00600486	0	0	0	0	0
AEFAVSQDCATALQPECDSVSK	N	AEFAVSQDCATALQPECDSVSK	chr12|+|2942829|2942894	ALL_06418097.p2	XLOC_254723	0.000358435	0.00155425	0	0	0	0	0
AEFERESVGACGFNSR	N	AEFERESVGACGFNSR	chr9|+|128353308|128353328|128353415|128353441	ALL_28104795.p1	XLOC_1376497	0.000509747	0.00179527	0	0	1	0	0
AEFEVHEVYAVDVLVSSGEGKVR	N	AEFEVHEVYAVDVLVSSGEGKVR	chr12|+|56110415|56110483	ALL_05689381.p1	XLOC_256146	9.46647e-05	0.000434035	1	0	0	0	0
AEFEVSRDR	N	AEFEVSRDR	chr19|+|8336367|8336393	ALL_13690833.p1	XLOC_585954	0.000473433	0.00185888	0	0	0	0	0
AEFGHRDNLLPVPPLGFFLSMWLR	N	AEFGHRDNLLPVPPLGFFLSMWLR	chr22|-|47246776|47246847	ALL_18258918.p1	XLOC_788318	0.000291055	0.00226853	0	0	0	0	0
AEFHMGFLEEVLFKQGLKEVEGHSHVTP	W	AEFHMGFLEDVLFKQGLKEVEGHSHVTP	chr11|-|33697606|33697689	ALL_04248073.p25	XLOC_190294	0.00123886	0.00402355	0	0	1	0	0
AEFSEHLSM	N	AEFSEHLSM	chr6|+|108905290|108905316	ALL_23600016.p4	XLOC_1117565	0.00142505	0.00813987	0	0	0	0	0
AEFSLAGSR	N	AEFSLAGSR	chr15|+|99163186|99163212	ALL_09205423.p1	XLOC_427982	0.00115384	0.00626684	0	0	1	0	0
AEGADLQAGPGPSNGK	N	AEGADLQAGPGPSNGK	chr8|+|9337351|9337398	ALL_27529273.p29	XLOC_1294535	0.000267637	0.00255968	0	0	0	0	0
AEGAERLAGPGAAALPNGAKDR	N	AEGAERLAGPGAAALPNGAKDR	chr1|+|38578743|38578808	ALL_02443358.p1	XLOC_008845	0.00145202	0.00444169	0	0	0	0	0
AEGAGATRGQK	N	AEGAGATRGQK	chr12|+|57205671|57205703	ALL_05846931.p5	XLOC_256211	0.00105679	0.00295059	0	0	0	0	0
AEGALGRAPASLAAGGWAGR	N	AEGALGRAPASLAAGGWAGR	chr7|+|24573816|24573875	ALL_25224909.p5	XLOC_1213161	0.000516205	0.00360478	0	0	1	0	0
AEGANLEAETEPNAGAGRAELRGR	N	AEGANLEAETEPNAGAGRAELRGR	chr5|+|177367123|177367194	ALL_22294062.p16	XLOC_1019173	0.000702385	0.00292984	0	0	0	0	0
AEGAQEGSSACR	N	AEGAQEGSSACR	chr5|-|173789606|173789641	ALL_22115831.p1	XLOC_1019059	0.00117767	0.00435235	0	0	1	0	0
AEGAQGQAGAAEDPWELRVHKGAALPGLQAASPMGAEK	N	AEGAQGQAGAAEDPWELRVHKGAALPGLQAASPMGAEK	chr7|+|56496766|56496879	ALL_25244561.p1	XLOC_1214035	0.000126266	0.000599526	0	0	0	0	0
AEGARGLAAQGLGWARAGR	N	AEGARGLAAQGLGWARAGR	chr2|+|112646338|112646394	ALL_14592868.p3	XLOC_610707	0.000857964	0.00324404	0	0	0	0	0
AEGASFLPPAPGSREPRLEAPGAPAGQSR	N	AEGASFLPPAPGSREPRLEAPGAPAGQSR	chr17|+|67377409|67377495	ALL_11807724.p1	XLOC_508545	0.00304014	0.00924441	0	0	0	0	0
AEGCKWQAWGEGSEGSLRSAEGGPCLR	N	AEGCKWQAWGEGSEGSLRSAEGGPCLR	chr8|-|142528275|142528355	ALL_27650449.p1	XLOC_1297714	0.00308764	0.00733043	0	0	0	0	0
AEGDLSLLQLSCLQEK	N	AEGDLSLLQLSCLQEK	chr4|-|21516586|21516633	ALL_21036322.p3	XLOC_908997	0.000376508	0.00042002	0	0	1	0	0
AEGDVLPALWKAELLSSGVPDQPGQHGETPNSTKNTK	N	AEGDVLPALWKAELLSSGVPDQPGQHGETPNSTKNTK	chr8|+|32331259|32331369	ALL_27210373.p2	XLOC_1295182	0.00130106	0.00393304	0	0	0	0	0
AEGEEPDLGRRAEPCR	N	AEGEEPDLGRRAEPCR	chr5|-|143402942|143402989	ALL_22160140.p10	XLOC_1023181	0.00113239	0.00509843	0	0	0	0	0
AEGGAAVGRGVGGAGSAR	N	AEGGAAVGRGVGGAGSAR	chr11|-|119206227|119206280	ALL_04461218.p8	XLOC_193066	0.000535684	0.00302126	0	0	0	0	0
AEGGATRELR	N	AEGGATRELR	chr5|+|138465175|138465204	ALL_22396894.p2	XLOC_1018264	0.0010905	0.00560944	0	0	0	0	0
AEGGLGAGGR	W	AEGGLGAGRR	chr1|+|85576869|85576898	ALL_00264948.p2	XLOC_010367	0.00154753	0.0041794	0	0	1	0	0
AEGGLGNTQPDLSGNTFFFALEKMVFWPGVVAHTYNPST	N	AEGGLGNTQPDLSGNTFFFALEKMVFWPGVVAHTYNPST	chr2|+|233186442|233186558	ALL_14954598.p41	XLOC_613943	0.00102207	0.00514906	0	0	0	0	0
AEGGTVQDQR	N	AEGGTVQDQR	chr11|+|61192553|61192582	ALL_05422260.p8	XLOC_187059	0.000405656	0.00315024	0	0	1	0	0
AEGGVRRPDLLAGAR	N	AEGGVRRPDLLAGAR	chr10|+|86711677|86711721	ALL_02852344.p1	XLOC_119161	0.000412507	0.00258331	0	0	1	0	0
AEGLCTAYSVLSQQFFSAVR	W	AEGLCTAYNVLSQQFFSAVR	chr4|+|7000592|7000651	ALL_20584168.p5	XLOC_908623	0.000696208	0.00470571	0	0	0	0	0
AEGLFTSQTGGRAEVLLTSQMGR	N	AEGLFTSQTGGRAEVLLTSQMGR	chr19|-|21614901|21614969	ALL_13288445.p2	XLOC_586412	0.000771809	0.00301978	0	0	0	0	0
AEGLGSGEPVTLQVSGVSHR	N	AEGLGSGEPVTLQVSGVSHR	chr14|+|73634141|73634200	ALL_08052055.p1	XLOC_381918	0.00081198	0.00478525	0	0	0	0	0
AEGLLGDGKGLGQNSHLK	N	AEGLLGDGKGLGQNSHLK	chr3|-|49005426|49005479	ALL_18703279.p52	XLOC_804231	0.00204223	0.00615994	0	0	0	0	0
AEGLLNSQKGRPGKGTPHLPDGAPAGQR	N	AEGLLNSQKGRPGKGTPHLPDGAPAGQR	chr6|+|87239223|87239306	ALL_23793173.p1	XLOC_1117092	0.00133538	0.00865076	0	0	0	0	0
AEGLLTSQMGRLPGGGAPHFSDGAAR	N	AEGLLTSQMGRLPGGGAPHFSDGAAR	chr7|+|129476435|129476512	ALL_25825223.p2	XLOC_1215818	0.000144175	0.000421297	1	0	0	0	0
AEGLLTSQMGRLPGGGSPHFSDAAAGQRR	N	AEGLLTSQMGRLPGGGSPHFSDAAAGQRR	chr12|+|57507919|57508005	ALL_05692560.p7	XLOC_256211	0.000669516	0.00161749	0	0	0	0	0
AEGLLTSQRGQLLGGGAPHFSDR	N	AEGLLTSQRGQLLGGGAPHFSDR	chr10|+|45865581|45865649	ALL_02828019.p3	XLOC_118207	0.000927759	0.0059144	0	0	0	0	0
AEGLLTSQRGQLLGGGAPHFSDRAAAR	W	AEGLLTSQKGQLLGGGAPHFSDRAAAR	chr10|-|49970512|49970592	ALL_02962820.p1	XLOC_118358	0.000785359	0.00205326	0	0	0	0	0
AEGLLTSQRMGGQAEMLLTSHTGWRPGRGCNLSTLGGQGR	N	AEGLLTSQRMGGQAEMLLTSHTGWRPGRGCNLSTLGGQGR	chr4|-|126770973|126771092	ALL_20994284.p1	XLOC_915751	0.000971196	0.00443625	0	0	0	0	0
AEGLLTSQTGQLPGGGAPHFSDGAAGQRRSSHPR	N	AEGLLTSQTGQLPGGGAPHFSDGAAGQRRSSHPR	chr17|-|65484441|65484542	ALL_11319199.p2	XLOC_508481	0.00114367	0.00421515	0	0	0	0	0
AEGLLTSQTGRLGRGAPHLPDGVVGQR	N	AEGLLTSQTGRLGRGAPHLPDGVVGQR	chrX|+|78265738|78265818	ALL_29981087.p6	XLOC_1443002	0.00086989	0.00406462	0	0	0	0	0
AEGLLTSQTGRLPGGGAPHFSDGSAAGQR	W	AEGLLTSQTGRLPGGEAPHFSDGSAAGQR	chr5|-|43511194|43511280	ALL_22136916.p3	XLOC_1020476	0.00170147	0.00378643	0	0	0	0	0
AEGLMLPDFNYTTGLQQPK	N	AEGLMLPDFNYTTGLQQPK	chr6|-|3953157|3953213	ALL_24732865.p3	XLOC_1114982	0.000179446	0.000758703	1	0	0	0	0
AEGLMSPTRYPLPSHAEHWLPSGPTWK	N	AEGLMSPTRYPLPSHAEHWLPSGPTWK	chr2|+|151870367|151870447	ALL_14731810.p29	XLOC_619132	0.000608545	0.00283479	0	0	0	0	0
AEGLPTSQQGRPGRGAPHLPDGAAGRAGG	N	AEGLPTSQQGRPGRGAPHLPDGAAGRAGG	chr19|+|38364008|38364094	ALL_13303749.p2	XLOC_586896	0.00186592	0.00689597	0	0	0	0	0
AEGLPTSQTGGPGRGAPHLPDGAAAGHR	N	AEGLPTSQTGGPGRGAPHLPDGAAAGHR	chr4|-|126771396|126771479	ALL_20994284.p1	XLOC_915751	0.000479963	0.001981	0	0	0	0	0
AEGLSHAVLYK	N	AEGLSHAVLYK	chr3|-|53075002|53075034	ALL_18822381.p24	XLOC_809693	0.00105875	0.00644249	0	0	0	0	0
AEGLSLWLDFLSMSVALTVR	N	AEGLSLWLDFLSMSVALTVR	chr9|+|113517253|113517312	ALL_28262077.p1	XLOC_1376035	0.00281204	0.00681376	0	0	0	0	0
AEGLWQAQASRTAR	N	AEGLWQAQASRTAR	chr1|+|34712465|34712506	ALL_01214283.p8	XLOC_008649	0.000469025	0.00387721	0	0	0	0	0
AEGMHGSGGCAGVGAQATEAPGADR	N	AEGMHGSGGCAGVGAQATEAPGADR	chr11|+|2167940|2168014	ALL_05052396.p6	XLOC_189285	0.0017515	0.00663482	0	0	0	0	0
AEGPTWMQLMMNVWPRNTLRSSPDCASK	N	AEGPTWMQLMMNVWPRNTLRSSPDCASK	chr7|+|151381864|151381947	ALL_26012025.p2	XLOC_1221614	0.00147893	0.00403155	0	0	1	0	0
AEGPWERWVWAPGPLPAASPPTSPSETETELK	N	AEGPWERWVWAPGPLPAASPPTSPSETETELK	chr20|-|63642965|63643060	ALL_16956237.p13	XLOC_741289	0.000270428	0.00164518	0	0	0	0	0
AEGQAQAVQR	N	AEGQAQAVQR	chr19|-|2200368|2200397	ALL_13673541.p3	XLOC_585635	0.000501517	0.00312854	0	0	0	0	0
AEGQAWELQPGASPRGAGGWYSLPQLQDRAR	N	AEGQAWELQPGASPRGAGGWYSLPQLQDRAR	chr9|+|136623763|136623855	ALL_28282820.p1	XLOC_1376889	0.000430321	0.00223723	0	0	0	0	0
AEGQHQAQEYEALLNLK	N	AEGQHQAQEYEALLNLK	chr6|-|112361620|112361670	ALL_24470179.p1	XLOC_1122411	1.35484e-06	1.15527e-05	1	1	1	1	1
AEGQMAESHARRQNARPDGQK	N	AEGQMAESHARRQNARPDGQK	chr13|+|18992919|18992981	ALL_07803880.p62	XLOC_327441	0.000373095	0.00124306	0	0	0	0	0
AEGRAGLHSSFCSSTTR	N	AEGRAGLHSSFCSSTTR	chr17|+|3007707|3007757	ALL_11457713.p7	XLOC_506295	0.00129896	0.00516525	0	0	0	0	0
AEGREQWLLFNGYGVSVLK	N	AEGREQWLLFNGYGVSVLK	chr1|-|35968396|35968452	ALL_00041707.p88	XLOC_001459	0.00341806	0.00836907	0	0	0	0	0
AEGSAGDAASAGAPR	N	AEGSAGDAASAGAPR	chr9|+|94030804|94030848	ALL_28076301.p2	XLOC_1375458	0.000792441	0.00352975	0	0	1	0	0
AEGSAGDAASAGAPRHGEQPRR	N	AEGSAGDAASAGAPRHGEQPRR	chr9|+|94030804|94030869	ALL_28076301.p2	XLOC_1375458	0.000168392	0.00134818	0	0	1	0	0
AEGSLEARSSRPAWAT	N	AEGSLEARSSRPAWAT	chr19|+|3288617|3288664	ALL_13677046.p21	XLOC_585699	0.000224177	0.0013361	0	0	1	0	0
AEGSLTLVDLNLGCTLKSPAASP	N	AEGSLTLVDLNLGCTLKSPAASP	chr7|-|81756754|81756822	ALL_26069680.p2	XLOC_1214630	0.00233811	0.00543515	0	0	0	0	0
AEGSNLQALLDSTR	N	AEGSNLQALLDSTR	chr21|-|33506070|33506104|33511252|33511258	ALL_17810152.p1	XLOC_770216	0.000432013	0.00300931	0	0	1	0	0
AEGTAAQVWVLPCQPAEASRLTEGSDVPTSHEQLK	N	AEGTAAQVWVLPCQPAEASRLTEGSDVPTSHEQLK	chr16|-|88344428|88344438|88345524|88345617	ALL_10650826.p1	XLOC_474206	0.000186935	0.00112907	0	0	0	0	0
AEGTDLPTVKPLKPR	N	AEGTDLPTVKPLKPR	chr8|+|78678635|78678679	ALL_27243101.p2	XLOC_1296246	7.46187e-05	0.000309765	1	0	1	1	0
AEGTDLYGLLAPVMLDVGLMQPR	N	AEGTDLYGLLAPVMLDVGLMQPR	chr8|+|94679591|94679646|94696852|94696864	ALL_27867321.p3	XLOC_1296545	0.000208227	0.00126382	0	0	0	0	0
AEGTESGHSPMPRMESPQVSCAR	N	AEGTESGHSPMPRMESPQVSCAR	chr6|+|89712680|89712748	ALL_23672293.p3	XLOC_1121915	0.000130353	0.000752424	0	0	0	0	0
AEGTPTHVLKPQHNTVYGTSSEFKK	N	AEGTPTHVLKPQHNTVYGTSSEFKK	chr7|+|139707658|139707732	ALL_25548874.p1	XLOC_1221197	0.00079352	0.00293272	0	0	0	0	0
AEGTVLLPNGPR	W	AEGTVLLPSGPR	chr2|-|219303884|219303919	ALL_15575704.p1	XLOC_621297	0.00290492	0.00605929	0	0	0	0	0
AEGTVNEGRPESDAA	N	AEGTVNEGRPESDAA	chr7|+|23299563|23299607	ALL_25436334.p2	XLOC_1213130	2.4997e-05	0.000122119	0	0	1	0	0
AEGYGSHLLDSQR	W	TEGYGSHLLDSQR	chr19|-|51968522|51968560	ALL_13875729.p2	XLOC_590490	0.00194874	0.00624686	0	0	0	0	0
AEHDSELSFTAGTVF	N	AEHDSELSFTAGTVF	chr5|+|143214037|143214081	ALL_22589294.p1	XLOC_1018386	5.48139e-05	0.000307163	1	0	1	1	0
AEHDSELSFTAGTVFDNECPSASTALFTATPKLR	N	AEHDSELSFTAGTVFDNECPSASTALFTATPKLR	chr5|+|143214037|143214088|143216190|143216239	ALL_22096004.p1	XLOC_1018386	2.97322e-05	0.000164075	1	1	1	1	1
AEHLMGQPAYSK	N	AEHLMGQPAYSK	chr12|+|30328713|30328748	ALL_07024000.p5	XLOC_255432	0.000162238	0.000810665	1	0	1	1	0
AEHLNVEATLVLLACNFPFCYHLPER	W	AEHLNVEAMLVLLACNFPFCYHLPER	chr15|-|38731373|38731450	ALL_09652075.p1	XLOC_428718	0.000916102	0.00368348	0	0	0	0	0
AEHLTTPVLTPFTPER	N	AEHLTTPVLTPFTPER	chr11|+|107651174|107651221	ALL_04207687.p1	XLOC_188379	0.00130352	0.00599389	0	0	0	0	0
AEHPVLDEGKAK	N	AEHPVLDEGKAK	chr1|-|3082896|3082931	ALL_00910379.p1	XLOC_000168	0.000175266	0.000651541	0	0	0	0	0
AEHRGLLSLRYPMEHGLVK	N	AEHRGLLSLRYPMEHGLVK	chr10|-|102488222|102488272|102489063|102489068	ALL_03078544.p1	XLOC_123887	0.000529202	0.00222344	0	0	0	0	0
AEHSQQVLGNHNKVFSVK	N	AEHSQQVLGNHNKVFSVK	chr1|-|60956190|60956243	ALL_00069898.p1	XLOC_002291	0.000786603	0.00467658	0	0	0	0	0
AEHVETDRK	N	AEHVETDRK	chr2|-|111268095|111268121	ALL_14590754.p3	XLOC_610653	0.000927357	0.00264918	0	0	1	0	0
AEKDQRDPAAR	N	AEKDQRDPAAR	chr7|+|27246551|27246583	ALL_25226702.p3	XLOC_1213254	0.000102738	0.000419355	1	0	1	1	0
AEKEGLQELFQAPDLR	N	AEKEGLQELFQAPDLR	chr17|+|1749125|1749137|1754122|1754156	ALL_11246785.p1	XLOC_506255	1.4976e-05	0.00026434	1	0	0	0	0
AEKELDTRK	N	AEKELDTRK	chr2|+|108646634|108646660	ALL_14587756.p2	XLOC_610588	0.000333015	0.00257469	0	0	0	0	0
AEKEQLSEELAALQQEHDEGLLLAESEK	N	AEKEQLSEELAALQQEHDEGLLLAESEK	chr1|-|16619851|16619934	ALL_00572147.p2	XLOC_007740	4.33986e-06	1.81212e-05	1	0	1	1	0
AEKGTYVHVFTHLHTHPHDLWGTALFAR	N	AEKGTYVHVFTHLHTHPHDLWGTALFAR	chr14|-|54788729|54788812	ALL_07982406.p12	XLOC_378737	0.00031644	0.00433379	0	0	0	0	0
AEKGVGLQEEAPGPPEQSRQTLQAPR	N	AEKGVGLQEEAPGPPEQSRQTLQAPR	chr20|+|50930573|50930629|50931372|50931392	ALL_17166326.p3	XLOC_738278	0.000602711	0.00375526	0	0	1	0	0
AEKLAVMLMERGHLQDGDHVALVYPPGTGAGWASPER	N	AEKLAVMLMERGHLQDGDHVALVYPPGTGAGWASPER	chr10|-|349299|349409	ALL_03333646.p1	XLOC_120587	0.00333851	0.00849622	0	0	0	0	0
AEKQDVHEFLLENLTNGGLLELMMR	N	AEKQDVHEFLLENLTNGGLLELMMR	chr22|+|24059920|24059994	ALL_18163041.p1	XLOC_787462	0.00114366	0.0057583	0	0	0	0	0
AEKTEVRSQSGLSLTAQTVGPGGEK	N	AEKTEVRSQSGLSLTAQTVGPGGEK	chr15|-|64689024|64689098	ALL_09019811.p13	XLOC_429515	0.000995658	0.00434941	0	0	0	0	0
AEKTNAANSVQK	N	AEKTNAANSVQK	chr11|+|105968042|105968077	ALL_04285173.p2	XLOC_192577	0.000633253	0.00550705	0	0	0	0	0
AEKVAGGGVGGQLLKCKPQR	N	AEKVAGGGVGGQLLKCKPQR	chr9|+|129063623|129063682	ALL_28107283.p17	XLOC_1376497	0.000623164	0.0056205	0	0	1	0	0
AEKVTDMGQMGHQV	N	AEKVTDMGQMGHQV	chr8|-|60224834|60224875	ALL_27782307.p1	XLOC_1299697	0.00093534	0.00402288	0	0	0	0	0
AELAAAASAAASVSAAAAAAPAAAVAGPGGAR	N	AELAAAASAAASVSAAAAAAPAAAVAGPGGAR	chr22|-|30387195|30387290	ALL_18064063.p2	XLOC_789281	0.000163494	0.00199354	0	0	0	0	0
AELAALHSTPDDGAR	N	AELAALHSTPDDGAR	chr16|+|66587503|66587547	ALL_10087354.p10	XLOC_470127	0.000394596	0.00225428	0	0	1	0	0
AELAALRSNLGNR	N	AELAALRSNLGNR	chr19|-|15377502|15377540	ALL_13431488.p31	XLOC_588616	0.000945382	0.00395522	0	0	0	0	0
AELAFKMSATNWSRQSLDQSK	N	AELAFKMSATNWSRQSLDQSK	chr16|+|68512190|68512252	ALL_11129912.p2	XLOC_473369	0.00127567	0.00392679	0	0	0	0	0
AELAFQDLR	N	AELAFQDLR	chr7|-|45709169|45709195	ALL_25990772.p1	XLOC_1213718	0.00126247	0.0032459	0	0	0	0	0
AELAGWVNGMENSHPPHHHHQQPPPQPGPSGER	N	AELAGWVNGMENSHPPHHHHQQPPPQPGPSGER	chr12|+|121804377|121804389|121804724|121804809	ALL_05735467.p1	XLOC_257871	6.19339e-05	0.0001772	1	0	0	0	0
AELALLHSSDPESK	N	AELALLHSSDPESK	chr14|+|100300217|100300258	ALL_08017139.p4	XLOC_379972	0.00137855	0.0071202	0	0	1	0	0
AELALLLCGTQRK	N	AELALLLCGTQRK	chr3|+|150246087|150246125	ALL_18914527.p3	XLOC_806748	0.00089744	0.0061976	0	0	0	0	0
AELALLYSNLGNK	N	AELALLYSNLGNK	chr19|-|46407556|46407594	ALL_13917271.p3	XLOC_587234	0.000121921	0.000546986	1	0	0	0	0
AELALSQDLK	N	AELALSQDLK	chr5|-|14688854|14688883	ALL_22027222.p39	XLOC_1015682	0.00206767	0.00775782	0	0	0	0	0
AELAPLYSSLGNKSETPLK	N	AELAPLYSSLGNKSETPLK	chr3|+|88265418|88265474	ALL_19561507.p1	XLOC_855922	0.00255023	0.00873462	0	0	0	0	0
AELASNRDTALK	N	AELASNRDTALK	chr13|-|31803151|31803186	ALL_07226680.p5	XLOC_325621	0.00274023	0.00699568	0	0	0	0	0
AELASPPGWK	N	AELASPPGWK	chr17|-|44298338|44298367	ALL_11933170.p2	XLOC_526141	0.00163473	0.00501332	0	0	0	0	0
AELATEEFLPVTPLLESFVLLR	N	AELATEEFLPVTPLLESFVLLR	chr1|-|240142691|240142756	ALL_00332663.p2	XLOC_015043	1.17596e-05	7.8284e-05	1	0	0	0	0
AELAVDLHCR	N	AELAVDLHCR	chr17|-|6583096|6583125	ALL_12109969.p1	XLOC_509435	0.00155262	0.00706926	0	0	0	0	0
AELAVSRDPTTALQLRQQSQTVSQK	N	AELAVSRDPTTALQLRQQSQTVSQK	chr16|-|29406983|29407057	ALL_11048781.p66	XLOC_472198	0.00408665	0.00214115	0	0	0	0	0
AELDVSGKAVVAR	N	AELDVSGKAVVAR	chr5|+|141150105|141150143	ALL_22092689.p1	XLOC_1018344	0.00116394	0.00494872	0	0	1	0	0
AELEALGMKGEAR	N	AELEALGMKGEAR	chr16|-|29993629|29993667	ALL_10145482.p1	XLOC_472307	2.58697e-05	5.0545e-05	1	0	1	1	0
AELEEDREK	N	AELEEDREK	chr19|+|40504233|40504259	ALL_13758720.p6	XLOC_587049	0.000962461	0.00376988	0	0	0	0	0
AELEELDKQK	N	AELEELDKQK	chr5|+|43405650|43405679	ALL_23444523.p1	XLOC_1016321	0.00117319	0.00706068	0	0	0	0	0
AELEKLDLNAGNTLGEEGCEQLQEVLEGFNMAK	N	AELEKLDLNAGNTLGEEGCEQLQEVLEGFNMAK	chr22|-|41256038|41256108|41256191|41256218	ALL_18072598.p1	XLOC_789792	3.4117e-05	0.000165048	1	0	1	1	0
AELELFGEQVRSAPEVGAGEGEVGSPR	N	AELELFGEQVRSAPEVGAGEGEVGSPR	chr16|+|77212581|77212661	ALL_11095406.p1	XLOC_470539	0.00106301	0.00387097	0	0	0	0	0
AELELLTSGDLPALASQSARLTGVSHCTQSKQTFFNK	N	AELELLTSGDLPALASQSARLTGVSHCTQSKQTFFNK	chr10|-|95971085|95971195	ALL_02861641.p1	XLOC_119393	0.000939569	0.00557721	0	0	0	0	0
AELELQKDALEPGQRVVVVDDLLATGAQANWGPHPPLPR	N	AELELQKDALEPGQRVVVVDDLLATGAQANWGPHPPLPR	chr16|-|88809840|88809877|88810070|88810148	ALL_10895882.p2	XLOC_474217	0.000952712	0.00251187	0	0	0	0	0
AELGARAGGTVDGLQPHRPGRVFVSQDALQR	N	AELGARAGGTVDGLQPHRPGRVFVSQDALQR	chr17|+|82084589|82084610|82085095|82085165	ALL_11341527.p1	XLOC_509088	0.000867301	0.00555975	0	0	0	0	0
AELGAVLAK	N	AELGAVLAK	chr11|-|64898473|64898499	ALL_04264268.p13	XLOC_191238	0.000932074	0.00381609	0	0	0	0	0
AELGEEAAEKSWTLAELDLWGLR	N	AELGEEAAEKSWTLAELDLWGLR	chr4|+|85399786|85399854	ALL_21077026.p9	XLOC_910331	0.00152146	0.00817171	0	0	0	0	0
AELGFEHSMNDSR	N	AELGFEHSMNDSR	chr9|+|22135100|22135138	ALL_28725183.p5	XLOC_1374014	0.000921193	0.00326316	0	0	1	0	0
AELGGFRNNQNK	N	AELGGFRNNQNK	chr11|-|59838091|59838126	ALL_04777286.p3	XLOC_190984	0.00118091	0.00444588	0	0	0	0	0
AELGGVSGPPLR	N	AELGGVSGPPLR	chr5|-|135578833|135578868	ALL_22155037.p2	XLOC_1022813	0.000162596	0.00152243	0	0	1	0	0
AELGLEHSTQPTKSHLAR	N	AELGLEHSTQPTKSHLAR	chr8|-|10530962|10531015	ALL_27176661.p1	XLOC_1294558	0.00170784	0.00663285	0	0	0	0	0
AELGLLEQEDK	N	AELGLLEQEDK	chr1|+|239633756|239633788	ALL_01318604.p1	XLOC_015022	0.00221806	0.00674155	0	0	0	0	0
AELGLNEHHQNEVLNYMR	N	AELGLNEHHQNEVLNYMR	chr3|-|45837998|45838051	ALL_19459543.p1	XLOC_809394	7.32795e-07	1.19141e-05	1	1	1	1	1
AELGPLHSSLGK	N	AELGPLHSSLGK	chr19|-|52642305|52642340	ALL_13512857.p1	XLOC_587554	0.000142233	0.000780144	0	0	1	0	0
AELGPYHDLFLHLGYNDNGSAGLPEFR	N	AELGPYHDLFLHLGYNDNGSAGLPEFR	chr10|+|95858600|95858680	ALL_02861378.p24	XLOC_119393	0.000493178	0.00521466	0	0	0	0	0
AELGRGPPLQQDGGGWR	N	AELGRGPPLQQDGGGWR	chr10|+|80274958|80275008	ALL_02919512.p11	XLOC_123100	0.000285823	0.00156578	0	0	0	0	0
AELGSETSFSDSK	N	AELGSETSFSDSK	chr6|-|96623252|96623290	ALL_23730000.p36	XLOC_1117274	0.000249439	0.00185491	0	0	0	0	0
AELGSQEGYVPKNFLDLQFPNK	N	AELGSQEGYVPKNFLDLQFPNK	chr22|+|39955849|39955910|39959347|39959350	ALL_18198592.p3	XLOC_788056	0.00016608	0.000893683	0	0	0	0	0
AELGVGWEEVLDLR	N	AELGVGWEEVLDLR	chr11|+|77215428|77215469	ALL_04194767.p1	XLOC_187706	0.000895183	0.00327111	0	0	1	0	0
AELGVMQPQTK	N	AELGVMQPQTK	chr7|-|95449480|95449512	ALL_25270861.p4	XLOC_1214938	0.000240644	0.000859626	0	0	1	0	0
AELGYLGASHK	N	AELGYLGASHK	chr5|+|141381143|141381175	ALL_22093087.p2	XLOC_1018344	0.000712593	0.00290819	0	0	0	0	0
AELHFPGGSAAR	N	AELHFPGGSAAR	chr19|-|5680739|5680774	ALL_13353272.p9	XLOC_588064	0.000445414	0.00308065	0	0	0	0	0
AELLEAQDLTLR	N	AELLEAQDLTLR	chr19|+|10450329|10450364	ALL_13265836.p5	XLOC_586060	0.000499459	0.00161848	0	0	1	0	0
AELLESVVVGGLFK	N	AELLESVVVGGLFK	chr22|-|38090784|38090825	ALL_18118571.p1	XLOC_787958	0.000381637	0.00229635	0	0	0	0	0
AELLGELQK	N	AELLGELQK	chr14|-|66548088|66548114	ALL_08302552.p11	XLOC_379028	0.000454562	0.00373469	0	0	0	0	0
AELLGFQNQAWQKPMQALQPVSSAWGRSRS	N	AELLGFQNQAWQKPMQALQPVSSAWGRSRS	chr12|+|5490187|5490276	ALL_05642806.p8	XLOC_254775	0.00176278	0.00762585	0	0	0	0	0
AELLHETHVPAGVEGQGVGR	N	AELLHETHVPAGVEGQGVGR	chr10|-|133167519|133167578	ALL_03776860.p1	XLOC_120531	0.00023136	0.00108257	0	0	0	0	0
AELLKQLGDYRVSYK	N	AELLKQLGDYRVSYK	chr4|+|15599674|15599718	ALL_20889620.p1	XLOC_908875	0.00106251	0.00499932	0	0	0	0	0
AELLLSPVVC	N	AELLLSPVVC	chr1|+|116986635|116986664	ALL_00109233.p11	XLOC_003609	0.00127564	0.00641341	0	0	0	0	0
AELLLSTQCTR	N	AELLLSTQCTR	chr7|+|64550559|64550591	ALL_25452932.p1	XLOC_1214146	0.00226981	0.00711364	0	0	0	0	0
AELLNQGHFFSLQR	N	AELLNQGHFFSLQR	chr1|-|72635976|72636017	ALL_00810801.p5	XLOC_010063	0.000972751	0.00409661	0	0	0	0	0
AELLQVPALPFPCCMALCKAVNFPKSQLPHL	N	AELLQVPALPFPCCMALCKAVNFPKSQLPHL	chr11|-|72555991|72556083	ALL_04272674.p10	XLOC_191756	0.000544552	0.00290897	0	0	0	0	0
AELLVTGGLPVPAEAPSKPLTVTVEEQR	N	AELLVTGGLPVPAEAPSKPLTVTVEEQR	chr1|-|21857342|21857406|21859566|21859584	ALL_00231333.p2	XLOC_007975	8.68187e-07	1.04926e-05	1	1	1	1	1
AELNELANK	W	AELNETANK	chr17|-|63142584|63142610	ALL_11802130.p1	XLOC_508378	0.00212667	0.00475347	0	0	0	0	0
AELNEMGNRK	N	AELNEMGNRK	chr9|+|117913779|117913808	ALL_28094978.p1	XLOC_1376144	0.00123761	0.00451492	0	0	1	0	0
AELNETANK	N	AELNETANK	chr17|-|63142584|63142610	ALL_11802130.p1	XLOC_508378	0.0007614	0.00299687	0	0	0	0	0
AELNFRATEAGPSPR	N	AELNFRATEAGPSPR	chr14|+|60110376|60110420	ALL_07987203.p2	XLOC_378869	0.000857898	0.00516356	0	0	0	0	0
AELNMFFETTENK	N	AELNMFFETTENK	chr11|-|50327309|50327347	ALL_05450455.p2	XLOC_186845	0.000709546	0.00432173	0	0	1	0	0
AELPGCPGAAAGAMLKPK	N	AELPGCPGAAAGAMLKPK	chr15|-|40282572|40282625	ALL_09378820.p2	XLOC_428758	0.00061329	0.00327366	0	0	0	0	0
AELPLGGGK	N	AELPLGGGK	chr8|+|27534861|27534887	ALL_27427908.p1	XLOC_1295027	0.000229565	0.000878174	0	0	1	0	0
AELPSFSGSLFLASSNER	N	AELPSFSGSLFLASSNER	chr7|-|151236419|151236472	ALL_25311424.p40	XLOC_1216506	0.00112542	0.00301126	0	0	0	0	0
AELQDMKQELSAVNMMDKFAR	N	AELQDMKQELSAVNMMDKFAR	chr4|-|112693583|112693645	ALL_21181592.p1	XLOC_915446	0.00251127	0.00193982	0	0	0	0	0
AELQFPVSHMER	N	AELQFPVSHMER	chrX|+|36719987|36720022	ALL_29765557.p1	XLOC_1439069	0.000846388	0.0044669	0	0	1	0	0
AELQPGVVAHACNLSTLGGQVGGSPEVRSLR	N	AELQPGVVAHACNLSTLGGQVGGSPEVRSLR	chr1|+|33969821|33969913	ALL_00954915.p1	XLOC_001412	0.00204517	0.00838801	0	0	0	0	0
AELQSLMQEAELSR	N	AELQSLMQEAELSR	chr3|+|127545132|127545173	ALL_19370075.p3	XLOC_806095	0.00019272	0.000784982	0	0	0	0	0
AELQSSSDVPLLALK	N	AELQSSSDVPLLALK	chr3|-|76488508|76488552	ALL_19557214.p2	XLOC_850165	0.00190768	0.00659069	0	0	0	0	0
AELSDDEAVDTGGQHVFKK	N	AELSDDEAVDTGGQHVFKK	chr13|-|43242048|43242104	ALL_07808731.p1	XLOC_328268	0.00122653	0.00875073	0	0	0	0	0
AELSGELKK	N	AELSGELKK	chr11|+|114336229|114336255	ALL_04213430.p1	XLOC_188561	0.00213149	0.00526613	0	0	0	0	0
AELSGWDSSAPGPSLLAPTTPR	N	AELSGWDSSAPGPSLLAPTTPR	chr16|-|28875346|28875411	ALL_10064868.p1	XLOC_469376	0.000926928	0.00330849	0	0	0	0	0
AELSKAVKQVQEEGEGGHPGVNVGR	N	AELSKAVKQVQEEGEGGHPGVNVGR	chr1|-|15942296|15942370	ALL_01192873.p2	XLOC_007681	0.000105572	0.00126073	0	0	0	0	0
AELSLELSNR	N	AELSLELSNR	chr1|+|178134692|178134721	ALL_01097564.p3	XLOC_004908	0.0013424	0.00742415	0	0	0	0	0
AELSPSRAESNRAEANSALPDTGEELEGPGR	N	AELSPSRAESNRAEANSALPDTGEELEGPGR	chr16|+|25015443|25015535	ALL_10141828.p3	XLOC_472074	0.000416266	0.00117264	0	0	0	0	0
AELSRRNCPQMALEPQSR	N	AELSRRNCPQMALEPQSR	chr14|-|69356236|69356289	ALL_07996403.p26	XLOC_379088	0.00410528	0.00374628	0	0	0	0	0
AELSSCTKAK	N	AELSSCTKAK	chr3|-|69176275|69176304	ALL_18828001.p62	XLOC_810066	0.000502152	0.00287507	0	0	1	0	0
AELSVSSVYNLLTVK	N	AELSVSSVYNLLTVK	chr12|-|9169568|9169591|9180983|9181003	ALL_06308292.p1	XLOC_258754	1.82256e-05	9.73615e-05	1	0	1	1	0
AELTARSVAAEVPLNAFQYWLRK	N	AELTARSVAAEVPLNAFQYWLRK	chr5|-|151253130|151253198	ALL_22282555.p1	XLOC_1018581	0.00116574	0.00394652	0	0	0	0	0
AELTGTAPTAAQLR	N	AELTGTAPTAAQLR	chr11|+|96389620|96389661	ALL_04282844.p5	XLOC_192367	0.000410165	0.00273279	0	0	0	0	0
AELTPLHSGLGNKSETPSQK	N	AELTPLHSGLGNKSETPSQK	chr17|-|67349032|67349091	ALL_11403251.p8	XLOC_512041	0.000615394	0.00476778	0	0	0	0	0
AELVLLDHGLYQ	N	AELVLLDHGLYQ	chr14|+|77924571|77924606	ALL_08131495.p1	XLOC_379370	1.923e-05	0.000102021	1	0	1	1	0
AELVPLHTSPR	N	AELVPLHTSPR	chr4|-|56956953|56956985	ALL_20607737.p2	XLOC_909698	0.00052943	0.00861974	0	0	0	0	0
AELVPLSSSLGDSARLHLK	N	AELVPLSSSLGDSARLHLK	chr12|-|53491449|53491505	ALL_05778398.p39	XLOC_260064	0.00133802	0.00637339	0	0	0	0	0
AELVQGQSAPVGMK	N	AELVQGQSAPVGMK	chr9|+|130579684|130579725	ALL_28275962.p1	XLOC_1376561	1.24316e-06	9.54463e-06	1	1	1	1	1
AELVQGQSAPVGMKAEGFVDALHR	N	AELVQGQSAPVGMKAEGFVDALHR	chr9|+|130579684|130579755	ALL_28275962.p1	XLOC_1376561	1.38556e-06	1.84546e-05	0	0	1	0	0
AELYRASGKFELLDR	N	AELYRASGKFELLDR	chr9|+|2104004|2104048	ALL_28026662.p1	XLOC_1373563	0.000590062	0.0034812	0	0	0	0	0
AELYVSDREGSDATGDGTK	N	AELYVSDREGSDATGDGTK	chr18|-|57620596|57620652	ALL_12780722.p1	XLOC_546505	9.04951e-07	1.3783e-05	1	1	1	1	1
AEMAGMHWAGLSADHGGGTKRELK	N	AEMAGMHWAGLSADHGGGTKRELK	chr2|+|94587668|94587739	ALL_14574952.p2	XLOC_610131	0.00200161	0.00593627	0	0	0	0	0
AEMAPLLQPGRQSESLSLKEK	N	AEMAPLLQPGRQSESLSLKEK	chr3|-|196464208|196464270	ALL_19973631.p4	XLOC_813384	0.000184511	0.000977356	0	0	1	0	0
AEMCLDLTFTAFYCLNFSLLFCKTGSMK	N	AEMCLDLTFTAFYCLNFSLLFCKTGSMK	chr1|+|27281922|27282005	ALL_00434701.p40	XLOC_001133	0.00076499	0.00491469	0	0	0	0	0
AEMCVSFLSGGK	N	AEMCVSFLSGGK	chr6|+|21600169|21600204	ALL_23549324.p1	XLOC_1115516	0.00153568	0.00566253	0	0	0	0	0
AEMDACVTCFK	N	AEMDACVTCFK	chr22|-|40817873|40817905	ALL_18292153.p4	XLOC_789748	0.000640219	0.00509156	0	0	1	0	0
AEMDRQTLDWELVELTNK	N	AEMDRQTLDWELVELTNK	chrX|-|129042763|129042816	ALL_29531871.p4	XLOC_1443794	0.0017747	0.00630943	0	0	0	0	0
AEMLLEQGLLTAHMR	N	AEMLLEQGLLTAHMR	chr17|+|56995615|56995635|56996083|56996106	ALL_11793247.p1	XLOC_508146	0.000981438	0.00314299	0	0	0	0	0
AEMLQNRQAQASGLVLERPGLAASMSLPGGTPVNA	N	AEMLQNRQAQASGLVLERPGLAASMSLPGGTPVNA	chr3|+|49144805|49144909	ALL_19299475.p2	XLOC_804231	0.00143729	0.00469025	0	0	0	0	0
AEMNACLMLCNLVKWSGATPF	N	AEMNACLMLCNLVKWSGATPF	chr3|+|75462832|75462894	ALL_19486078.p5	XLOC_810222	0.000290184	0.00157954	0	0	1	0	0
AEMNELMEQTSELLTFAESGTVK	N	AEMNELMEQTSELLTFAESGTVK	chr7|-|41695358|41695368|41699987|41700044	ALL_25332565.p1	XLOC_1218125	2.23593e-05	0.000127343	1	0	1	1	0
AEMVPLHSSLGDVSETLSQK	N	AEMVPLHSSLGDVSETLSQK	chr4|-|6376465|6376524	ALL_21152727.p5	XLOC_912764	0.00035951	0.00223875	0	0	0	0	0
AENGKLVLNGNPLTLFQEQDPLQLK	N	AENGKLVLNGNPLTLFQEQDPLQLK	chr6|-|57968415|57968489	ALL_23665808.p2	XLOC_1121309	0.00106077	0.00442352	0	0	0	0	0
AENGQAAGPRGCGAGKAEGVGGR	N	AENGQAAGPRGCGAGKAEGVGGR	chr17|-|31858876|31858944	ALL_11374390.p1	XLOC_510486	0.00048463	0.00171579	0	0	0	0	0
AENGWSVAEQLK	N	AENGWSVAEQLK	chr6|-|148419630|148419665	ALL_23733071.p1	XLOC_1118429	0.00130761	0.00313894	0	0	1	0	0
AENLALELACPPYSPAALSGEWGR	N	AENLALELACPPYSPAALSGEWGR	chr2|+|208266567|208266638	ALL_16630481.p2	XLOC_613203	0.000830617	0.00601164	0	0	0	0	0
AENLENTVSELR	N	AENLENTVSELR	chr17|+|49928529|49928564	ALL_12355254.p1	XLOC_507972	0.00182699	0.00650289	0	0	0	0	0
AENLENTVSELRTPEGK	N	AENLENTVSELRTPEGK	chr17|+|49928529|49928579	ALL_12355254.p1	XLOC_507972	0.00254211	0.00648486	0	0	0	0	0
AENLLLDANLNLKLAGENCTEDVR	N	AENLLLDANLNLKLAGENCTEDVR	chr11|-|116927193|116927264	ALL_04289540.p1	XLOC_192914	0.000279033	0.00202726	0	0	1	0	0
AENLLLLALHENLLNEQYLLLQSALYSRLAERQPSPLL	N	AENLLLLALHENLLNEQYLLLQSALYSRLAERQPSPLL	chr3|+|27471927|27472040	ALL_19273720.p1	XLOC_803615	0.00297091	0.00680495	0	0	0	0	0
AENLSQVTR	N	AENLSQVTR	chr5|-|68565419|68565445	ALL_23378167.p3	XLOC_1021029	0.000427153	0.00718614	0	0	1	0	0
AENLTENMEATSELGNR	W	AENLTENVEATSELGNR	chr6|-|155238402|155238452	ALL_23628395.p2	XLOC_1118655	6.16548e-05	0.000672034	1	0	1	1	0
AENMDVNLAPLR	N	AENMDVNLAPLR	chr3|+|69085039|69085074	ALL_18721693.p1	XLOC_804864	0.00018186	0.00100204	0	0	1	0	0
AENQVSFFK	N	AENQVSFFK	chr2|+|88144106|88144132	ALL_16182169.p1	XLOC_617015	0.000554714	0.00320866	0	0	1	0	0
AENSAAVQLNLSPVSSYLHLT	N	AENSAAVQLNLSPVSSYLHLT	chr18|+|26274786|26274848	ALL_12684860.p1	XLOC_543802	0.00111187	0.00445027	0	0	1	0	0
AENSESLGTVPEHER	N	AENSESLGTVPEHER	chr10|+|92848537|92848581	ALL_02859186.p1	XLOC_119302	1.14685e-05	6.31265e-05	1	0	1	1	0
AENSKRQNAFSLPQDNNSLPAR	N	AENSKRQNAFSLPQDNNSLPAR	chr4|+|174619196|174619261	ALL_21724748.p2	XLOC_912001	0.000194312	0.00233497	0	0	0	0	0
AENSLSRER	N	AENSLSRER	chr1|-|159972575|159972601	ALL_01492561.p4	XLOC_012240	0.00142218	0.00544418	0	0	1	0	0
[truncated: 152,260 more rows]

## Sheet: note
peptide	peptide sequence (amino acide "I" was changed to "L")
pep_group	peptide group. It could be N or W.
peptide_before_gnomAD	peptide sequence before considering gnomAD alleles
genome_location_chr	peptide sequence location in genome. Only chromosomal regions were used.
protein_id_best	the representative protein choosed for each novel peptide. The IDs can be found in the GTEx gene catalog provided on Zenodo.
gene_id_best	the gene ID of the representative protein sequence. The IDs can be found in the GTEx gene catalog provided on Zenodo.
psms|q-value|min	minimum q-value of PSMs in the 3rd round of MS search among 5 target-decoy searches. It is output of Percolator.
peptides|q-value|min	minimum q-value of peptide in the 3rd round of MS search among 5 target-decoy searches. It is output of Percolator.
	all peptide listed here passed the relaxed standard.
stringent	filtering standard: stringent
strictest	filtering standard: strictest
relaxed|PepQuery	filtering standard: relaxed + PepQeury
stringent|PepQuery	filtering standard: stringent + PepQeury
strictest|PepQuery	filtering standard: strictest + PepQeury
