# Supplementary material for: A Massive Proteogenomic Screen Identifies Thousands of Novel Peptides From the Human “Dark” Proteome
Source: Mol Cell Proteomics. 2024 Jan 17;23(2):100719. doi: 10.1016/j.mcpro.2024.100719 (PMC10867589; doi:10.1016/j.mcpro.2024.100719)
Supplement: Table S5 [file mmc5.xlsx]

## Sheet: Sheet1
Table S5 Identified novel proteins and their annotations.
protein_id	stringent	strictest	relaxed|PepQuery	stringent|PepQuery	strictest|PepQuery
ALL_12970994.p1	1	1	1	1	1
ALL_13293901.p13	1	0	0	0	0
ALL_17716097.p1	0	0	1	0	0
ALL_08018655.p1	1	0	0	0	0
ALL_13251460.p4	0	0	0	0	0
ALL_13369516.p14	0	0	0	0	0
ALL_25555223.p4	1	0	1	1	0
ALL_14858165.p1	1	0	1	1	0
ALL_20990252.p1	1	0	1	1	0
ALL_18231421.p1	0	0	0	0	0
ALL_06580530.p4	1	1	1	1	1
ALL_14608318.p6	0	0	0	0	0
ALL_15449034.p18	1	0	1	1	0
ALL_10164605.p1	1	1	1	1	1
ALL_23611325.p4	0	0	1	0	0
ALL_14092900.p1	0	0	1	0	0
ALL_00543087.p2	0	0	1	0	0
ALL_19267222.p1	0	0	1	0	0
ALL_10501004.p2	0	0	0	0	0
ALL_10586550.p13	1	0	1	1	0
ALL_19346508.p1	0	0	1	0	0
ALL_14547870.p1	0	0	0	0	0
ALL_11743599.p4	0	0	0	0	0
ALL_24307640.p8	0	0	0	0	0
ALL_23757716.p4	1	0	1	0	0
ALL_14214953.p1	0	0	1	0	0
ALL_16896622.p1	0	0	0	0	0
ALL_07238932.p3	1	0	1	1	0
ALL_12813943.p1	0	0	1	0	0
ALL_19020587.p1	0	0	1	0	0
ALL_09069683.p3	1	0	1	1	0
ALL_26898791.p16	0	0	0	0	0
ALL_25377196.p1	1	1	1	1	1
ALL_14698780.p3	1	1	1	1	1
ALL_12691270.p1	0	0	0	0	0
ALL_00640995.p1	1	0	0	0	0
ALL_03374134.p1	0	0	0	0	0
ALL_12222714.p1	0	0	0	0	0
ALL_11697236.p25	0	0	1	0	0
ALL_20592001.p1	0	0	1	0	0
ALL_17103657.p1	0	0	1	0	0
ALL_09069679.p4	1	1	1	1	1
ALL_23561769.p11	1	1	1	1	1
ALL_13630481.p1	0	0	0	0	0
ALL_20678138.p5	0	0	1	0	0
ALL_18819070.p3	0	0	1	0	0
ALL_25753447.p3	1	0	1	1	0
ALL_22270718.p1	0	0	0	0	0
ALL_04273055.p1	0	0	0	0	0
ALL_13259449.p5	0	0	0	0	0
ALL_18369585.p3	0	0	0	0	0
ALL_08272132.p6	0	0	0	0	0
ALL_12691274.p2	1	1	0	0	0
ALL_24302091.p18	1	1	1	1	1
ALL_22166076.p4	0	0	1	0	0
ALL_11807724.p1	0	0	1	0	0
ALL_01308611.p3	1	1	1	1	1
ALL_14712137.p2	0	0	1	0	0
ALL_14665172.p1	1	1	1	1	1
ALL_13251473.p1	0	0	0	0	0
ALL_09138281.p5	1	0	0	0	0
ALL_00941662.p1	0	0	0	0	0
ALL_23636510.p2	0	0	0	0	0
ALL_16583302.p1	0	0	0	0	0
ALL_12042100.p2	0	0	0	0	0
ALL_25251574.p2	0	0	0	0	0
ALL_22296226.p1	1	0	0	0	0
ALL_00582080.p1	0	0	0	0	0
ALL_11334545.p1	1	0	1	1	0
ALL_28412330.p11	0	0	0	0	0
ALL_10167012.p27	1	1	1	1	1
ALL_26023729.p2	1	0	0	0	0
ALL_05999723.p1	0	0	0	0	0
ALL_23755899.p1	0	0	0	0	0
ALL_29540516.p2	0	0	0	0	0
ALL_10130081.p9	0	0	0	0	0
ALL_10109051.p1	0	0	0	0	0
ALL_08926165.p2	1	0	0	0	0
ALL_07299594.p7	0	0	0	0	0
ALL_10418158.p13	0	0	0	0	0
ALL_08067327.p3	1	0	1	1	0
ALL_14817642.p1	0	0	1	0	0
ALL_21381896.p1	1	1	1	1	1
ALL_11443019.p1	1	1	1	1	1
ALL_13344911.p7	1	1	1	0	0
ALL_10061710.p4	0	0	0	0	0
ALL_11959307.p1	0	0	0	0	0
ALL_10178032.p1	0	0	0	0	0
ALL_07240096.p3	0	0	0	0	0
ALL_18820279.p24	0	0	0	0	0
ALL_10161411.p2	0	0	0	0	0
ALL_13794782.p3	1	0	1	1	0
ALL_08023459.p6	0	0	0	0	0
ALL_05816211.p18	0	0	0	0	0
ALL_14744164.p5	1	0	1	1	0
ALL_03065668.p1	0	0	1	0	0
ALL_04175248.p1	0	0	1	0	0
ALL_16913520.p1	1	0	1	1	0
ALL_07350562.p3	0	0	0	0	0
ALL_05142794.p3	0	0	0	0	0
ALL_13554383.p1	0	0	0	0	0
ALL_29855829.p1	1	1	1	1	1
ALL_08474544.p1	0	0	0	0	0
ALL_03274560.p1	0	0	0	0	0
ALL_22210360.p5	1	0	0	0	0
ALL_20651656.p9	0	0	0	0	0
ALL_18809629.p3	0	0	0	0	0
ALL_07218856.p1	0	0	0	0	0
ALL_17644054.p7	0	0	0	0	0
ALL_10293222.p1	0	0	0	0	0
ALL_17626848.p1	0	0	0	0	0
ALL_22090046.p1	1	1	1	1	1
ALL_13351298.p1	0	0	0	0	0
ALL_11537525.p1	1	1	1	1	1
ALL_05689055.p1	0	0	1	0	0
ALL_11069005.p17	1	0	1	1	0
ALL_14795628.p1	0	0	0	0	0
ALL_25891424.p5	0	0	0	0	0
ALL_12019960.p2	0	0	0	0	0
ALL_16934025.p1	1	0	1	1	0
ALL_14926061.p1	1	1	1	1	1
ALL_09200376.p3	0	0	0	0	0
ALL_24208851.p1	0	0	1	0	0
ALL_11369895.p1	0	0	0	0	0
ALL_21803944.p3	0	0	0	0	0
ALL_06946712.p1	0	0	0	0	0
ALL_20689141.p1	1	0	1	1	0
ALL_25878963.p1	0	0	0	0	0
ALL_09169270.p8	0	0	0	0	0
ALL_15232345.p1	1	0	1	1	0
ALL_11328372.p2	0	0	0	0	0
ALL_14547135.p27	0	0	0	0	0
ALL_25547037.p3	0	0	0	0	0
ALL_13717049.p9	0	0	0	0	0
ALL_13620228.p10	0	0	0	0	0
ALL_11360393.p1	0	0	0	0	0
ALL_23618182.p2	1	1	1	1	1
ALL_09042023.p5	0	0	1	0	0
ALL_18747505.p1	0	0	1	0	0
ALL_06475326.p2	0	0	0	0	0
ALL_26117617.p6	0	0	0	0	0
ALL_23609286.p1	0	0	0	0	0
ALL_24471899.p9	0	0	0	0	0
ALL_00888796.p6	0	0	1	0	0
ALL_29452839.p1	0	0	0	0	0
ALL_25349422.p7	0	0	1	0	0
ALL_26099305.p1	0	0	0	0	0
ALL_17149082.p1	0	0	0	0	0
ALL_17636760.p1	1	1	1	1	1
ALL_18276499.p4	0	0	0	0	0
ALL_00911505.p4	0	0	0	0	0
ALL_03059856.p4	0	0	0	0	0
ALL_28116844.p1	0	0	1	0	0
ALL_23947751.p4	0	0	0	0	0
ALL_10142044.p5	0	0	0	0	0
ALL_05710366.p4	0	0	0	0	0
ALL_06923628.p1	1	1	1	1	1
ALL_06314830.p22	1	1	0	0	0
ALL_02893170.p2	1	1	1	1	1
ALL_08960188.p1	1	0	1	1	0
ALL_19282993.p1	1	1	1	1	1
ALL_25302599.p5	0	0	1	0	0
ALL_18734894.p3	0	0	0	0	0
ALL_29457234.p1	1	1	1	1	1
ALL_10513628.p4	0	0	0	0	0
ALL_16967623.p2	0	0	0	0	0
ALL_18283386.p3	0	0	0	0	0
ALL_19169161.p3	0	0	1	0	0
ALL_27150690.p1	1	0	1	1	0
ALL_18840772.p16	0	0	0	0	0
ALL_20616475.p1	0	0	0	0	0
ALL_08349140.p4	0	0	0	0	0
ALL_28089341.p2	0	0	0	0	0
ALL_11999377.p3	0	0	1	0	0
ALL_22390095.p1	0	0	0	0	0
ALL_10168115.p1	0	0	0	0	0
ALL_03017314.p1	0	0	0	0	0
ALL_16330199.p2	0	0	0	0	0
ALL_17632792.p2	0	0	0	0	0
ALL_17595362.p11	0	0	0	0	0
ALL_26920341.p2	0	0	0	0	0
ALL_13256234.p1	0	0	1	0	0
ALL_14591605.p1	0	0	0	0	0
ALL_24369811.p1	0	0	0	0	0
ALL_23627890.p1	0	0	0	0	0
ALL_17182872.p48	0	0	1	0	0
ALL_18796744.p10	0	0	1	0	0
ALL_04446528.p1	0	0	0	0	0
ALL_18794740.p65	0	0	0	0	0
ALL_02939807.p5	0	0	0	0	0
ALL_25242359.p21	0	0	0	0	0
ALL_07270156.p6	0	0	0	0	0
ALL_14568456.p1	0	0	1	0	0
ALL_18055605.p5	0	0	1	0	0
ALL_08239048.p2	0	0	0	0	0
ALL_23636044.p1	0	0	1	0	0
ALL_25764731.p1	1	1	1	1	1
ALL_18471710.p6	0	0	1	0	0
ALL_17639163.p2	0	0	0	0	0
ALL_13945800.p2	0	0	0	0	0
ALL_06352041.p2	0	0	1	0	0
ALL_08066918.p18	0	0	1	0	0
ALL_14585593.p4	0	0	0	0	0
ALL_20675443.p2	0	0	0	0	0
ALL_15057251.p4	0	0	0	0	0
ALL_08157358.p2	1	0	1	1	0
ALL_05957102.p1	0	0	1	0	0
ALL_00030975.p15	0	0	0	0	0
ALL_24114048.p3	0	0	0	0	0
ALL_08662863.p2	0	0	0	0	0
ALL_18261042.p4	0	0	0	0	0
ALL_01623906.p4	0	0	0	0	0
ALL_11827769.p1	0	0	1	0	0
ALL_08060886.p1	0	0	1	0	0
ALL_10170268.p1	1	0	1	1	0
ALL_25425450.p1	0	0	0	0	0
ALL_23944345.p1	0	0	1	0	0
ALL_06298189.p1	0	0	0	0	0
ALL_00228227.p2	0	0	0	0	0
ALL_00229070.p10	0	0	1	0	0
ALL_23342411.p1	0	0	0	0	0
ALL_11480492.p1	0	0	0	0	0
ALL_09101667.p2	0	0	1	0	0
ALL_14720486.p6	0	0	0	0	0
ALL_04127437.p1	0	0	0	0	0
ALL_08252399.p2	0	0	0	0	0
ALL_05819228.p1	1	1	1	1	1
ALL_17629441.p2	0	0	0	0	0
ALL_07305593.p2	0	0	1	0	0
ALL_18188581.p1	0	0	0	0	0
ALL_00107634.p2	0	0	0	0	0
ALL_19436957.p2	1	0	1	1	0
ALL_28570485.p3	0	0	0	0	0
ALL_06001372.p1	0	0	0	0	0
ALL_15252323.p3	0	0	0	0	0
ALL_14693967.p7	0	0	1	0	0
ALL_01488581.p1	1	1	1	1	1
ALL_00614746.p1	0	0	0	0	0
ALL_06451047.p2	0	0	1	0	0
ALL_28382818.p1	0	0	0	0	0
ALL_00902415.p1	1	1	1	1	1
ALL_15211016.p1	0	0	1	0	0
ALL_23683449.p32	0	0	0	0	0
ALL_29475489.p2	0	0	0	0	0
ALL_29823792.p4	0	0	0	0	0
ALL_13368900.p1	0	0	0	0	0
ALL_25224250.p1	1	0	1	1	0
ALL_26636706.p3	0	0	0	0	0
ALL_28110803.p3	0	0	0	0	0
ALL_05222820.p1	0	0	1	0	0
ALL_20749326.p35	0	0	0	0	0
ALL_07231358.p6	0	0	0	0	0
ALL_16918271.p63	0	0	0	0	0
ALL_23657237.p1	0	0	0	0	0
ALL_13562431.p1	1	0	1	1	0
ALL_08091909.p1	0	0	0	0	0
ALL_20573777.p2	0	0	1	0	0
ALL_21839592.p4	0	0	0	0	0
ALL_07592676.p3	0	0	0	0	0
ALL_18029646.p2	0	0	0	0	0
ALL_13370912.p1	0	0	1	0	0
ALL_07275552.p1	0	0	1	0	0
ALL_08001258.p1	0	0	1	0	0
ALL_18048849.p4	0	0	0	0	0
ALL_14365774.p7	1	1	1	1	1
ALL_08052668.p13	0	0	1	0	0
ALL_24069560.p14	0	0	0	0	0
ALL_28894953.p2	1	0	1	1	0
ALL_22174359.p2	0	0	0	0	0
ALL_29495945.p21	1	0	0	0	0
ALL_17323109.p6	0	0	0	0	0
ALL_18681840.p1	1	0	1	1	0
ALL_11369749.p51	0	0	0	0	0
ALL_08207451.p1	0	0	0	0	0
ALL_13378623.p1	0	0	0	0	0
ALL_26917737.p2	0	0	1	0	0
ALL_25576367.p13	0	0	0	0	0
ALL_13913917.p1	1	0	1	1	0
ALL_25864916.p2	0	0	0	0	0
ALL_04147231.p1	1	0	1	1	0
ALL_14073752.p16	0	0	0	0	0
ALL_27320345.p2	1	1	1	1	1
ALL_14905704.p1	0	0	0	0	0
ALL_18910435.p1	0	0	0	0	0
ALL_29708675.p55	0	0	0	0	0
ALL_10168362.p3	0	0	1	0	0
ALL_00048368.p1	0	0	0	0	0
ALL_18713144.p2	0	0	0	0	0
ALL_26172494.p25	0	0	0	0	0
ALL_20830331.p1	0	0	1	0	0
ALL_19330837.p9	0	0	0	0	0
ALL_23608473.p1	0	0	0	0	0
ALL_18807108.p1	0	0	0	0	0
ALL_09349362.p1	1	0	1	1	0
ALL_15927867.p1	1	1	1	1	1
ALL_00007701.p40	0	0	0	0	0
ALL_14598252.p2	0	0	1	0	0
ALL_15252374.p6	0	0	0	0	0
ALL_00311133.p21	0	0	0	0	0
ALL_05772881.p1	1	0	1	1	0
ALL_16877361.p1	0	0	1	0	0
ALL_17194281.p1	0	0	0	0	0
ALL_12743883.p1	0	0	0	0	0
ALL_27198948.p2	0	0	0	0	0
ALL_03076094.p1	0	0	0	0	0
ALL_09064488.p12	0	0	0	0	0
ALL_29708569.p1	0	0	1	0	0
ALL_29499164.p1	0	0	0	0	0
ALL_14246293.p3	0	0	0	0	0
ALL_03008471.p5	0	0	0	0	0
ALL_28775436.p1	0	0	0	0	0
ALL_22636634.p2	1	1	1	1	1
ALL_00096325.p1	0	0	0	0	0
ALL_29532962.p1	0	0	1	0	0
ALL_25940674.p7	0	0	0	0	0
ALL_02882557.p1	1	0	0	0	0
ALL_04171023.p1	1	1	1	1	1
ALL_26921435.p7	0	0	1	0	0
ALL_11258070.p1	0	0	0	0	0
ALL_10030271.p6	0	0	0	0	0
ALL_15479312.p7	0	0	0	0	0
ALL_21009065.p4	0	0	0	0	0
ALL_18032643.p2	0	0	0	0	0
ALL_19225181.p1	0	0	0	0	0
ALL_11302712.p1	0	0	0	0	0
ALL_16882677.p2	0	0	1	0	0
ALL_04224661.p1	0	0	0	0	0
ALL_20778091.p75	0	0	0	0	0
ALL_00332725.p1	1	1	1	1	1
ALL_14586007.p10	0	0	0	0	0
ALL_24177864.p1	1	1	1	1	1
ALL_04553620.p2	0	0	0	0	0
ALL_04359372.p29	0	0	1	0	0
ALL_09053220.p1	0	0	0	0	0
ALL_09071302.p2	0	0	0	0	0
ALL_11325796.p5	0	0	0	0	0
ALL_16704342.p6	0	0	0	0	0
ALL_01143638.p1	1	0	0	0	0
ALL_20676595.p1	0	0	0	0	0
ALL_11517811.p1	1	1	1	1	1
ALL_13868856.p15	0	0	0	0	0
ALL_04015242.p4	0	0	0	0	0
ALL_26041571.p6	0	0	0	0	0
ALL_00632123.p1	1	0	1	1	0
ALL_09417617.p7	0	0	0	0	0
ALL_18010977.p19	0	0	1	0	0
ALL_06189290.p1	0	0	0	0	0
ALL_10942749.p1	1	1	1	1	1
ALL_11258011.p1	0	0	1	0	0
ALL_06156835.p1	0	0	0	0	0
ALL_19491446.p2	0	0	0	0	0
ALL_04174300.p6	0	0	0	0	0
ALL_13329775.p6	0	0	0	0	0
ALL_05842682.p1	1	1	1	0	0
ALL_14664291.p1	0	0	0	0	0
ALL_08949332.p1	1	1	1	1	1
ALL_07337513.p1	1	0	0	0	0
ALL_28180162.p5	0	0	0	0	0
ALL_16934450.p4	0	0	1	0	0
ALL_04140655.p1	0	0	1	0	0
ALL_16916575.p2	0	0	0	0	0
ALL_00483023.p1	0	0	0	0	0
ALL_00766759.p3	0	0	0	0	0
ALL_04979343.p2	1	1	1	1	1
ALL_27020309.p5	0	0	0	0	0
ALL_15929821.p7	0	0	0	0	0
ALL_11876058.p1	1	1	1	1	1
ALL_23576186.p4	0	0	0	0	0
ALL_05796039.p24	0	0	1	0	0
ALL_13390323.p2	0	0	0	0	0
ALL_29870476.p2	0	0	0	0	0
ALL_23636510.p6	0	0	0	0	0
ALL_26950758.p1	0	0	0	0	0
ALL_15461627.p10	0	0	0	0	0
ALL_11978342.p1	0	0	0	0	0
ALL_18791896.p29	0	0	0	0	0
ALL_13301103.p3	0	0	0	0	0
ALL_07903405.p1	0	0	1	0	0
ALL_14922552.p23	0	0	0	0	0
ALL_20698425.p3	0	0	0	0	0
ALL_15093522.p2	0	0	0	0	0
ALL_18692837.p1	0	0	0	0	0
ALL_24078673.p1	0	0	0	0	0
ALL_12770473.p1	0	0	0	0	0
ALL_29624218.p22	0	0	0	0	0
ALL_20688455.p1	1	0	1	1	0
ALL_01522258.p1	0	0	0	0	0
ALL_22059186.p1	0	0	0	0	0
ALL_14746710.p1	0	0	0	0	0
ALL_01447077.p26	0	0	0	0	0
ALL_18053720.p3	0	0	0	0	0
ALL_28029093.p1	1	0	1	1	0
ALL_05729003.p3	1	1	1	1	1
ALL_25686767.p3	0	0	0	0	0
ALL_18819200.p1	0	0	1	0	0
ALL_12708730.p1	0	0	0	0	0
ALL_06192735.p2	0	0	0	0	0
ALL_28234197.p1	0	0	0	0	0
ALL_13656793.p4	0	0	1	0	0
ALL_04225052.p1	1	1	1	1	1
ALL_18063892.p3	0	0	0	0	0
ALL_11403685.p1	0	0	0	0	0
ALL_04334712.p4	0	0	0	0	0
ALL_09860723.p4	0	0	0	0	0
ALL_18264954.p1	0	0	0	0	0
ALL_10629170.p17	0	0	0	0	0
ALL_20631944.p7	1	0	0	0	0
ALL_08384398.p1	1	0	1	1	0
ALL_00063192.p3	0	0	1	0	0
ALL_12874087.p4	0	0	1	0	0
ALL_07980279.p3	1	1	1	1	1
ALL_00952821.p1	1	0	1	1	0
ALL_25676965.p1	1	1	1	1	1
ALL_13351297.p2	1	0	1	1	0
ALL_00252394.p1	0	0	0	0	0
ALL_00932487.p3	0	0	0	0	0
ALL_09005494.p8	0	0	1	0	0
ALL_04461818.p18	0	0	0	0	0
ALL_07284641.p21	0	0	1	0	0
ALL_18272200.p1	0	0	0	0	0
ALL_25449901.p4	0	0	0	0	0
ALL_21062247.p2	1	1	1	1	1
ALL_08999634.p7	0	0	0	0	0
ALL_08068702.p6	1	0	1	1	0
ALL_25871442.p2	0	0	0	0	0
ALL_11628798.p1	0	0	0	0	0
ALL_23641904.p24	0	0	1	0	0
ALL_24620787.p1	0	0	1	0	0
ALL_12742520.p2	1	0	1	1	0
ALL_02914305.p1	0	0	1	0	0
ALL_30008241.p7	0	0	0	0	0
ALL_23630291.p1	0	0	0	0	0
ALL_28205778.p1	0	0	0	0	0
ALL_28168456.p2	1	1	1	1	1
ALL_11003927.p9	0	0	0	0	0
ALL_13345246.p1	0	0	1	0	0
ALL_08173759.p4	0	0	0	0	0
ALL_24623418.p2	0	0	0	0	0
ALL_00777948.p111	0	0	0	0	0
ALL_15014111.p1	0	0	0	0	0
ALL_23695967.p13	0	0	1	0	0
ALL_16923797.p34	0	0	0	0	0
ALL_16693069.p3	0	0	0	0	0
ALL_13252087.p1	0	0	1	0	0
ALL_28412967.p1	0	0	0	0	0
ALL_13372294.p14	0	0	0	0	0
ALL_13389768.p4	0	0	1	0	0
ALL_20711038.p2	0	0	1	0	0
ALL_12186430.p1	1	0	1	1	0
ALL_08052070.p2	0	0	0	0	0
ALL_24003505.p1	1	1	1	1	1
ALL_13814622.p33	0	0	1	0	0
ALL_10538284.p1	0	0	0	0	0
ALL_29457728.p11	0	0	0	0	0
ALL_16670630.p11	0	0	1	0	0
ALL_11302361.p21	0	0	1	0	0
ALL_03083859.p2	0	0	1	0	0
ALL_08972445.p4	0	0	0	0	0
ALL_03228678.p1	0	0	0	0	0
ALL_25872421.p1	0	0	0	0	0
ALL_13645914.p1	0	0	0	0	0
ALL_18689127.p3	0	0	0	0	0
ALL_00360024.p1	0	0	0	0	0
ALL_02852941.p3	0	0	0	0	0
ALL_00102411.p3	0	0	0	0	0
ALL_12470084.p1	0	0	0	0	0
ALL_25238551.p12	0	0	0	0	0
ALL_17000796.p11	0	0	1	0	0
ALL_09374117.p3	0	0	0	0	0
ALL_27510854.p25	0	0	1	0	0
ALL_18901249.p19	0	0	0	0	0
ALL_22170999.p5	0	0	0	0	0
ALL_17181854.p2	0	0	1	0	0
ALL_07493122.p2	0	0	0	0	0
ALL_09001098.p3	0	0	1	0	0
ALL_18068437.p23	0	0	0	0	0
ALL_06620642.p17	1	1	1	1	1
ALL_04322135.p5	0	0	0	0	0
ALL_21260467.p3	0	0	0	0	0
ALL_04552509.p19	1	1	0	0	0
ALL_13497357.p1	1	0	1	1	0
ALL_01282850.p10	0	0	1	0	0
ALL_29566682.p5	1	0	1	1	0
ALL_11253132.p6	0	0	1	0	0
ALL_00303791.p15	0	0	0	0	0
ALL_03370453.p2	0	0	0	0	0
ALL_10110628.p3	0	0	0	0	0
ALL_14568457.p1	0	0	1	0	0
ALL_00055115.p1	1	1	0	0	0
ALL_13903024.p1	0	0	0	0	0
ALL_25226648.p1	0	0	0	0	0
ALL_29584372.p4	0	0	0	0	0
ALL_09416110.p9	0	0	1	0	0
ALL_13344216.p1	0	0	0	0	0
ALL_04601179.p2	0	0	1	0	0
ALL_00277881.p4	0	0	0	0	0
ALL_11876657.p1	1	0	1	1	0
ALL_14752904.p3	0	0	0	0	0
ALL_18044288.p38	0	0	1	0	0
ALL_18048294.p4	0	0	0	0	0
ALL_01713913.p23	0	0	0	0	0
ALL_25260749.p9	1	0	1	1	0
ALL_27346571.p2	1	0	1	1	0
ALL_11381568.p20	0	0	0	0	0
ALL_18017859.p1	0	0	0	0	0
ALL_00277940.p3	0	0	1	0	0
ALL_11343837.p12	1	0	0	0	0
ALL_13317598.p2	1	0	1	1	0
ALL_07440131.p2	0	0	0	0	0
ALL_05734683.p2	0	0	0	0	0
ALL_07451808.p1	0	0	0	0	0
ALL_04312153.p4	0	0	0	0	0
ALL_25634503.p5	0	0	0	0	0
ALL_23652560.p2	1	1	1	1	1
ALL_17850277.p6	1	0	0	0	0
ALL_22668092.p7	0	0	0	0	0
ALL_19465529.p24	0	0	1	0	0
ALL_16933742.p37	0	0	1	0	0
ALL_25280576.p1	0	0	0	0	0
ALL_00876621.p10	0	0	1	0	0
ALL_22116788.p2	0	0	0	0	0
ALL_29509604.p4	0	0	0	0	0
ALL_00400338.p6	0	0	1	0	0
ALL_29499251.p2	0	0	0	0	0
ALL_23778619.p1	0	0	0	0	0
ALL_04231355.p3	0	0	0	0	0
ALL_14581882.p1	0	0	0	0	0
ALL_18825399.p1	0	0	0	0	0
ALL_18948119.p4	0	0	0	0	0
ALL_20759843.p2	0	0	1	0	0
ALL_21149174.p16	0	0	1	0	0
ALL_25570482.p2	0	0	0	0	0
ALL_27050639.p2	0	0	0	0	0
ALL_09281438.p1	0	0	0	0	0
ALL_17639238.p1	1	0	1	1	0
ALL_22130252.p6	0	0	0	0	0
ALL_29246461.p6	0	0	1	0	0
ALL_26658717.p3	0	0	0	0	0
ALL_28321239.p1	0	0	1	0	0
ALL_14579795.p3	0	0	0	0	0
ALL_15495111.p4	0	0	0	0	0
ALL_10086178.p2	0	0	0	0	0
ALL_11451328.p2	0	0	0	0	0
ALL_10498857.p4	1	0	0	0	0
ALL_01495524.p1	1	1	1	1	1
ALL_13605824.p2	1	0	1	1	0
ALL_08029334.p2	0	0	1	0	0
ALL_08986984.p22	0	0	0	0	0
ALL_02590365.p1	0	0	1	0	0
ALL_11455835.p4	0	0	1	0	0
ALL_15421806.p1	0	0	0	0	0
ALL_17545278.p1	0	0	1	0	0
ALL_22440484.p2	0	0	0	0	0
ALL_01511573.p21	0	0	1	0	0
ALL_26846039.p4	0	0	0	0	0
ALL_16175312.p1	0	0	0	0	0
ALL_00704497.p1	0	0	0	0	0
ALL_19046931.p1	0	0	1	0	0
ALL_10605893.p1	0	0	0	0	0
ALL_14803554.p4	0	0	0	0	0
ALL_17040582.p1	0	0	0	0	0
ALL_10667841.p6	0	0	0	0	0
ALL_13417363.p4	0	0	0	0	0
ALL_11553705.p2	1	1	1	1	1
ALL_16963904.p1	0	0	0	0	0
ALL_23631310.p7	0	0	0	0	0
ALL_16967607.p5	0	0	1	0	0
ALL_13718327.p2	0	0	0	0	0
ALL_27467820.p10	0	0	0	0	0
ALL_16926075.p6	0	0	0	0	0
ALL_13293713.p6	0	0	0	0	0
ALL_02918773.p2	0	0	1	0	0
ALL_00628319.p1	0	0	0	0	0
ALL_27134872.p3	0	0	0	0	0
ALL_12033980.p1	0	0	1	0	0
ALL_13347574.p2	1	0	1	1	0
ALL_08475240.p8	0	0	0	0	0
ALL_09040954.p11	1	0	1	1	0
ALL_13251035.p1	0	0	0	0	0
ALL_11665214.p1	0	0	0	0	0
ALL_07019867.p3	0	0	0	0	0
ALL_08130135.p1	1	0	1	1	0
ALL_19644498.p4	0	0	0	0	0
ALL_02896715.p1	0	0	0	0	0
ALL_02887378.p1	1	1	1	1	1
ALL_08993619.p1	0	0	1	0	0
ALL_28120853.p12	0	0	0	0	0
ALL_04288003.p2	1	1	1	1	1
ALL_21004240.p86	0	0	1	0	0
ALL_28696631.p2	0	0	0	0	0
ALL_00415801.p1	0	0	0	0	0
ALL_27907127.p1	0	0	0	0	0
ALL_15734761.p2	0	0	1	0	0
ALL_12874298.p13	0	0	0	0	0
ALL_28108888.p1	0	0	0	0	0
ALL_05642378.p63	0	0	0	0	0
ALL_04598623.p30	0	0	0	0	0
ALL_20647172.p22	0	0	0	0	0
ALL_03520609.p3	0	0	0	0	0
ALL_11843052.p1	0	0	0	0	0
ALL_18765514.p2	0	0	0	0	0
ALL_05701727.p2	1	1	1	1	1
ALL_15921312.p3	0	0	0	0	0
ALL_00562972.p2	1	0	1	1	0
ALL_20886467.p5	0	0	1	0	0
ALL_10127364.p1	0	0	1	0	0
ALL_13256334.p1	0	0	0	0	0
ALL_28029613.p1	1	1	1	1	1
ALL_28045285.p4	0	0	1	0	0
ALL_01183273.p1	0	0	0	0	0
ALL_20674856.p3	0	0	0	0	0
ALL_06442938.p11	0	0	0	0	0
ALL_26925726.p7	0	0	0	0	0
ALL_18841643.p24	0	0	0	0	0
ALL_14593031.p1	0	0	0	0	0
ALL_20643430.p2	0	0	0	0	0
ALL_07096079.p4	0	0	0	0	0
ALL_11896553.p8	0	0	0	0	0
ALL_02824702.p1	0	0	0	0	0
ALL_28380523.p4	0	0	0	0	0
ALL_14559228.p1	1	0	0	0	0
ALL_21839022.p5	0	0	0	0	0
ALL_23569806.p5	0	0	0	0	0
ALL_09490434.p21	0	0	0	0	0
ALL_12772676.p1	0	0	1	0	0
ALL_02142387.p2	0	0	0	0	0
ALL_20886466.p4	0	0	0	0	0
ALL_02938824.p12	0	0	1	0	0
ALL_25587414.p2	0	0	0	0	0
ALL_23976922.p10	0	0	0	0	0
ALL_05734497.p74	0	0	1	0	0
ALL_17640066.p7	0	0	1	0	0
ALL_24917959.p1	0	0	1	0	0
ALL_04616922.p1	0	0	1	0	0
ALL_06308169.p2	0	0	0	0	0
ALL_15140182.p1	0	0	0	0	0
ALL_21650320.p1	0	0	0	0	0
ALL_25379247.p3	0	0	0	0	0
ALL_29948961.p25	0	0	0	0	0
ALL_12814795.p1	0	0	1	0	0
ALL_18235461.p28	0	0	0	0	0
ALL_17207473.p4	0	0	1	0	0
ALL_25709315.p1	0	0	1	0	0
ALL_16872605.p3	0	0	0	0	0
ALL_19293661.p13	0	0	0	0	0
ALL_23586040.p1	1	1	1	1	1
ALL_23960195.p1	1	1	1	1	1
ALL_05793665.p1	1	0	1	1	0
ALL_22161118.p28	0	0	1	0	0
ALL_29745452.p3	0	0	0	0	0
ALL_16943066.p59	0	0	1	0	0
ALL_26835434.p81	0	0	0	0	0
ALL_10774761.p2	0	0	1	0	0
ALL_18075292.p1	0	0	0	0	0
ALL_21347731.p1	0	0	0	0	0
ALL_08018376.p3	0	0	0	0	0
ALL_15843337.p1	1	1	1	1	1
ALL_07081613.p1	0	0	0	0	0
ALL_20714315.p1	0	0	0	0	0
ALL_02882570.p11	0	0	0	0	0
ALL_00433827.p3	0	0	0	0	0
ALL_16954953.p1	0	0	0	0	0
ALL_28025369.p1	0	0	0	0	0
ALL_05640456.p1	0	0	1	0	0
ALL_25476753.p8	0	0	0	0	0
ALL_28313677.p7	0	0	0	0	0
ALL_02861599.p4	1	0	0	0	0
ALL_05777278.p2	1	0	0	0	0
ALL_04269928.p9	0	0	1	0	0
ALL_18027323.p2	0	0	0	0	0
ALL_10070407.p1	0	0	0	0	0
ALL_09784986.p12	0	0	0	0	0
ALL_14122556.p1	0	0	1	0	0
ALL_29538998.p1	0	0	1	0	0
ALL_22472646.p1	0	0	0	0	0
ALL_20987894.p1	0	0	0	0	0
ALL_05779515.p3	0	0	0	0	0
ALL_14762721.p14	0	0	0	0	0
ALL_26989943.p1	0	0	0	0	0
ALL_00562366.p1	1	0	1	1	0
ALL_13876582.p5	0	0	1	0	0
ALL_11418675.p1	0	0	0	0	0
ALL_08121759.p1	0	0	1	0	0
ALL_22096804.p1	0	0	0	0	0
ALL_07969202.p3	0	0	0	0	0
ALL_14647451.p6	0	0	0	0	0
ALL_13594107.p2	0	0	0	0	0
ALL_20576497.p12	0	0	0	0	0
ALL_24902495.p3	0	0	0	0	0
ALL_24797239.p4	0	0	0	0	0
ALL_11601873.p2	0	0	0	0	0
ALL_24038468.p2	0	0	0	0	0
ALL_22170467.p2	0	0	0	0	0
ALL_18210659.p1	0	0	0	0	0
ALL_12672160.p1	0	0	1	0	0
ALL_24291929.p1	0	0	0	0	0
ALL_10670554.p2	0	0	0	0	0
ALL_00006589.p23	0	0	0	0	0
ALL_18782354.p23	0	0	0	0	0
ALL_22059671.p8	0	0	0	0	0
ALL_22591783.p7	0	0	0	0	0
ALL_16319680.p4	0	0	0	0	0
ALL_20622602.p16	0	0	0	0	0
ALL_25337548.p8	0	0	1	0	0
ALL_03263251.p58	0	0	0	0	0
ALL_13835478.p13	0	0	1	0	0
ALL_19317029.p3	1	0	0	0	0
ALL_09190959.p1	0	0	0	0	0
ALL_19177682.p1	0	0	0	0	0
ALL_13622717.p1	0	0	1	0	0
ALL_05270714.p3	0	0	1	0	0
ALL_13353308.p17	0	0	1	0	0
ALL_05761416.p2	1	1	1	1	1
ALL_00305482.p10	0	0	0	0	0
ALL_24953006.p12	0	0	0	0	0
ALL_14586519.p21	0	0	0	0	0
ALL_18206715.p1	0	0	0	0	0
ALL_24182404.p1	0	0	0	0	0
ALL_17634801.p78	0	0	0	0	0
ALL_15312858.p5	0	0	0	0	0
ALL_02156250.p2	0	0	0	0	0
ALL_20130831.p3	0	0	0	0	0
ALL_23578726.p25	0	0	0	0	0
ALL_13293597.p3	1	0	0	0	0
ALL_25849285.p1	0	0	0	0	0
ALL_08033218.p1	1	1	1	1	1
ALL_26946507.p2	0	0	0	0	0
ALL_05734522.p2	0	0	0	0	0
ALL_14960292.p3	0	0	0	0	0
ALL_25308324.p2	0	0	0	0	0
ALL_11380079.p26	1	1	1	1	1
ALL_10167177.p4	0	0	0	0	0
ALL_02914954.p1	0	0	0	0	0
ALL_23558638.p8	0	0	1	0	0
ALL_14008553.p1	0	0	1	0	0
ALL_05447938.p2	0	0	0	0	0
ALL_18288303.p1	0	0	0	0	0
ALL_12522068.p1	0	0	0	0	0
ALL_28068432.p1	0	0	0	0	0
ALL_28027587.p17	1	0	1	1	0
ALL_18907339.p6	0	0	0	0	0
ALL_20941598.p6	0	0	1	0	0
ALL_29448847.p1	0	0	0	0	0
ALL_28646200.p15	0	0	0	0	0
ALL_11454235.p1	0	0	0	0	0
ALL_14669991.p9	1	0	0	0	0
ALL_15263753.p2	0	0	0	0	0
ALL_11278889.p53	0	0	0	0	0
ALL_14766500.p5	0	0	0	0	0
ALL_22638238.p6	0	0	1	0	0
ALL_29985589.p2	0	0	0	0	0
ALL_05682347.p20	0	0	0	0	0
ALL_08975897.p28	0	0	0	0	0
ALL_13404086.p3	0	0	1	0	0
ALL_26284265.p4	0	0	1	0	0
ALL_08934625.p10	0	0	0	0	0
ALL_23699782.p1	1	0	1	1	0
ALL_11404561.p2	0	0	0	0	0
ALL_28457331.p1	0	0	0	0	0
ALL_28121154.p3	0	0	0	0	0
ALL_12463030.p1	0	0	1	0	0
ALL_05741239.p14	0	0	0	0	0
ALL_08320876.p23	0	0	1	0	0
ALL_09133371.p1	0	0	0	0	0
ALL_03018943.p1	0	0	0	0	0
ALL_06339580.p26	0	0	0	0	0
ALL_27401783.p3	0	0	0	0	0
ALL_12713088.p34	0	0	1	0	0
ALL_25311362.p26	0	0	0	0	0
ALL_24187793.p153	0	0	0	0	0
ALL_04248981.p1	1	0	1	1	0
ALL_28616964.p1	0	0	1	0	0
ALL_03144816.p1	0	0	0	0	0
ALL_10537910.p17	0	0	0	0	0
ALL_03205077.p7	0	0	0	0	0
ALL_22043439.p1	0	0	0	0	0
ALL_26897880.p3	0	0	1	0	0
ALL_11078660.p11	0	0	0	0	0
ALL_12478114.p1	1	0	1	1	0
ALL_00172682.p5	0	0	0	0	0
ALL_22913213.p3	1	0	1	1	0
ALL_18857576.p1	0	0	1	0	0
ALL_00372623.p4	0	0	0	0	0
ALL_22094359.p1	0	0	1	0	0
ALL_25215320.p5	0	0	0	0	0
ALL_02668524.p1	0	0	0	0	0
ALL_25250544.p6	0	0	0	0	0
ALL_20597559.p1	0	0	0	0	0
ALL_04239616.p2	0	0	1	0	0
ALL_21172647.p1	0	0	0	0	0
ALL_11661647.p1	1	0	1	1	0
ALL_05990414.p1	1	1	1	1	1
ALL_04440224.p2	1	0	1	1	0
ALL_18287955.p5	0	0	0	0	0
ALL_10808163.p1	1	1	1	1	1
ALL_14966725.p2	0	0	1	0	0
ALL_10167308.p1	0	0	1	0	0
ALL_28160684.p2	1	1	1	1	1
ALL_22082212.p1	1	1	1	1	1
ALL_06465472.p1	1	1	1	1	1
ALL_28084221.p8	0	0	0	0	0
ALL_08963608.p5	0	0	0	0	0
ALL_00695439.p1	0	0	0	0	0
ALL_26921305.p40	0	0	0	0	0
ALL_04789737.p15	0	0	1	0	0
ALL_00020928.p1	0	0	1	0	0
ALL_18794341.p4	0	0	1	0	0
ALL_23791477.p1	0	0	0	0	0
ALL_17656747.p1	1	0	1	1	0
ALL_28546745.p1	0	0	0	0	0
ALL_09034461.p1	0	0	0	0	0
ALL_04495257.p2	0	0	0	0	0
ALL_20677943.p1	1	1	1	1	1
ALL_24073363.p3	0	0	0	0	0
ALL_08937994.p2	0	0	1	0	0
ALL_22089741.p15	0	0	0	0	0
ALL_23067486.p1	0	0	0	0	0
ALL_00095404.p1	0	0	0	0	0
ALL_02805435.p12	0	0	0	0	0
ALL_28234028.p2	0	0	1	0	0
ALL_23900877.p2	0	0	0	0	0
ALL_25314938.p4	0	0	0	0	0
ALL_11290867.p1	1	1	1	1	1
ALL_00276755.p1	0	0	1	0	0
ALL_04716296.p6	0	0	1	0	0
ALL_11364355.p1	0	0	0	0	0
ALL_28663978.p1	0	0	0	0	0
ALL_04239102.p1	0	0	0	0	0
ALL_14591900.p1	0	0	0	0	0
ALL_19879934.p3	0	0	0	0	0
ALL_20978559.p3	0	0	0	0	0
ALL_04280802.p1	0	0	0	0	0
ALL_08223838.p4	1	1	1	1	1
ALL_03221389.p1	1	1	1	1	1
ALL_18858503.p1	1	1	1	1	1
ALL_04921447.p1	0	0	1	0	0
ALL_04209252.p1	0	0	0	0	0
ALL_28278699.p3	0	0	0	0	0
ALL_03696097.p3	1	0	1	1	0
ALL_04458976.p2	1	0	1	1	0
ALL_08063368.p1	1	1	1	1	1
ALL_07982213.p2	0	0	0	0	0
ALL_09027338.p42	0	0	0	0	0
ALL_13373514.p5	0	0	0	0	0
ALL_08036422.p2	0	0	0	0	0
ALL_04974306.p1	0	0	0	0	0
ALL_28166562.p2	0	0	0	0	0
ALL_18045871.p1	1	0	1	1	0
ALL_18817255.p1	0	0	0	0	0
ALL_26953954.p1	1	1	1	1	1
ALL_26893002.p1	1	0	1	1	0
ALL_05880955.p1	1	1	1	1	1
ALL_18065150.p31	0	0	0	0	0
ALL_00457551.p1	0	0	0	0	0
ALL_18216092.p29	0	0	0	0	0
ALL_05673730.p1	0	0	0	0	0
ALL_10081486.p1	0	0	0	0	0
ALL_23312516.p5	0	0	1	0	0
ALL_22147208.p5	1	1	1	1	1
ALL_18444186.p15	0	0	0	0	0
ALL_14543067.p16	0	0	1	0	0
ALL_05903057.p1	0	0	0	0	0
ALL_10539302.p1	0	0	0	0	0
ALL_14663311.p2	1	0	1	1	0
ALL_00408587.p4	0	0	0	0	0
ALL_11968879.p1	0	0	0	0	0
ALL_18060924.p106	0	0	0	0	0
ALL_04647171.p2	0	0	0	0	0
ALL_11338869.p41	0	0	1	0	0
ALL_17638688.p3	0	0	0	0	0
ALL_14893600.p1	0	0	0	0	0
ALL_16937243.p10	0	0	0	0	0
ALL_18060590.p2	0	0	0	0	0
ALL_16874281.p7	0	0	0	0	0
ALL_00562664.p1	0	0	1	0	0
ALL_14728182.p36	0	0	0	0	0
ALL_27285077.p8	0	0	0	0	0
ALL_14686784.p2	0	0	1	0	0
ALL_28278785.p8	0	0	0	0	0
ALL_20600474.p8	0	0	0	0	0
ALL_08935728.p44	0	0	1	0	0
ALL_00213086.p1	0	0	1	0	0
ALL_25985057.p2	0	0	0	0	0
ALL_10074763.p2	0	0	1	0	0
ALL_14632806.p5	0	0	1	0	0
ALL_22208637.p1	1	0	1	1	0
ALL_11315169.p4	0	0	0	0	0
ALL_23602685.p2	1	0	1	1	0
ALL_04378692.p4	0	0	0	0	0
ALL_30026964.p4	0	0	0	0	0
ALL_21747614.p2	0	0	0	0	0
ALL_22088925.p2	0	0	0	0	0
ALL_04746828.p3	0	0	0	0	0
ALL_12056903.p1	0	0	0	0	0
ALL_05734364.p1	0	0	0	0	0
ALL_28251019.p44	0	0	0	0	0
ALL_00824813.p4	0	0	0	0	0
ALL_27438094.p1	0	0	1	0	0
ALL_14686800.p2	0	0	1	0	0
ALL_19625765.p19	0	0	0	0	0
ALL_15744006.p2	0	0	1	0	0
ALL_05772997.p29	0	0	1	0	0
ALL_20703287.p2	0	0	0	0	0
ALL_06692113.p1	0	0	0	0	0
ALL_09345209.p7	0	0	0	0	0
ALL_16914212.p2	0	0	0	0	0
ALL_16908250.p1	0	0	0	0	0
ALL_25627752.p2	0	0	0	0	0
ALL_17634824.p81	0	0	0	0	0
ALL_04127366.p1	0	0	0	0	0
ALL_17266460.p1	0	0	1	0	0
ALL_07258833.p8	0	0	1	0	0
ALL_29512590.p1	0	0	0	0	0
ALL_04172293.p1	1	0	1	1	0
ALL_22581937.p5	1	0	1	1	0
ALL_10126863.p6	1	0	1	1	0
ALL_18010430.p55	0	0	0	0	0
ALL_13248246.p1	1	1	1	1	1
ALL_00222219.p53	0	0	0	0	0
ALL_26924307.p17	0	0	0	0	0
ALL_18748768.p1	1	1	1	1	1
ALL_17323224.p9	0	0	0	0	0
ALL_17346228.p1	0	0	0	0	0
ALL_17177043.p2	0	0	1	0	0
ALL_26891195.p2	0	0	0	0	0
ALL_18769705.p3	0	0	0	0	0
ALL_08392283.p2	1	1	1	1	1
ALL_10262845.p29	0	0	0	0	0
ALL_11369757.p4	0	0	1	0	0
ALL_10076576.p17	0	0	1	0	0
ALL_04408919.p9	1	0	1	1	0
ALL_22828781.p12	0	0	0	0	0
ALL_09014181.p1	0	0	0	0	0
ALL_07514380.p4	0	0	0	0	0
ALL_22157067.p4	0	0	0	0	0
ALL_25765328.p2	0	0	0	0	0
ALL_02887873.p2	0	0	0	0	0
ALL_22212295.p5	0	0	0	0	0
ALL_11821055.p19	0	0	1	0	0
ALL_27109006.p3	0	0	0	0	0
ALL_11811779.p1	0	0	1	0	0
ALL_04137333.p4	0	0	0	0	0
ALL_25912860.p10	1	0	1	1	0
ALL_09246792.p4	0	0	0	0	0
ALL_08131567.p4	0	0	0	0	0
ALL_24319812.p1	0	0	1	0	0
ALL_09030926.p1	0	0	0	0	0
ALL_17640808.p8	0	0	0	0	0
ALL_05941516.p1	0	0	0	0	0
ALL_16647156.p1	0	0	0	0	0
ALL_25323339.p1	1	1	1	1	1
ALL_25373188.p2	0	0	0	0	0
ALL_00216611.p1	0	0	0	0	0
ALL_04125614.p2	0	0	0	0	0
ALL_28553397.p2	0	0	0	0	0
ALL_10290608.p1	0	0	0	0	0
ALL_09311060.p45	0	0	1	0	0
ALL_25435308.p4	0	0	0	0	0
ALL_20605916.p1	0	0	0	0	0
ALL_18672854.p1	0	0	0	0	0
ALL_22093834.p4	0	0	1	0	0
ALL_00951711.p5	0	0	0	0	0
ALL_04674278.p4	0	0	0	0	0
ALL_11248324.p2	0	0	0	0	0
ALL_05009770.p1	0	0	0	0	0
ALL_18019298.p1	0	0	1	0	0
ALL_16673791.p1	0	0	0	0	0
ALL_22679595.p17	0	0	0	0	0
ALL_00197484.p1	0	0	0	0	0
ALL_22247634.p4	0	0	0	0	0
ALL_24309490.p1	0	0	0	0	0
ALL_08178905.p14	0	0	0	0	0
ALL_03287461.p3	0	0	0	0	0
ALL_22837465.p18	0	0	0	0	0
ALL_04262099.p1	0	0	1	0	0
ALL_25331043.p2	0	0	0	0	0
ALL_18911108.p5	1	0	0	0	0
ALL_29333825.p4	0	0	0	0	0
ALL_28090972.p9	0	0	0	0	0
ALL_18794614.p87	0	0	1	0	0
ALL_25542188.p1	0	0	0	0	0
ALL_28109814.p2	0	0	0	0	0
ALL_25763381.p4	0	0	1	0	0
ALL_29803271.p21	0	0	0	0	0
ALL_01183009.p1	0	0	0	0	0
ALL_02841595.p19	0	0	0	0	0
ALL_25886283.p6	0	0	0	0	0
ALL_19010811.p1	0	0	0	0	0
ALL_28351011.p2	0	0	0	0	0
ALL_18789537.p8	0	0	0	0	0
ALL_19605213.p2	0	0	0	0	0
ALL_29279231.p8	0	0	0	0	0
ALL_04148830.p10	0	0	0	0	0
ALL_17250830.p2	0	0	1	0	0
ALL_17653739.p6	0	0	0	0	0
ALL_13853268.p1	0	0	1	0	0
ALL_10653615.p28	0	0	0	0	0
ALL_16707985.p3	0	0	0	0	0
ALL_00724847.p3	0	0	0	0	0
ALL_11375837.p6	0	0	0	0	0
ALL_10312165.p1	0	0	0	0	0
ALL_00230547.p2	0	0	0	0	0
ALL_04125695.p4	0	0	0	0	0
ALL_13840946.p3	0	0	1	0	0
ALL_17128832.p1	0	0	1	0	0
ALL_18011266.p1	0	0	0	0	0
ALL_13528447.p1	0	0	0	0	0
ALL_20692814.p2	0	0	0	0	0
ALL_01037578.p16	0	0	0	0	0
ALL_10031830.p1	1	0	1	1	0
ALL_04981521.p3	0	0	0	0	0
ALL_04238137.p1	1	1	1	1	1
ALL_25221848.p4	0	0	0	0	0
ALL_25353216.p1	0	0	0	0	0
ALL_26880486.p4	0	0	0	0	0
ALL_23306124.p2	0	0	0	0	0
ALL_18828808.p11	0	0	0	0	0
ALL_14807155.p1	0	0	0	0	0
ALL_09023933.p4	0	0	0	0	0
ALL_13507846.p7	1	1	1	1	1
ALL_03049266.p2	0	0	0	0	0
ALL_28149718.p1	0	0	0	0	0
ALL_06250032.p1	1	1	1	1	1
ALL_18807792.p15	0	0	0	0	0
ALL_21872296.p1	0	0	1	0	0
ALL_23748247.p2	0	0	0	0	0
ALL_00090457.p2	0	0	0	0	0
ALL_06408819.p1	0	0	1	0	0
ALL_10106252.p10	0	0	0	0	0
ALL_11267342.p1	0	0	1	0	0
ALL_12893274.p1	1	1	1	1	1
ALL_14573293.p9	1	1	1	1	1
ALL_18827387.p14	0	0	0	0	0
ALL_00632884.p1	0	0	0	0	0
ALL_18909715.p1	0	0	0	0	0
ALL_22159737.p1	0	0	0	0	0
ALL_24243488.p2	0	0	0	0	0
ALL_13577815.p1	0	0	0	0	0
ALL_24607597.p18	0	0	1	0	0
ALL_14598873.p43	0	0	0	0	0
ALL_07601220.p1	0	0	0	0	0
ALL_25475928.p1	0	0	0	0	0
ALL_25680649.p8	0	0	0	0	0
ALL_23819857.p1	0	0	0	0	0
ALL_25371893.p7	1	1	1	1	1
ALL_19065133.p3	1	1	1	1	1
ALL_19443595.p2	0	0	0	0	0
ALL_05790856.p6	0	0	0	0	0
ALL_22025670.p1	0	0	1	0	0
ALL_20669898.p48	1	0	1	1	0
ALL_10104701.p8	0	0	1	0	0
ALL_25211395.p36	0	0	0	0	0
ALL_09203033.p9	0	0	0	0	0
ALL_14581894.p10	0	0	0	0	0
ALL_08205841.p31	0	0	0	0	0
ALL_10554593.p3	0	0	0	0	0
ALL_14676480.p8	0	0	0	0	0
ALL_09267027.p4	0	0	0	0	0
ALL_13601981.p1	1	0	1	1	0
ALL_04163966.p1	0	0	0	0	0
ALL_02890743.p1	0	0	0	0	0
ALL_28136521.p3	1	0	1	1	0
ALL_15424668.p1	0	0	0	0	0
ALL_24068313.p1	0	0	0	0	0
ALL_12898164.p8	0	0	0	0	0
ALL_00880266.p5	0	0	1	0	0
ALL_10328691.p4	0	0	0	0	0
ALL_27787370.p10	0	0	0	0	0
ALL_05645448.p1	0	0	0	0	0
ALL_12727270.p17	1	0	1	1	0
ALL_13345163.p3	0	0	0	0	0
ALL_11387820.p1	0	0	1	0	0
ALL_29826718.p4	1	0	0	0	0
ALL_07238707.p4	0	0	1	0	0
ALL_19198618.p3	0	0	0	0	0
ALL_22168160.p4	0	0	0	0	0
ALL_14530391.p8	0	0	1	0	0
ALL_10162147.p22	0	0	1	0	0
ALL_12679143.p1	0	0	0	0	0
ALL_11480310.p1	0	0	0	0	0
ALL_00025601.p1	0	0	1	0	0
ALL_15753515.p2	0	0	0	0	0
ALL_00260239.p1	0	0	0	0	0
ALL_13347771.p7	0	0	0	0	0
ALL_22651870.p21	0	0	0	0	0
ALL_14720621.p6	0	0	0	0	0
ALL_13834441.p1	0	0	1	0	0
ALL_04298257.p13	0	0	1	0	0
ALL_16937065.p6	0	0	1	0	0
ALL_02942379.p5	0	0	0	0	0
ALL_19338171.p5	0	0	0	0	0
ALL_28614431.p9	0	0	0	0	0
ALL_25808514.p3	0	0	0	0	0
ALL_07053098.p1	0	0	0	0	0
ALL_12706845.p3	0	0	0	0	0
ALL_13676602.p1	0	0	0	0	0
ALL_09409497.p1	1	1	1	1	1
ALL_00156618.p6	0	0	0	0	0
ALL_08773398.p1	0	0	0	0	0
ALL_14055737.p1	0	0	0	0	0
ALL_15285526.p14	0	0	1	0	0
ALL_28176859.p1	1	0	1	1	0
ALL_27233167.p7	0	0	1	0	0
ALL_17657203.p18	0	0	0	0	0
ALL_26684779.p12	0	0	1	0	0
ALL_10045968.p2	0	0	0	0	0
ALL_15731723.p1	0	0	0	0	0
ALL_11390438.p1	0	0	0	0	0
ALL_14353734.p7	0	0	0	0	0
ALL_19500783.p9	0	0	0	0	0
ALL_23653393.p15	0	0	0	0	0
ALL_08035024.p6	0	0	0	0	0
ALL_00099820.p28	0	0	0	0	0
ALL_25881551.p1	0	0	0	0	0
ALL_04085851.p6	0	0	1	0	0
ALL_04784047.p1	0	0	1	0	0
ALL_08979753.p1	1	0	1	1	0
ALL_28862206.p5	0	0	1	0	0
ALL_18740199.p1	1	0	0	0	0
ALL_09008144.p1	0	0	0	0	0
ALL_22350225.p1	1	1	1	1	1
ALL_14694021.p1	0	0	1	0	0
ALL_11983493.p1	1	0	1	1	0
ALL_29283086.p2	0	0	0	0	0
ALL_02876425.p5	0	0	0	0	0
ALL_21134416.p87	0	0	0	0	0
ALL_29092118.p1	1	0	1	0	0
ALL_00769224.p1	0	0	0	0	0
ALL_24234843.p1	0	0	0	0	0
ALL_26934254.p1	0	0	0	0	0
ALL_28162402.p27	0	0	0	0	0
ALL_25320872.p6	0	0	0	0	0
ALL_00510830.p73	0	0	1	0	0
ALL_10341388.p1	0	0	0	0	0
ALL_07286403.p23	0	0	0	0	0
ALL_14762507.p26	0	0	1	0	0
ALL_03633871.p1	1	1	1	1	1
ALL_26823185.p12	0	0	0	0	0
ALL_12724396.p1	0	0	0	0	0
ALL_22020454.p5	0	0	0	0	0
ALL_02911852.p1	0	0	0	0	0
ALL_27855135.p2	0	0	0	0	0
ALL_18794564.p2	0	0	0	0	0
ALL_09075157.p7	0	0	0	0	0
ALL_17242258.p1	1	0	1	1	0
ALL_15148258.p1	1	0	1	1	0
ALL_20814991.p3	0	0	1	0	0
ALL_11347783.p5	0	0	0	0	0
ALL_22076058.p3	0	0	0	0	0
ALL_13458732.p11	0	0	0	0	0
ALL_08932585.p4	0	0	0	0	0
ALL_13341277.p63	0	0	0	0	0
ALL_22687777.p4	1	0	1	1	0
ALL_22332641.p2	0	0	1	0	0
ALL_18960374.p1	0	0	1	0	0
ALL_27293688.p1	0	0	0	0	0
ALL_29025096.p1	0	0	0	0	0
ALL_04014276.p1	0	0	0	0	0
ALL_26970943.p1	0	0	0	0	0
ALL_04234187.p5	0	0	0	0	0
ALL_10168412.p27	0	0	1	0	0
ALL_18803743.p9	1	1	1	1	1
ALL_16280954.p10	0	0	0	0	0
ALL_26858209.p1	0	0	0	0	0
ALL_14523646.p18	0	0	0	0	0
ALL_06546527.p1	0	0	0	0	0
ALL_27329328.p1	0	0	0	0	0
ALL_05277351.p2	0	0	1	0	0
ALL_13289015.p1	0	0	0	0	0
ALL_11628424.p8	0	0	1	0	0
ALL_04328666.p1	1	1	1	1	1
ALL_05761779.p2	0	0	0	0	0
ALL_18299626.p6	0	0	0	0	0
ALL_28162614.p1	0	0	1	0	0
ALL_27159385.p3	0	0	0	0	0
ALL_25313804.p5	0	0	0	0	0
ALL_20686183.p46	0	0	0	0	0
ALL_27127591.p3	0	0	0	0	0
ALL_15373439.p2	0	0	1	0	0
ALL_20930309.p2	0	0	0	0	0
ALL_26960296.p6	0	0	0	0	0
ALL_05996636.p1	0	0	0	0	0
ALL_24028341.p1	0	0	1	0	0
ALL_08229725.p1	0	0	0	0	0
ALL_02798714.p3	1	1	1	1	1
ALL_22080945.p6	0	0	0	0	0
ALL_26167663.p1	0	0	0	0	0
ALL_04333329.p7	0	0	0	0	0
ALL_19169867.p4	0	0	0	0	0
ALL_14624820.p5	1	0	0	0	0
ALL_17753979.p1	0	0	0	0	0
ALL_02861952.p1	0	0	0	0	0
ALL_07377657.p1	0	0	0	0	0
ALL_20667678.p1	0	0	1	0	0
ALL_00777285.p1	1	1	1	1	1
ALL_10345172.p1	0	0	0	0	0
ALL_13451684.p1	0	0	0	0	0
ALL_16587677.p6	0	0	0	0	0
ALL_08955716.p5	0	0	0	0	0
ALL_26891409.p1	0	0	0	0	0
ALL_08977727.p10	0	0	0	0	0
ALL_00433269.p4	0	0	0	0	0
ALL_02974192.p38	0	0	0	0	0
ALL_11836009.p2	0	0	0	0	0
ALL_24016212.p1	0	0	0	0	0
ALL_11254891.p15	0	0	0	0	0
ALL_10669645.p28	0	0	1	0	0
ALL_17087258.p2	0	0	0	0	0
ALL_05854058.p10	0	0	1	0	0
ALL_25906957.p13	0	0	0	0	0
ALL_10330448.p2	0	0	0	0	0
ALL_15501182.p15	0	0	1	0	0
ALL_00012517.p21	0	0	0	0	0
ALL_10108042.p1	0	0	1	0	0
ALL_08999235.p10	0	0	0	0	0
ALL_25209652.p2	0	0	0	0	0
ALL_07866141.p1	0	0	0	0	0
ALL_03251077.p6	0	0	0	0	0
ALL_20603676.p11	0	0	1	0	0
ALL_20279936.p10	0	0	0	0	0
ALL_13806605.p4	0	0	1	0	0
ALL_16919598.p1	0	0	0	0	0
ALL_04407408.p1	1	0	1	1	0
ALL_14602069.p32	0	0	0	0	0
ALL_08950031.p4	0	0	1	0	0
ALL_20699973.p1	0	0	1	0	0
ALL_15584093.p1	0	0	0	0	0
ALL_05815666.p7	0	0	0	0	0
ALL_29601278.p1	0	0	0	0	0
ALL_29531354.p1	1	1	1	1	1
ALL_01221929.p1	1	0	1	1	0
ALL_25295715.p1	1	0	1	1	0
ALL_00362449.p3	0	0	0	0	0
ALL_15347233.p2	0	0	0	0	0
ALL_10600675.p53	0	0	0	0	0
ALL_10606528.p1	0	0	0	0	0
ALL_28068519.p30	0	0	0	0	0
ALL_12290894.p48	0	0	1	0	0
ALL_06131543.p1	0	0	0	0	0
ALL_14765807.p2	0	0	0	0	0
ALL_03003916.p1	1	0	1	1	0
ALL_15690120.p1	0	0	0	0	0
ALL_06026213.p1	1	0	1	1	0
ALL_25231205.p1	0	0	0	0	0
ALL_15733983.p1	1	1	1	1	1
ALL_14607010.p1	1	1	1	1	1
ALL_00384995.p6	0	0	0	0	0
ALL_22727917.p1	0	0	0	0	0
ALL_23932653.p6	0	0	1	0	0
ALL_10759359.p5	1	1	1	1	1
ALL_19424157.p1	0	0	0	0	0
ALL_18887122.p1	0	0	0	0	0
ALL_10187171.p1	1	1	1	1	1
ALL_00033444.p1	0	0	1	0	0
ALL_22137406.p1	0	0	0	0	0
ALL_09137797.p1	0	0	0	0	0
ALL_27002364.p4	0	0	0	0	0
ALL_00201008.p2	0	0	0	0	0
ALL_22168212.p1	1	0	1	1	0
ALL_03341845.p14	0	0	0	0	0
ALL_08325499.p9	0	0	0	0	0
ALL_22285858.p1	0	0	1	0	0
ALL_10216758.p7	0	0	0	0	0
ALL_09914739.p1	1	1	1	1	1
ALL_29201599.p2	0	0	0	0	0
ALL_14597873.p1	1	0	1	1	0
ALL_23312860.p1	0	0	1	0	0
ALL_04169139.p3	0	0	0	0	0
ALL_09017589.p13	0	0	0	0	0
ALL_14725194.p2	1	1	1	1	1
ALL_00177027.p2	0	0	1	0	0
ALL_14649878.p1	0	0	0	0	0
ALL_02981499.p1	1	0	0	0	0
ALL_25542548.p1	1	0	0	0	0
ALL_18059674.p3	0	0	0	0	0
ALL_13378486.p3	0	0	0	0	0
ALL_00221818.p1	1	0	0	0	0
ALL_01234847.p16	0	0	0	0	0
ALL_22565592.p1	0	0	1	0	0
ALL_27069750.p2	0	0	0	0	0
ALL_03149379.p1	0	0	1	0	0
ALL_20642187.p11	0	0	0	0	0
ALL_02897020.p1	1	1	1	1	1
ALL_00289713.p20	0	0	0	0	0
ALL_18183821.p4	0	0	0	0	0
ALL_01032995.p6	1	0	0	0	0
ALL_25368768.p2	1	0	1	1	0
ALL_14368872.p4	0	0	1	0	0
ALL_28458495.p3	0	0	0	0	0
ALL_29842326.p1	0	0	1	0	0
ALL_12692116.p27	0	0	1	0	0
ALL_05794215.p1	1	1	1	1	1
ALL_03892199.p9	0	0	0	0	0
ALL_22684085.p1	0	0	0	0	0
ALL_00587123.p3	0	0	0	0	0
ALL_07289297.p2	0	0	0	0	0
ALL_04241944.p1	0	0	0	0	0
ALL_13368906.p2	0	0	0	0	0
ALL_10401480.p1	0	0	0	0	0
ALL_14593123.p18	0	0	0	0	0
ALL_11714577.p1	1	0	1	1	0
ALL_01545590.p2	0	0	0	0	0
ALL_29972957.p1	1	0	1	1	0
ALL_04250188.p1	0	0	0	0	0
ALL_00172429.p13	0	0	1	0	0
ALL_00905390.p11	0	0	0	0	0
ALL_05814221.p8	0	0	1	0	0
ALL_22150155.p1	1	0	1	1	0
ALL_02955282.p4	0	0	0	0	0
ALL_18506604.p1	0	0	0	0	0
ALL_14678365.p3	0	0	1	0	0
ALL_05027991.p13	0	0	1	0	0
ALL_09142465.p2	1	0	1	1	0
ALL_28144140.p3	0	0	0	0	0
ALL_18082449.p2	0	0	0	0	0
ALL_14937649.p5	0	0	0	0	0
ALL_25881503.p4	0	0	0	0	0
ALL_18163293.p11	0	0	0	0	0
ALL_13431190.p4	0	0	0	0	0
ALL_10189258.p2	0	0	1	0	0
ALL_18061110.p26	0	0	0	0	0
ALL_08877501.p4	0	0	0	0	0
ALL_22318012.p1	1	1	1	1	1
ALL_03131641.p1	1	0	1	1	0
ALL_03035105.p2	0	0	0	0	0
ALL_00686080.p1	0	0	1	0	0
ALL_28654250.p2	0	0	0	0	0
ALL_08927823.p1	0	0	0	0	0
ALL_28481524.p1	1	1	1	1	1
ALL_29759007.p4	0	0	1	0	0
ALL_26017678.p1	0	0	0	0	0
ALL_00316118.p1	0	0	0	0	0
ALL_23609385.p1	0	0	1	0	0
ALL_28825621.p1	0	0	0	0	0
ALL_09006213.p2	0	0	0	0	0
ALL_00274144.p7	0	0	1	0	0
ALL_11423124.p14	0	0	0	0	0
ALL_00754673.p1	1	0	1	1	0
ALL_11246905.p2	0	0	1	0	0
ALL_16920805.p1	0	0	0	0	0
ALL_26881704.p4	0	0	1	0	0
ALL_07238573.p5	0	0	0	0	0
ALL_00325390.p21	0	0	0	0	0
ALL_17651603.p2	0	0	0	0	0
ALL_00315796.p2	0	0	0	0	0
ALL_23612707.p1	1	0	1	1	0
ALL_05858096.p4	0	0	0	0	0
ALL_24023904.p5	1	0	1	1	0
ALL_04816920.p2	0	0	1	0	0
ALL_15534824.p1	1	0	1	1	0
ALL_06110212.p1	0	0	0	0	0
ALL_08146060.p7	0	0	0	0	0
ALL_10099082.p27	0	0	0	0	0
ALL_29454776.p1	1	1	1	1	1
ALL_13406252.p14	0	0	0	0	0
ALL_05735306.p30	0	0	1	0	0
ALL_13559900.p1	0	0	0	0	0
ALL_23144429.p4	0	0	0	0	0
ALL_13345334.p6	0	0	1	0	0
ALL_08988198.p1	0	0	0	0	0
ALL_20611360.p1	1	1	1	1	1
ALL_18857833.p1	1	0	0	0	0
ALL_29569732.p3	1	1	1	1	1
ALL_07873250.p1	0	0	0	0	0
ALL_22436755.p12	0	0	0	0	0
ALL_06564819.p9	0	0	0	0	0
ALL_05898964.p1	1	1	1	1	1
ALL_14523466.p1	1	0	1	1	0
ALL_14861263.p1	0	0	0	0	0
ALL_06155326.p4	0	0	0	0	0
ALL_13551325.p1	1	0	0	0	0
ALL_09746730.p7	0	0	0	0	0
ALL_12847574.p3	0	0	0	0	0
ALL_23543001.p3	0	0	0	0	0
ALL_29504969.p5	0	0	0	0	0
ALL_20649237.p2	0	0	0	0	0
ALL_01192383.p5	0	0	1	0	0
ALL_25348743.p3	0	0	0	0	0
ALL_17063103.p2	0	0	0	0	0
ALL_17771859.p1	0	0	0	0	0
ALL_20890869.p3	0	0	0	0	0
ALL_27852636.p36	0	0	0	0	0
ALL_26296377.p1	0	0	0	0	0
ALL_13849210.p11	0	0	0	0	0
ALL_06377492.p1	1	1	1	1	1
ALL_03051875.p39	0	0	1	0	0
ALL_16913390.p2	0	0	0	0	0
ALL_28094270.p15	1	0	1	1	0
ALL_26875561.p1	0	0	1	0	0
ALL_28225101.p1	0	0	1	0	0
ALL_28622094.p8	0	0	1	0	0
ALL_26116542.p13	0	0	0	0	0
ALL_05986518.p2	1	0	1	1	0
ALL_20585872.p87	0	0	1	0	0
ALL_09404376.p35	0	0	0	0	0
ALL_23627804.p7	0	0	0	0	0
ALL_23643174.p1	0	0	0	0	0
ALL_18102199.p4	0	0	1	0	0
ALL_30047256.p16	1	0	1	1	0
ALL_23558755.p1	1	0	1	1	0
ALL_11691025.p2	1	0	1	1	0
ALL_10136851.p13	0	0	1	0	0
ALL_18864587.p1	1	1	1	1	1
ALL_03619970.p1	1	0	1	1	0
ALL_12681331.p14	0	0	0	0	0
ALL_10721442.p12	0	0	0	0	0
ALL_06417459.p1	0	0	0	0	0
ALL_09085255.p1	1	1	1	1	1
ALL_05981031.p5	1	1	1	1	1
ALL_30162462.p1	1	0	1	1	0
ALL_23680374.p1	1	1	1	1	1
ALL_00292521.p1	1	1	1	1	1
ALL_20858310.p6	0	0	0	0	0
ALL_21300780.p1	0	0	1	0	0
ALL_08980281.p1	1	1	1	1	1
ALL_08980282.p3	0	0	1	0	0
ALL_27126110.p1	0	0	0	0	0
ALL_05703860.p15	0	0	0	0	0
ALL_29524710.p1	1	1	1	1	1
ALL_08936549.p1	1	1	1	1	1
ALL_02926290.p1	0	0	0	0	0
ALL_11876902.p42	0	0	0	0	0
ALL_20597805.p19	0	0	1	0	0
ALL_28322834.p39	0	0	0	0	0
ALL_14615317.p1	0	0	0	0	0
ALL_11782774.p3	0	0	1	0	0
ALL_04258870.p1	1	0	1	1	0
ALL_05786956.p18	0	0	0	0	0
ALL_11170839.p1	0	0	1	0	0
ALL_18776964.p7	0	0	0	0	0
ALL_11857743.p1	1	0	1	1	0
ALL_24036882.p3	0	0	0	0	0
ALL_10130279.p1	1	0	1	1	0
ALL_03065520.p3	0	0	0	0	0
ALL_21854601.p1	0	0	1	0	0
ALL_08144761.p2	0	0	1	0	0
ALL_08534002.p1	0	0	0	0	0
ALL_22169162.p1	0	0	0	0	0
ALL_15021182.p7	0	0	1	0	0
ALL_09001961.p1	1	0	1	1	0
ALL_28295915.p3	0	0	0	0	0
ALL_25617539.p2	0	0	1	0	0
ALL_22113272.p7	0	0	0	0	0
ALL_16985845.p1	0	0	0	0	0
ALL_20686080.p5	0	0	0	0	0
ALL_00190461.p3	0	0	0	0	0
ALL_22645999.p1	0	0	0	0	0
ALL_00132974.p3	0	0	0	0	0
ALL_08169085.p1	0	0	0	0	0
ALL_20695429.p3	0	0	0	0	0
ALL_05809609.p4	0	0	1	0	0
ALL_04854885.p6	0	0	0	0	0
ALL_04345619.p1	1	1	1	1	1
ALL_22312348.p5	0	0	0	0	0
ALL_08378664.p2	1	0	0	0	0
ALL_17175546.p11	0	0	0	0	0
ALL_12762699.p1	0	0	1	0	0
ALL_25232943.p65	0	0	1	0	0
ALL_05787737.p24	0	0	1	0	0
ALL_26265286.p2	0	0	1	0	0
ALL_28050840.p5	0	0	0	0	0
ALL_09853783.p1	0	0	0	0	0
ALL_21084565.p33	0	0	0	0	0
ALL_25377902.p8	0	0	0	0	0
ALL_28110402.p36	0	0	0	0	0
ALL_19021655.p2	0	0	0	0	0
ALL_30389286.p6	0	0	1	0	0
ALL_20259742.p3	0	0	1	0	0
ALL_01086758.p8	0	0	1	0	0
ALL_26894413.p61	0	0	0	0	0
ALL_26881552.p1	0	0	0	0	0
ALL_04837984.p1	0	0	0	0	0
ALL_16996983.p1	1	1	1	1	1
ALL_08955823.p2	0	0	0	0	0
ALL_28037327.p1	0	0	0	0	0
ALL_09165968.p3	0	0	0	0	0
ALL_10918211.p1	0	0	1	0	0
ALL_08383698.p1	0	0	0	0	0
ALL_11345887.p5	1	1	1	1	1
ALL_01415095.p1	0	0	1	0	0
ALL_17072596.p2	0	0	0	0	0
ALL_28300322.p1	1	0	1	1	0
ALL_20670742.p1	0	0	0	0	0
ALL_22698802.p3	0	0	0	0	0
ALL_22093829.p1	0	0	0	0	0
ALL_17685501.p1	0	0	1	0	0
ALL_00319192.p2	0	0	0	0	0
ALL_14668406.p1	0	0	1	0	0
ALL_22081196.p17	1	0	1	1	0
ALL_02913931.p1	0	0	0	0	0
ALL_27906612.p2	0	0	0	0	0
ALL_01452938.p6	0	0	0	0	0
ALL_26629061.p4	0	0	0	0	0
ALL_05699919.p11	0	0	0	0	0
ALL_02918574.p1	0	0	0	0	0
ALL_26988794.p58	0	0	1	0	0
ALL_26846719.p36	0	0	0	0	0
ALL_21193303.p2	0	0	0	0	0
ALL_20907113.p1	0	0	0	0	0
ALL_00016009.p1	0	0	0	0	0
ALL_16879211.p1	1	0	1	1	0
ALL_20627817.p26	0	0	1	0	0
ALL_00156748.p2	1	1	1	1	1
ALL_04239369.p2	0	0	0	0	0
ALL_22042173.p1	1	1	1	1	1
ALL_20663284.p8	0	0	0	0	0
ALL_27194854.p1	0	0	0	0	0
ALL_07616266.p1	1	1	1	1	1
ALL_20669886.p12	0	0	1	0	0
ALL_04162886.p17	0	0	0	0	0
ALL_18054710.p4	0	0	0	0	0
ALL_11248961.p1	0	0	0	0	0
ALL_25213753.p7	1	1	1	1	1
ALL_29497567.p50	0	0	0	0	0
ALL_23954290.p1	0	0	0	0	0
ALL_02557087.p1	0	0	0	0	0
ALL_08218781.p11	0	0	0	0	0
ALL_07868916.p3	0	0	0	0	0
ALL_27335797.p1	0	0	1	0	0
ALL_16893220.p2	0	0	1	0	0
ALL_02933460.p32	0	0	1	0	0
ALL_24236560.p1	0	0	0	0	0
ALL_28106405.p5	0	0	1	0	0
ALL_13834049.p2	0	0	0	0	0
ALL_20830197.p6	0	0	0	0	0
ALL_23562752.p26	0	0	0	0	0
ALL_17673571.p5	0	0	1	0	0
ALL_11297171.p1	0	0	0	0	0
ALL_29790934.p4	0	0	0	0	0
ALL_14583979.p19	0	0	1	0	0
ALL_13295664.p2	0	0	1	0	0
ALL_15281857.p1	1	0	1	1	0
ALL_15281850.p1	1	0	1	1	0
ALL_25335722.p10	0	0	0	0	0
ALL_13282817.p1	0	0	0	0	0
ALL_18089762.p1	1	0	1	1	0
ALL_23561271.p1	0	0	1	0	0
ALL_10461578.p3	0	0	0	0	0
ALL_01155310.p3	0	0	0	0	0
ALL_29491832.p1	0	0	1	0	0
ALL_15797916.p19	0	0	1	0	0
ALL_25301417.p3	0	0	1	0	0
ALL_11373053.p1	1	1	1	1	1
ALL_11827757.p61	0	0	0	0	0
ALL_08971990.p3	0	0	0	0	0
ALL_14702950.p1	1	1	1	1	1
ALL_04124190.p9	0	0	1	0	0
ALL_04258859.p1	1	1	1	1	1
ALL_04889767.p1	1	0	0	0	0
ALL_03153987.p5	0	0	1	0	0
ALL_27339038.p3	0	0	0	0	0
ALL_02799944.p10	0	0	0	0	0
ALL_14743286.p1	1	0	1	1	0
ALL_01393130.p1	1	0	1	1	0
ALL_22700489.p1	0	0	1	0	0
ALL_28027084.p33	0	0	0	0	0
ALL_08024447.p2	0	0	1	0	0
ALL_18281077.p1	0	0	0	0	0
ALL_26810602.p1	0	0	0	0	0
ALL_27483108.p1	0	0	1	0	0
ALL_14688954.p8	0	0	0	0	0
ALL_07282731.p1	0	0	0	0	0
ALL_22020360.p1	1	1	1	1	1
ALL_25231790.p2	0	0	0	0	0
ALL_09014602.p1	0	0	1	0	0
ALL_05711332.p2	0	0	0	0	0
ALL_27069128.p1	0	0	0	0	0
ALL_07774761.p7	0	0	0	0	0
ALL_11417206.p13	0	0	0	0	0
ALL_05760329.p3	0	0	0	0	0
ALL_06429725.p3	0	0	0	0	0
ALL_28129267.p1	0	0	0	0	0
ALL_09582016.p3	0	0	0	0	0
ALL_28488775.p1	0	0	0	0	0
ALL_29618018.p2	0	0	1	0	0
ALL_24053203.p17	0	0	0	0	0
ALL_14959396.p21	0	0	0	0	0
ALL_16875001.p5	0	0	0	0	0
ALL_22147733.p2	0	0	1	0	0
ALL_23790068.p2	0	0	0	0	0
ALL_06592846.p1	0	0	0	0	0
ALL_05803676.p2	1	0	0	0	0
ALL_26823300.p1	1	0	0	0	0
ALL_00829799.p7	0	0	0	0	0
ALL_05682183.p1	0	0	0	0	0
ALL_20786921.p1	1	1	1	1	1
ALL_28154120.p1	0	0	1	0	0
ALL_18037785.p24	0	0	0	0	0
ALL_07003877.p15	0	0	0	0	0
ALL_00544547.p1	1	1	1	1	1
ALL_27010413.p2	0	0	1	0	0
ALL_15573646.p4	0	0	0	0	0
ALL_26652734.p7	0	0	0	0	0
ALL_20697129.p3	1	1	1	1	1
ALL_08090509.p3	0	0	0	0	0
ALL_17098294.p2	0	0	0	0	0
ALL_05506223.p36	0	0	1	0	0
ALL_28120002.p1	1	0	1	1	0
ALL_07549658.p3	0	0	0	0	0
ALL_10124238.p1	0	0	1	0	0
ALL_04012680.p4	0	0	1	0	0
ALL_18704684.p5	0	0	1	0	0
ALL_10032472.p1	0	0	1	0	0
ALL_04142867.p25	0	0	1	0	0
ALL_14683332.p1	0	0	1	0	0
ALL_18839929.p11	0	0	0	0	0
ALL_03080629.p1	1	1	1	1	1
ALL_07846050.p1	0	0	0	0	0
ALL_15844179.p53	0	0	1	0	0
ALL_26881778.p2	0	0	1	0	0
ALL_17121803.p2	1	1	1	1	1
ALL_03210215.p1	0	0	0	0	0
ALL_28775946.p10	0	0	0	0	0
ALL_22418669.p2	1	1	1	1	1
ALL_13251360.p1	0	0	0	0	0
ALL_23054419.p1	0	0	0	0	0
ALL_03305049.p1	0	0	0	0	0
ALL_25798653.p2	0	0	0	0	0
ALL_14843020.p2	0	0	0	0	0
ALL_17645561.p1	0	0	0	0	0
ALL_16213716.p1	0	0	0	0	0
ALL_03261033.p1	0	0	0	0	0
ALL_09692520.p1	0	0	1	0	0
ALL_01107340.p1	0	0	0	0	0
ALL_12713013.p3	0	0	1	0	0
ALL_17969800.p1	0	0	0	0	0
ALL_08541171.p1	0	0	0	0	0
ALL_04127119.p2	0	0	0	0	0
ALL_09461720.p1	0	0	1	0	0
ALL_10062162.p46	0	0	1	0	0
ALL_06051107.p1	1	0	1	1	0
ALL_22199245.p9	0	0	0	0	0
ALL_25746522.p4	0	0	1	0	0
ALL_00246912.p2	0	0	0	0	0
ALL_04171289.p43	0	0	0	0	0
ALL_00202679.p1	0	0	1	0	0
ALL_18066568.p1	0	0	0	0	0
ALL_00307543.p4	0	0	0	0	0
ALL_07419453.p7	0	0	0	0	0
ALL_22686429.p1	0	0	0	0	0
ALL_04754821.p17	0	0	0	0	0
ALL_26926743.p21	0	0	0	0	0
ALL_28554167.p4	0	0	0	0	0
ALL_25326629.p1	1	1	1	1	1
ALL_25326630.p1	1	1	1	1	1
ALL_09332917.p1	0	0	0	0	0
ALL_15181476.p1	0	0	1	0	0
ALL_22315826.p1	1	0	1	1	0
ALL_00301944.p7	0	0	0	0	0
ALL_04699152.p1	0	0	0	0	0
ALL_07258212.p28	0	0	0	0	0
ALL_23694540.p33	0	0	1	0	0
ALL_28087671.p31	0	0	0	0	0
ALL_04161752.p3	0	0	1	0	0
ALL_25226277.p22	1	0	1	1	0
ALL_01515683.p1	0	0	1	0	0
ALL_04669745.p3	0	0	0	0	0
ALL_08673702.p2	0	0	0	0	0
ALL_15963581.p1	0	0	1	0	0
ALL_03362013.p1	1	1	1	1	1
ALL_04166781.p3	0	0	1	0	0
ALL_13637899.p1	1	0	0	0	0
ALL_03209686.p1	0	0	0	0	0
ALL_16929778.p1	1	0	1	1	0
ALL_04589690.p2	0	0	0	0	0
ALL_09184691.p1	1	1	1	1	1
ALL_00277766.p1	0	0	0	0	0
ALL_00277773.p1	1	0	1	1	0
ALL_08181643.p1	1	0	1	1	0
ALL_15212714.p1	1	1	1	1	1
ALL_10623631.p2	0	0	1	0	0
ALL_26921087.p1	0	0	0	0	0
ALL_22841353.p10	0	0	0	0	0
ALL_27431686.p1	1	0	1	1	0
ALL_05823621.p2	0	0	0	0	0
ALL_05675941.p26	0	0	0	0	0
ALL_23536565.p7	0	0	1	0	0
ALL_04196738.p2	0	0	1	0	0
ALL_26656077.p2	0	0	1	0	0
ALL_11650858.p1	0	0	1	0	0
ALL_04439282.p2	0	0	0	0	0
ALL_00931820.p74	0	0	0	0	0
ALL_12723345.p1	1	0	1	1	0
ALL_22215920.p1	0	0	0	0	0
ALL_22083051.p1	1	1	0	0	0
ALL_00217972.p2	0	0	0	0	0
ALL_02833801.p2	0	0	0	0	0
ALL_02405184.p3	0	0	0	0	0
ALL_18695168.p1	0	0	0	0	0
ALL_02827124.p17	0	0	0	0	0
ALL_19497094.p22	1	0	1	1	0
ALL_02884963.p71	0	0	0	0	0
ALL_09412727.p3	0	0	1	0	0
ALL_24483007.p1	1	1	1	1	1
ALL_26593741.p8	0	0	1	0	0
ALL_08032961.p1	1	0	1	1	0
ALL_26018915.p1	1	0	1	1	0
ALL_22170163.p5	0	0	0	0	0
ALL_19529412.p27	0	0	0	0	0
ALL_06418097.p2	0	0	0	0	0
ALL_28104795.p1	0	0	1	0	0
ALL_05689381.p1	1	0	0	0	0
ALL_13690833.p1	0	0	0	0	0
ALL_18258918.p1	0	0	0	0	0
ALL_04248073.p25	0	0	1	0	0
ALL_23600016.p4	0	0	0	0	0
ALL_09205423.p1	0	0	1	0	0
ALL_27529273.p29	0	0	0	0	0
ALL_02443358.p1	0	0	0	0	0
ALL_05846931.p5	0	0	0	0	0
ALL_25224909.p5	0	0	1	0	0
ALL_22294062.p16	0	0	0	0	0
ALL_22115831.p1	0	0	1	0	0
ALL_25244561.p1	0	0	0	0	0
ALL_14592868.p3	0	0	0	0	0
ALL_27650449.p1	0	0	0	0	0
ALL_21036322.p3	0	0	1	0	0
ALL_27210373.p2	0	0	0	0	0
ALL_22160140.p10	0	0	0	0	0
ALL_04461218.p8	0	0	1	0	0
ALL_22396894.p2	0	0	0	0	0
ALL_00264948.p2	0	0	1	0	0
ALL_14954598.p41	0	0	0	0	0
ALL_05422260.p8	0	0	1	0	0
ALL_02852344.p1	1	0	1	1	0
ALL_20584168.p5	0	0	0	0	0
ALL_13288445.p2	0	0	0	0	0
ALL_08052055.p1	0	0	0	0	0
ALL_18703279.p52	0	0	0	0	0
ALL_23793173.p1	0	0	0	0	0
ALL_25825223.p2	1	0	0	0	0
ALL_05692560.p7	0	0	0	0	0
ALL_02828019.p3	0	0	0	0	0
ALL_02962820.p1	0	0	0	0	0
ALL_20994284.p1	0	0	0	0	0
ALL_11319199.p2	0	0	0	0	0
ALL_29981087.p6	0	0	0	0	0
ALL_22136916.p3	1	0	0	0	0
ALL_24732865.p3	1	0	0	0	0
ALL_14731810.p29	0	0	0	0	0
ALL_13303749.p2	0	0	0	0	0
ALL_18822381.p24	0	0	0	0	0
ALL_28262077.p1	0	0	0	0	0
ALL_01214283.p8	0	0	0	0	0
ALL_05052396.p6	0	0	0	0	0
ALL_26012025.p2	0	0	1	0	0
ALL_16956237.p13	0	0	0	0	0
ALL_13673541.p3	0	0	0	0	0
ALL_28282820.p1	0	0	0	0	0
ALL_24470179.p1	1	1	1	1	1
ALL_07803880.p62	0	0	0	0	0
ALL_11457713.p7	0	0	0	0	0
ALL_00041707.p88	0	0	0	0	0
ALL_28076301.p2	0	0	1	0	0
ALL_13677046.p21	0	0	1	0	0
ALL_26069680.p2	0	0	0	0	0
ALL_17810152.p1	0	0	1	0	0
ALL_10650826.p1	0	0	0	0	0
ALL_27243101.p2	1	0	1	1	0
ALL_27867321.p3	0	0	0	0	0
ALL_23672293.p3	0	0	0	0	0
ALL_25548874.p1	0	0	0	0	0
ALL_15575704.p1	0	0	0	0	0
ALL_25436334.p2	0	0	1	0	0
ALL_13875729.p2	0	0	0	0	0
ALL_22589294.p1	1	0	1	1	0
ALL_22096004.p1	1	1	1	1	1
ALL_07024000.p5	1	0	1	1	0
ALL_09652075.p1	0	0	0	0	0
ALL_04207687.p1	0	0	0	0	0
ALL_00910379.p1	0	0	0	0	0
ALL_03078544.p1	0	0	0	0	0
ALL_00069898.p1	0	0	0	0	0
ALL_14590754.p3	0	0	1	0	0
ALL_25226702.p3	1	0	1	1	0
ALL_11246785.p1	1	0	0	0	0
ALL_14587756.p2	0	0	0	0	0
ALL_00572147.p2	1	1	1	1	1
ALL_07982406.p12	0	0	0	0	0
ALL_17166326.p3	0	0	1	0	0
ALL_03333646.p1	0	0	0	0	0
ALL_18163041.p1	0	0	0	0	0
ALL_09019811.p13	0	0	0	0	0
ALL_04285173.p2	0	0	0	0	0
ALL_28107283.p17	0	0	1	0	0
ALL_27782307.p1	0	0	0	0	0
ALL_18064063.p2	0	0	0	0	0
ALL_10087354.p10	0	0	1	0	0
ALL_13431488.p31	0	0	0	0	0
ALL_11129912.p2	0	0	0	0	0
ALL_25990772.p1	0	0	0	0	0
ALL_05735467.p1	1	0	0	0	0
ALL_08017139.p4	0	0	1	0	0
ALL_18914527.p3	0	0	0	0	0
ALL_13917271.p3	1	0	0	0	0
ALL_22027222.p39	0	0	0	0	0
ALL_19561507.p1	0	0	0	0	0
ALL_07226680.p5	0	0	0	0	0
ALL_11933170.p2	0	0	0	0	0
ALL_00332663.p2	1	0	0	0	0
ALL_12109969.p1	0	0	0	0	0
ALL_11048781.p66	0	0	0	0	0
ALL_22092689.p1	0	0	1	0	0
ALL_10145482.p1	1	1	1	1	1
ALL_13758720.p6	0	0	0	0	0
ALL_23444523.p1	0	0	0	0	0
ALL_18072598.p1	1	1	1	1	1
ALL_11095406.p1	0	0	0	0	0
ALL_02861641.p1	0	0	0	0	0
ALL_10895882.p2	0	0	0	0	0
ALL_11341527.p1	0	0	0	0	0
ALL_04264268.p13	0	0	0	0	0
ALL_21077026.p9	0	0	0	0	0
ALL_28725183.p5	0	0	1	0	0
ALL_04777286.p3	0	0	0	0	0
ALL_22155037.p2	0	0	1	0	0
ALL_27176661.p1	0	0	0	0	0
ALL_01318604.p1	0	0	0	0	0
ALL_19459543.p1	1	1	1	1	1
ALL_13512857.p1	0	0	1	0	0
ALL_02861378.p24	0	0	0	0	0
ALL_02919512.p11	0	0	0	0	0
ALL_23730000.p36	0	0	0	0	0
ALL_18198592.p3	0	0	0	0	0
ALL_04194767.p1	0	0	1	0	0
ALL_25270861.p4	0	0	1	0	0
ALL_22093087.p2	0	0	0	0	0
ALL_13353272.p9	0	0	0	0	0
ALL_13265836.p5	0	0	1	0	0
ALL_18118571.p1	0	0	0	0	0
ALL_08302552.p11	0	0	0	0	0
ALL_05642806.p8	0	0	0	0	0
ALL_03776860.p1	0	0	0	0	0
ALL_20889620.p1	0	0	0	0	0
ALL_00109233.p11	0	0	0	0	0
ALL_25452932.p1	0	0	0	0	0
ALL_00810801.p5	0	0	0	0	0
ALL_04272674.p10	0	0	0	0	0
ALL_00231333.p2	1	1	1	1	1
ALL_11802130.p1	0	0	0	0	0
ALL_28094978.p1	0	0	1	0	0
ALL_07987203.p2	0	0	0	0	0
ALL_05450455.p2	0	0	1	0	0
ALL_09378820.p2	0	0	0	0	0
ALL_27427908.p1	0	0	1	0	0
ALL_25311424.p40	0	0	0	0	0
ALL_21181592.p1	0	0	0	0	0
ALL_29765557.p1	1	0	1	1	0
ALL_00954915.p1	0	0	0	0	0
ALL_19370075.p3	0	0	0	0	0
ALL_19557214.p2	0	0	0	0	0
ALL_07808731.p1	0	0	0	0	0
ALL_04213430.p1	1	0	1	1	0
ALL_10064868.p1	0	0	0	0	0
ALL_01192873.p2	0	0	0	0	0
ALL_01097564.p3	0	0	0	0	0
ALL_10141828.p3	0	0	1	0	0
ALL_07996403.p26	0	0	0	0	0
ALL_18828001.p62	0	0	1	0	0
ALL_06308292.p1	1	0	1	1	0
ALL_22282555.p1	0	0	0	0	0
ALL_04282844.p5	0	0	0	0	0
ALL_11403251.p8	0	0	0	0	0
ALL_08131495.p1	1	0	1	1	0
ALL_20607737.p2	0	0	0	0	0
ALL_05778398.p39	0	0	0	0	0
ALL_28275962.p1	1	1	1	1	1
ALL_28026662.p1	0	0	0	0	0
ALL_12780722.p1	1	1	1	1	1
ALL_14574952.p2	0	0	0	0	0
ALL_19973631.p4	0	0	1	0	0
ALL_00434701.p40	0	0	0	0	0
ALL_23549324.p1	0	0	0	0	0
ALL_18292153.p4	0	0	1	0	0
ALL_29531871.p4	0	0	0	0	0
ALL_11793247.p1	0	0	0	0	0
ALL_19299475.p2	0	0	0	0	0
ALL_19486078.p5	0	0	1	0	0
ALL_25332565.p1	1	0	1	1	0
ALL_21152727.p5	0	0	0	0	0
ALL_23665808.p2	0	0	0	0	0
ALL_11374390.p1	0	0	0	0	0
ALL_23733071.p1	0	0	1	0	0
ALL_16630481.p2	0	0	0	0	0
ALL_12355254.p1	0	0	0	0	0
ALL_04289540.p1	0	0	1	0	0
ALL_19273720.p1	0	0	0	0	0
ALL_23378167.p3	0	0	1	0	0
ALL_23628395.p2	1	0	1	1	0
ALL_18721693.p1	0	0	1	0	0
ALL_16182169.p1	0	0	1	0	0
ALL_12684860.p1	0	0	1	0	0
ALL_02859186.p1	1	0	1	1	0
ALL_21724748.p2	0	0	0	0	0
ALL_01492561.p4	0	0	1	0	0
ALL_25391016.p2	0	0	0	0	0
ALL_15891195.p1	0	0	1	0	0
ALL_01622298.p1	1	1	1	1	1
ALL_16977527.p18	0	0	0	0	0
ALL_08679466.p2	1	1	1	1	1
ALL_25934556.p8	0	0	1	0	0
ALL_13371147.p1	1	1	1	1	1
ALL_28939448.p15	0	0	0	0	0
ALL_18069735.p1	0	0	0	0	0
ALL_23361339.p1	0	0	0	0	0
ALL_22687095.p5	0	0	0	0	0
ALL_28204556.p10	0	0	0	0	0
ALL_14217388.p2	0	0	0	0	0
ALL_16073012.p15	0	0	0	0	0
ALL_28176166.p1	1	0	1	1	0
ALL_28207855.p2	0	0	0	0	0
ALL_29971920.p2	0	0	0	0	0
ALL_21009160.p10	0	0	1	0	0
ALL_10248723.p1	0	0	0	0	0
ALL_21427121.p1	0	0	1	0	0
ALL_23643397.p1	0	0	0	0	0
ALL_25461836.p10	0	0	1	0	0
ALL_15795395.p1	1	1	1	1	1
ALL_14717439.p2	0	0	1	0	0
ALL_00158289.p4	0	0	0	0	0
ALL_25274720.p1	0	0	0	0	0
ALL_23775744.p3	0	0	1	0	0
ALL_17001227.p1	0	0	1	0	0
ALL_16813832.p2	0	0	0	0	0
ALL_11297774.p1	0	0	0	0	0
ALL_20839988.p1	0	0	1	0	0
ALL_10126431.p6	0	0	0	0	0
ALL_29144948.p1	1	1	1	1	1
ALL_18377950.p4	0	0	0	0	0
ALL_13070198.p4	0	0	0	0	0
ALL_14648664.p1	1	1	1	1	1
ALL_01268460.p5	0	0	1	0	0
ALL_09041961.p5	1	1	1	1	1
ALL_28168301.p49	0	0	0	0	0
ALL_09510864.p15	0	0	0	0	0
ALL_07743074.p3	0	0	0	0	0
ALL_00299285.p1	1	0	1	1	0
ALL_13615759.p2	0	0	0	0	0
ALL_19485289.p2	0	0	1	0	0
ALL_08005063.p1	0	0	1	0	0
ALL_25690136.p2	1	0	1	1	0
ALL_11249317.p12	0	0	1	0	0
ALL_13945873.p5	0	0	0	0	0
ALL_14959369.p3	0	0	0	0	0
ALL_26575490.p1	0	0	0	0	0
ALL_26034296.p2	0	0	1	0	0
ALL_19108973.p1	0	0	0	0	0
ALL_23557692.p1	0	0	0	0	0
ALL_17911389.p19	0	0	0	0	0
ALL_15542124.p1	0	0	0	0	0
ALL_23685845.p1	0	0	0	0	0
ALL_26892475.p15	0	0	0	0	0
ALL_00491083.p1	0	0	0	0	0
ALL_09105795.p3	0	0	0	0	0
ALL_25598049.p1	1	1	1	1	1
ALL_25331912.p1	1	1	1	1	1
ALL_03046498.p11	0	0	0	0	0
ALL_22207071.p15	0	0	1	0	0
ALL_17781874.p13	0	0	0	0	0
ALL_22027385.p4	0	0	0	0	0
ALL_29803269.p4	0	0	0	0	0
ALL_26465314.p6	0	0	1	0	0
ALL_18047300.p2	0	0	0	0	0
ALL_06455739.p1	0	0	0	0	0
ALL_13827243.p1	0	0	0	0	0
ALL_04786105.p2	0	0	0	0	0
ALL_02913067.p5	0	0	0	0	0
ALL_11269029.p2	0	0	0	0	0
ALL_25411401.p1	0	0	1	0	0
ALL_25715097.p1	0	0	0	0	0
ALL_11319704.p1	0	0	0	0	0
ALL_21140216.p1	0	0	0	0	0
ALL_18039678.p3	0	0	0	0	0
ALL_04282598.p23	0	0	1	0	0
ALL_25996166.p1	0	0	1	0	0
ALL_23745413.p10	0	0	0	0	0
ALL_20123836.p2	0	0	0	0	0
ALL_23404368.p3	0	0	0	0	0
ALL_08126995.p1	1	0	0	0	0
ALL_25891997.p16	0	0	0	0	0
ALL_16949676.p2	0	0	1	0	0
ALL_13255479.p7	0	0	0	0	0
ALL_23588193.p2	0	0	0	0	0
ALL_13468348.p3	0	0	0	0	0
ALL_13494396.p1	0	0	1	0	0
ALL_00648736.p56	0	0	1	0	0
ALL_13500688.p1	0	0	0	0	0
ALL_09883003.p1	0	0	0	0	0
ALL_23594030.p1	0	0	1	0	0
ALL_13250742.p7	0	0	0	0	0
ALL_00622273.p1	1	0	1	1	0
ALL_00559805.p2	0	0	0	0	0
ALL_18290304.p1	0	0	0	0	0
ALL_29466538.p2	0	0	1	0	0
ALL_25807932.p2	0	0	1	0	0
ALL_29561697.p1	0	0	0	0	0
ALL_15278705.p1	0	0	0	0	0
ALL_14703553.p48	0	0	1	0	0
[truncated: 136,833 more rows]

## Sheet: note
	all proteins listed here with at least one peptide of the relaxed filtering standard
protein_id	protein ID. Each novel peptide, a single representive protein were selected.
stringent	protein with at least one peptide of the stringent filtering standard
strictest	protein with at least one peptide of the strictest filtering standard
relaxed|PepQuery	protein with at least one peptide of the relaxed + PepQuery filtering standard
stringent|PepQuery	protein with at least one peptide of the stringent + PepQuery filtering standard
strictest|PepQuery	protein with at least one peptide of the strictest + PepQuery filtering standard
