# Supplementary material for: A Massive Proteogenomic Screen Identifies Thousands of Novel Peptides From the Human “Dark” Proteome
Source: Mol Cell Proteomics. 2024 Jan 17;23(2):100719. doi: 10.1016/j.mcpro.2024.100719 (PMC10867589; doi:10.1016/j.mcpro.2024.100719)
Supplement: Table S6 [file mmc6.xlsx]

## Sheet: Sheet1
Table S6 Count of transcripts from GENCODE and circRNA identified with novel peptides or proteins
	Novel peptides					Novel proteins
	UTR of protein-coding transcripts	processed_transcript	processed_pseudogene	lncRNA	circRNA	UTR of protein-coding transcripts	processed_transcript	processed_pseudogene	lncRNA	circRNA
Total number of transcripts	85249	25673	10169	47022	511723	85249	25673	10169	47022	511723
filtering standard
relaxed	14415	4649	2008	9622	12156	8431	1363	1384	6188	6377
stringent	1547	1409	1209	658	4855	506	172	833	309	1450
strictest	618	668	814	211	2514	152	80	568	76	709
relaxed|PepQuery	5383	2405	1433	3247	7171	2739	500	997	1950	2783
stringent|PepQuery	1229	1287	1058	483	4468	340	142	739	210	1255
strictest|PepQuery	562	662	762	197	2468	118	77	538	72	682
Note:
Only novel peptides with single genomic locus were used.
Gene annotation based on GENCODE v36.
processed_transcript: gene was annotated as "protein-coding" and transcript as "processed_transcript". It is traditionally believed that it does not contain an ORF.
processed_pseudogene: both gene and transcript were annotated as "processed_pseudogene". They are pseudogene that lack introns and is thought to arise from reverse transcription of mRNA followed by reinsertion of DNA into the genome.
circRNA based on CircAtlas 2.0.
Novel peptides: count of transcripts/circRNAs with a novel peptide of different filtering standards.
Novel proteins: count of transcripts/circRNAs with a novel protein of different filtering standards.
