# Supplementary material for: A Massive Proteogenomic Screen Identifies Thousands of Novel Peptides From the Human “Dark” Proteome
Source: Mol Cell Proteomics. 2024 Jan 17;23(2):100719. doi: 10.1016/j.mcpro.2024.100719 (PMC10867589; doi:10.1016/j.mcpro.2024.100719)
Supplement: Table S7 [file mmc7.xlsx]

## Sheet: Sheet1
Table S7 Summary of novel protein domain structures
	count of novel proteins					percentage of novel proteins
filtering standard	domain	singnal peptide	transmembrane domain	kinase	disorder domain	domain	singnal_peptide	membrane	kinase	disorder domain
relaxed	63602	4762	7459	828	41565	0.458125	0.0343007	0.0537272	0.00596409	0.299393
stringent	8928	483	723	263	4332	0.717858	0.0388357	0.058133	0.0211466	0.348316
strictest	3990	170	271	137	1692	0.80008	0.0340886	0.0543413	0.0274714	0.339282
relaxed|PepQuery	21663	1353	2264	421	12961	0.51384	0.0320928	0.0537015	0.00998601	0.307431
stringent|PepQuery	7409	387	587	230	3446	0.755404	0.0394576	0.0598491	0.0234502	0.351346
strictest|PepQuery	3799	160	257	134	1599	0.811579	0.0341807	0.0549028	0.0286264	0.341594
Note:
Based on novel proteins with novel peptide with a single genomic locus.
domain: protein were annotated with at least one domain structure by InterProScan.
signal peptide: proteins were predicted with singal peptide
transmembrane: proteins were predicted with transmembrane domain
kinase: proteins with "kinase" in the domain description
disorder domain: proteins with "consensus disorder" in the domain descriptions
