# Supplementary material for: A Massive Proteogenomic Screen Identifies Thousands of Novel Peptides From the Human “Dark” Proteome
Source: Mol Cell Proteomics. 2024 Jan 17;23(2):100719. doi: 10.1016/j.mcpro.2024.100719 (PMC10867589; doi:10.1016/j.mcpro.2024.100719)
Supplement: Table S8 [file mmc8.xlsx]

## Sheet: Sheet1
Table S8 Selected peptides with multiple genomic locations
peptide	MS_run_count	project_count	spectrum_count	peptide_group	chromosome_loci_count	protein_ids_chromosome	relaxed	stringent	strictest	relaxed|PepQuery	stringent|PepQuery	Strictest|PepQuery	NCBI accession	NCBI homolog description
EGGGGVGPPPGQPPRPGGR	3	2	4	N	94	ALL_00691817.p2,ALL_00796143.p2,ALL_00796149.p2,ALL_01941517.p2,ALL_02473500.p2,ALL_02540147.p2,ALL_03033293.p7,ALL_03033294.p2,ALL_03033294.p3,ALL_03076223.p7,ALL_03165264.p4,ALL_03380355.p4,ALL_03974700.p1,ALL_07083050.p1,ALL_08582878.p2,ALL_09923633.p2,ALL_11433184.p1,ALL_14298784.p8,ALL_14371327.p3,ALL_18702031.p1,ALL_18752564.p2,ALL_19125687.p3,ALL_23907872.p2,ALL_24764695.p3,ALL_28089315.p2…	1	1	1	1	1	1	AAM46782.1	hepatocellular carcinoma-associated antigen HCA25a [Homo sapiens]	1
GASARPPLLGSEEPLCPASR	5	3	8	N	35	ALL_01108017.p1,ALL_05047365.p1,ALL_05443359.p1,ALL_06168370.p3,ALL_12475153.p8,ALL_17143357.p1,ALL_18705862.p4,ALL_18705868.p4,ALL_20327950.p1,ALL_20393750.p2,ALL_20393752.p2,ALL_20393756.p2,ALL_23471834.p1,ALL_24897823.p1,ALL_26573614.p1,ALL_27861438.p1,ALL_27861439.p1	1	1	1	1	1	1	AAM46782.1	hepatocellular carcinoma-associated antigen HCA25a [Homo sapiens]	2
LENLLQDLLQENFPNLAR	4	2	4	N	39	ALL_00119296.p28,ALL_00119314.p50,ALL_00119333.p50,ALL_00492403.p15,ALL_01056662.p29,ALL_01056664.p36,ALL_01056681.p22,ALL_01651857.p1,ALL_14606253.p1,ALL_14729656.p1,ALL_15412503.p6,ALL_15412506.p4,ALL_15412516.p1,ALL_15672406.p1,ALL_16023410.p1,ALL_22215958.p1,ALL_23590259.p1,ALL_23590263.p1,ALL_23590276.p7,ALL_23590281.p7,ALL_24097389.p5,ALL_24097392.p3,ALL_25807529.p3,ALL_25807556.p1,ALL_2580…	1	1	1	1	1	1	AAB60344.1	ORF1 [Homo sapiens]
LENTLKDLLQENFPNLAR	17	8	17	N	15	ALL_08294669.p2	1	1	1	1	1	1	AAB60344.1	ORF1 [Homo sapiens]
LENTLQNLLQENFPNLAR	27	10	27	N	22	ALL_05848235.p1,ALL_19220834.p1	1	1	1	1	1	1	AAB60344.1	ORF1 [Homo sapiens]
LTADLLAETLQAR	33	13	46	N	377	ALL_00120860.p22,ALL_00251568.p12,ALL_00251588.p11,ALL_00251655.p10,ALL_00251656.p12,ALL_00338986.p8,ALL_00339012.p2,ALL_00485578.p5,ALL_01042318.p3,ALL_01042320.p1,ALL_01059708.p8,ALL_01059717.p7,ALL_01059718.p24,ALL_01059723.p2,ALL_01059725.p1,ALL_01227296.p8,ALL_01918513.p20,ALL_01918528.p5,ALL_02797565.p1,ALL_02797586.p1,ALL_02865477.p6,ALL_02865519.p2,ALL_02865522.p6,ALL_02949353.p4,ALL_0295…	1	1	1	1	1	1	AAC51275.1	p40 [Homo sapiens]
LTADLSSETLQAR	16	8	26	N	14	ALL_03180433.p13,ALL_14595290.p1,ALL_18082354.p1,ALL_18082357.p1,ALL_18082358.p1	1	1	1	1	1	1	AAC51266.1	p40 [Homo sapiens]
LTADLSTETLQAR	10	5	13	N	36	ALL_03934950.p2,ALL_22251829.p1,ALL_25682167.p1,ALL_28028064.p1,ALL_28342876.p1,ALL_30388081.p1,ALL_30388082.p1,ALL_30388087.p3	1	1	1	1	1	1	AAC51266.1	p40 [Homo sapiens]
LTEDLSAETLQAR	19	8	24	N	22	ALL_14606253.p1,ALL_14729656.p1,ALL_14804714.p29,ALL_15164725.p4,ALL_15672406.p1,ALL_16023410.p1,ALL_18727206.p2,ALL_18727207.p2,ALL_19360865.p43,ALL_19403737.p13,ALL_19403764.p9,ALL_19403793.p3,ALL_20712668.p1,ALL_20712707.p1,ALL_20712726.p1,ALL_21662672.p1,ALL_25384601.p1	1	1	1	1	1	1	AAC51266.1	p40 [Homo sapiens]
NNQYQLLQNHAK	31	14	91	N	24	ALL_05790275.p16,ALL_17046118.p1,ALL_17296823.p1	1	1	1	1	1	1	AAC51277.1	p40 [Homo sapiens]
QSNYSELREDLQTK	8	4	11	N	34	ALL_06898766.p7,ALL_06898771.p6,ALL_06898782.p4,ALL_06941404.p7,ALL_06941407.p7,ALL_09042690.p17,ALL_09042693.p11,ALL_09042706.p2,ALL_09042711.p4,ALL_09042712.p3,ALL_09042713.p1,ALL_09042714.p1,ALL_09042715.p5,ALL_09042717.p1,ALL_09042745.p14,ALL_09048501.p1,ALL_09048502.p1,ALL_09121633.p4,ALL_09207037.p10,ALL_09207054.p3,ALL_09207055.p5,ALL_09207059.p2,ALL_09207063.p1,ALL_09426641.p17,ALL_098207…	1	1	0	1	1	0	AAB60344.1	ORF1 [Homo sapiens]
RVSAMEDEMNEMK	14	4	17	N	31	ALL_07234337.p1,ALL_25980883.p1	1	1	1	1	1	1	1901303A	Leu zipper protein p40 [Homo sapiens]
